# Supplementary material for: Runnels mitigate marsh drowning in microtidal salt marshes
Source: Front Environ Sci. Author manuscript; Available in PMC 2023 Nov 3. (PMC9728634; doi:10.3389/fenvs.2022.987246)
Supplement: Supplement2 [file NIHMS1848987-supplement-Supplement2.zip]

Archive with 15 entries (12 files):
- Runnel Data_Submission/
- Runnel Data_Submission/0 Metadata Description.docx
- __MACOSX/
- __MACOSX/Runnel Data_Submission/
- __MACOSX/Runnel Data_Submission/._0 Metadata Description.docx
- Runnel Data_Submission/.DS_Store
- __MACOSX/Runnel Data_Submission/._.DS_Store
- Runnel Data_Submission/Groundwater Level Data.xlsx
- __MACOSX/Runnel Data_Submission/._Groundwater Level Data.xlsx
- Runnel Data_Submission/Groundwater Salinity Data.xlsx
- __MACOSX/Runnel Data_Submission/._Groundwater Salinity Data.xlsx
- Runnel Data_Submission/Vegetation Data.xlsx
- __MACOSX/Runnel Data_Submission/._Vegetation Data.xlsx
- Runnel Data_Submission/Groundwater Tides Data.xlsx
- __MACOSX/Runnel Data_Submission/._Groundwater Tides Data.xlsx
