# Supplementary material for: Runnels mitigate marsh drowning in microtidal salt marshes
Source: Front Environ Sci. Author manuscript; Available in PMC 2023 Nov 3. (PMC9728634; doi:10.3389/fenvs.2022.987246)
Supplement: Supplement2 [file NIHMS1848987-supplement-Supplement2.zip › Runnel Data_Submission/Groundwater Level Data.xlsx]

## Sheet: Canonchet
Date	Year	Channel	Water_T1_40_C	Water_T3_20_C	Water_T3_50_I	Water_T5_25_I	Ref_T1_40_C	Ref_T3_20_C	Ref_T3_50_I	Ref_T5_25_I
2014-09-18 13:09:59	2014	-0.059775	0.360526	0.361925	NA	NA	0.319799	0.327294	0.405939	0.419825
2014-09-18 13:20:00	2014	-0.061175	0.358126	0.364925	NA	NA	0.319799	0.327294	0.405939	0.419825
2014-09-18 13:30:00	2014	-0.054475	0.356526	0.361925	0.364	NA	0.319799	0.327294	0.405939	0.419825
2014-09-18 13:39:59	2014	-0.041875	0.356126	0.363925	0.365	NA	0.319799	0.327294	0.405939	0.419825
2014-09-18 13:50:00	2014	-0.028375	0.356226	0.361925	0.362	NA	0.319799	0.327294	0.405939	0.419825
2014-09-18 13:59:59	2014	-0.013176	0.356026	0.362925	0.364	NA	0.319799	0.327294	0.405939	0.419825
2014-09-18 14:10:00	2014	0.001624	0.355425	0.362925	0.366	NA	0.319799	0.327294	0.405939	0.419825
2014-09-18 14:19:59	2014	0.015924	0.356325	0.361925	0.363	NA	0.319799	0.327294	0.405939	0.419825
2014-09-18 14:30:00	2014	0.031024	0.354925	0.363925	0.364	NA	0.319799	0.327294	0.405939	0.419825
2014-09-18 14:39:59	2014	0.048724	0.355925	0.363925	0.365	NA	0.319799	0.327294	0.405939	0.419825
2014-09-18 14:50:00	2014	0.064024	0.355925	0.363925	0.366	NA	0.319799	0.327294	0.405939	0.419825
2014-09-18 15:00:00	2014	0.078424	0.354525	0.362925	0.364	NA	0.319799	0.327294	0.405939	0.419825
2014-09-18 15:09:59	2014	0.098324	0.354225	0.361925	0.363	NA	0.319799	0.327294	0.405939	0.419825
2014-09-18 15:20:00	2014	0.113724	0.353725	0.363925	0.362	NA	0.319799	0.327294	0.405939	0.419825
2014-09-18 15:29:59	2014	0.129024	0.354725	0.362925	0.363	NA	0.319799	0.327294	0.405939	0.419825
2014-09-18 15:40:00	2014	0.147424	0.354425	0.362925	0.363	NA	0.319799	0.327294	0.405939	0.419825
2014-09-18 15:49:59	2014	0.161824	0.353525	0.363925	0.362	NA	0.319799	0.327294	0.405939	0.419825
2014-09-18 16:00:00	2014	0.175624	0.354125	0.362925	0.363	NA	0.319799	0.327294	0.405939	0.419825
2014-09-18 16:09:59	2014	0.191724	0.353825	0.362925	0.363	NA	0.319799	0.327294	0.405939	0.419825
2014-09-18 16:20:00	2014	0.205325	0.353525	0.360925	0.363	NA	0.319799	0.327294	0.405939	0.419825
2014-09-18 16:30:00	2014	0.220025	0.352926	0.361925	0.362	NA	0.319799	0.327294	0.405939	0.419825
2014-09-18 16:39:59	2014	0.233025	0.353226	0.361925	0.363	NA	0.319799	0.327294	0.405939	0.419825
2014-09-18 16:50:00	2014	0.242925	0.353426	0.364925	0.366	NA	0.319799	0.327294	0.405939	0.419825
2014-09-18 16:59:59	2014	0.251225	0.354426	0.362925	0.364	NA	0.319799	0.327294	0.405939	0.419825
2014-09-18 17:10:00	2014	0.262025	0.353026	0.362925	0.363	NA	0.319799	0.327294	0.405939	0.419825
2014-09-18 17:19:59	2014	0.272024	0.354026	0.365925	0.365	NA	0.319799	0.327294	0.405939	0.419825
2014-09-18 17:30:00	2014	0.273325	0.356825	0.363925	0.366	NA	0.319799	0.327294	0.405939	0.419825
2014-09-18 17:39:59	2014	0.276625	0.355826	0.365925	0.366	NA	0.319799	0.327294	0.405939	0.419825
2014-09-18 17:50:00	2014	0.273125	0.356426	0.366925	0.366	NA	0.319799	0.327294	0.405939	0.419825
2014-09-18 18:00:00	2014	0.269925	0.356326	0.365925	0.368	NA	0.319799	0.327294	0.405939	0.419825
2014-09-18 18:09:59	2014	0.262325	0.356526	0.363925	0.366	NA	0.319799	0.327294	0.405939	0.419825
2014-09-18 18:20:00	2014	0.255025	0.355526	0.363925	0.367	NA	0.319799	0.327294	0.405939	0.419825
2014-09-18 18:29:59	2014	0.238725	0.356026	0.363925	0.366	NA	0.319799	0.327294	0.405939	0.419825
2014-09-18 18:40:00	2014	0.228625	0.355526	0.363925	0.368	NA	0.319799	0.327294	0.405939	0.419825
2014-09-18 18:49:59	2014	0.210925	0.356126	0.366925	0.368	NA	0.319799	0.327294	0.405939	0.419825
2014-09-18 19:00:00	2014	0.197924	0.357126	0.364925	0.366	NA	0.319799	0.327294	0.405939	0.419825
2014-09-18 19:09:59	2014	0.180524	0.355425	0.363925	0.365	NA	0.319799	0.327294	0.405939	0.419825
2014-09-18 19:20:00	2014	0.167524	0.354725	0.363925	0.366	NA	0.319799	0.327294	0.405939	0.419825
2014-09-18 19:30:00	2014	0.154324	0.355825	0.364925	0.366	NA	0.319799	0.327294	0.405939	0.419825
2014-09-18 19:39:59	2014	0.139124	0.355825	0.365925	0.366	NA	0.319799	0.327294	0.405939	0.419825
2014-09-18 19:50:00	2014	0.126624	0.356125	0.365925	0.367	NA	0.319799	0.327294	0.405939	0.419825
2014-09-18 19:59:59	2014	0.115424	0.356225	0.364925	0.366	NA	0.319799	0.327294	0.405939	0.419825
2014-09-18 20:10:00	2014	0.103225	0.356325	0.363925	0.365	NA	0.319799	0.327294	0.405939	0.419825
2014-09-18 20:19:59	2014	0.093725	0.354626	0.364925	0.366	NA	0.319799	0.327294	0.405939	0.419825
2014-09-18 20:30:00	2014	0.082825	0.355426	0.363925	0.367	NA	0.319799	0.327294	0.405939	0.419825
2014-09-18 20:39:59	2014	0.070925	0.355726	0.364925	0.368	NA	0.319799	0.327294	0.405939	0.419825
2014-09-18 20:50:00	2014	0.058824	0.355526	0.364925	0.366	NA	0.319799	0.327294	0.405939	0.419825
2014-09-18 21:00:00	2014	0.049324	0.355425	0.364925	0.366	NA	0.319799	0.327294	0.405939	0.419825
2014-09-18 21:09:59	2014	0.039324	0.355925	0.363925	0.365	NA	0.319799	0.327294	0.405939	0.419825
2014-09-18 21:20:00	2014	0.029424	0.355025	0.364925	0.365	NA	0.319799	0.327294	0.405939	0.419825
2014-09-18 21:29:59	2014	0.020024	0.355125	0.363925	0.366	NA	0.319799	0.327294	0.405939	0.419825
2014-09-18 21:40:00	2014	0.012324	0.354925	0.364925	0.368	NA	0.319799	0.327294	0.405939	0.419825
2014-09-18 21:49:59	2014	0.002424	0.356525	0.362925	0.368	NA	0.319799	0.327294	0.405939	0.419825
2014-09-18 22:00:00	2014	-0.006376	0.354625	0.361925	0.366	NA	0.319799	0.327294	0.405939	0.419825
2014-09-18 22:09:59	2014	-0.015976	0.354525	0.362925	0.366	NA	0.319799	0.327294	0.405939	0.419825
2014-09-18 22:20:00	2014	-0.023376	0.355025	0.361925	0.365	NA	0.319799	0.327294	0.405939	0.419825
2014-09-18 22:30:00	2014	-0.030576	0.353925	0.361925	0.365	NA	0.319799	0.327294	0.405939	0.419825
2014-09-18 22:39:59	2014	-0.039175	0.354425	0.361925	0.365	NA	0.319799	0.327294	0.405939	0.419825
2014-09-18 22:50:00	2014	-0.045875	0.354426	0.361925	0.365	NA	0.319799	0.327294	0.405939	0.419825
2014-09-18 22:59:59	2014	-0.051675	0.353726	0.361925	0.364	NA	0.319799	0.327294	0.405939	0.419825
2014-09-18 23:10:00	2014	-0.060775	0.354726	0.360925	0.362	NA	0.319799	0.327294	0.405939	0.419825
2014-09-18 23:19:59	2014	-0.065675	0.353126	0.360925	0.363	NA	0.319799	0.327294	0.405939	0.419825
2014-09-18 23:30:00	2014	-0.071975	0.353426	0.362925	0.364	NA	0.319799	0.327294	0.405939	0.419825
2014-09-18 23:39:59	2014	-0.077475	0.353526	0.362925	0.363	NA	0.319799	0.327294	0.405939	0.419825
2014-09-18 23:50:00	2014	-0.083175	0.354226	0.362925	0.364	NA	0.319799	0.327294	0.405939	0.419825
2014-09-19	2014	-0.089275	0.353126	0.362925	0.364	NA	0.319799	0.327294	0.405939	0.419825
2014-09-19 00:09:59	2014	-0.093975	0.353726	0.362925	0.362	NA	0.319799	0.327294	0.405939	0.419825
2014-09-19 00:20:00	2014	-0.098075	0.352626	0.363925	0.365	NA	0.319799	0.327294	0.405939	0.419825
2014-09-19 00:29:59	2014	-0.101575	0.352826	0.362925	0.363	NA	0.319799	0.327294	0.405939	0.419825
2014-09-19 00:40:00	2014	-0.106776	0.354226	0.361925	0.363	NA	0.319799	0.327294	0.405939	0.419825
2014-09-19 00:49:59	2014	-0.107976	0.352325	0.362925	0.363	NA	0.319799	0.327294	0.405939	0.419825
2014-09-19 01:00:00	2014	-0.111275	0.352425	0.362925	0.364	NA	0.319799	0.327294	0.405939	0.419825
2014-09-19 01:09:59	2014	-0.113475	0.353726	0.361925	0.364	NA	0.319799	0.327294	0.405939	0.419825
2014-09-19 01:20:00	2014	-0.115275	0.354826	0.360925	0.364	NA	0.319799	0.327294	0.405939	0.419825
2014-09-19 01:30:00	2014	-0.115075	0.353826	0.362925	0.364	NA	0.319799	0.327294	0.405939	0.419825
2014-09-19 01:39:59	2014	-0.111975	0.353526	0.363925	0.365	NA	0.319799	0.327294	0.405939	0.419825
2014-09-19 01:50:00	2014	-0.109575	0.354426	0.363925	0.364	NA	0.319799	0.327294	0.405939	0.419825
2014-09-19 01:59:59	2014	-0.101775	0.354126	0.362925	0.365	NA	0.319799	0.327294	0.405939	0.419825
2014-09-19 02:10:00	2014	-0.094076	0.354726	0.361925	0.364	NA	0.319799	0.327294	0.405939	0.419825
2014-09-19 02:19:59	2014	-0.085676	0.353925	0.362925	0.362	NA	0.319799	0.327294	0.405939	0.419825
2014-09-19 02:30:00	2014	-0.075876	0.352725	0.364925	0.363	NA	0.319799	0.327294	0.405939	0.419825
2014-09-19 02:39:59	2014	-0.063176	0.353625	0.361925	0.364	NA	0.319799	0.327294	0.405939	0.419825
2014-09-19 02:50:00	2014	-0.052376	0.353525	0.360925	0.363	NA	0.319799	0.327294	0.405939	0.419825
2014-09-19 03:00:00	2014	-0.037476	0.352625	0.360925	0.364	NA	0.319799	0.327294	0.405939	0.419825
2014-09-19 03:09:59	2014	-0.021176	0.353825	0.362925	0.364	NA	0.319799	0.327294	0.405939	0.419825
2014-09-19 03:20:00	2014	-0.007076	0.354325	0.361925	0.364	NA	0.319799	0.327294	0.405939	0.419825
2014-09-19 03:29:59	2014	0.006425	0.354125	0.361925	0.363	NA	0.319799	0.327294	0.405939	0.419825
2014-09-19 03:40:00	2014	0.021025	0.353226	0.360925	0.361	NA	0.319799	0.327294	0.405939	0.419825
2014-09-19 03:49:59	2014	0.036925	0.352526	0.363925	0.365	NA	0.319799	0.327294	0.405939	0.419825
2014-09-19 04:00:00	2014	0.051525	0.353826	0.362925	0.364	NA	0.319799	0.327294	0.405939	0.419825
2014-09-19 04:09:59	2014	0.065925	0.354126	0.362925	0.363	NA	0.319799	0.327294	0.405939	0.419825
2014-09-19 04:20:00	2014	0.079325	0.353226	0.361925	0.364	NA	0.319799	0.327294	0.405939	0.419825
2014-09-19 04:30:00	2014	0.092024	0.354926	0.362925	0.364	NA	0.319799	0.327294	0.405939	0.419825
2014-09-19 04:39:59	2014	0.102524	0.354125	0.359925	0.362	NA	0.319799	0.327294	0.405939	0.419825
2014-09-19 04:50:00	2014	0.116324	0.352025	0.360925	0.363	NA	0.319799	0.327294	0.405939	0.419825
2014-09-19 04:59:59	2014	0.127624	0.352925	0.362925	0.363	NA	0.319799	0.327294	0.405939	0.419825
2014-09-19 05:10:00	2014	0.137024	0.353925	0.361925	0.365	NA	0.319799	0.327294	0.405939	0.419825
2014-09-19 05:19:59	2014	0.144225	0.354625	0.360925	0.362	NA	0.319799	0.327294	0.405939	0.419825
2014-09-19 05:30:00	2014	0.152025	0.352826	0.362925	0.364	NA	0.319799	0.327294	0.405939	0.419825
2014-09-19 05:39:59	2014	0.155724	0.355126	0.361925	0.364	NA	0.319799	0.327294	0.405939	0.419825
2014-09-19 05:50:00	2014	0.158124	0.354325	0.360925	0.364	NA	0.319799	0.327294	0.405939	0.419825
2014-09-19 06:00:00	2014	0.158724	0.352725	0.361925	0.362	NA	0.319799	0.327294	0.405939	0.419825
2014-09-19 06:09:59	2014	0.160924	0.354025	0.363925	0.364	NA	0.319799	0.327294	0.405939	0.419825
2014-09-19 06:20:00	2014	0.158824	0.355225	0.361925	0.363	NA	0.319799	0.327294	0.405939	0.419825
2014-09-19 06:29:59	2014	0.160824	0.352125	0.360925	0.362	NA	0.319799	0.327294	0.405939	0.419825
2014-09-19 06:40:00	2014	0.157324	0.352725	0.362925	0.366	NA	0.319799	0.327294	0.405939	0.419825
2014-09-19 06:49:59	2014	0.144724	0.354225	0.360925	0.364	NA	0.319799	0.327294	0.405939	0.419825
2014-09-19 07:00:00	2014	0.133425	0.353025	0.362925	0.363	NA	0.319799	0.327294	0.405939	0.419825
2014-09-19 07:09:59	2014	0.118025	0.353626	0.361925	0.364	NA	0.319799	0.327294	0.405939	0.419825
2014-09-19 07:20:00	2014	0.103225	0.353826	0.364925	0.364	NA	0.319799	0.327294	0.405939	0.419825
2014-09-19 07:30:00	2014	0.090125	0.353726	0.361925	0.364	NA	0.319799	0.327294	0.405939	0.419825
2014-09-19 07:39:59	2014	0.075725	0.352426	0.360925	0.361	NA	0.319799	0.327294	0.405939	0.419825
2014-09-19 07:50:00	2014	0.065125	0.351726	0.361925	0.364	NA	0.319799	0.327294	0.405939	0.419825
2014-09-19 07:59:59	2014	0.054725	0.353626	0.362925	0.364	NA	0.319799	0.327294	0.405939	0.419825
2014-09-19 08:10:00	2014	0.044825	0.354726	0.362925	0.364	NA	0.319799	0.327294	0.405939	0.419825
2014-09-19 08:19:59	2014	0.032824	0.353326	0.361925	0.364	NA	0.319799	0.327294	0.405939	0.419825
2014-09-19 08:30:00	2014	0.025224	0.352025	0.359925	0.363	NA	0.319799	0.327294	0.405939	0.419825
2014-09-19 08:39:59	2014	0.011025	0.351725	0.362925	0.362	NA	0.319799	0.327294	0.405939	0.419825
2014-09-19 08:50:00	2014	0.000625	0.351026	0.360925	0.363	NA	0.319799	0.327294	0.405939	0.419825
2014-09-19 09:00:00	2014	-0.006075	0.350826	0.359925	0.36	NA	0.319799	0.327294	0.405939	0.419825
2014-09-19 09:09:59	2014	-0.012975	0.351226	0.357925	0.361	NA	0.319799	0.327294	0.405939	0.419825
2014-09-19 09:20:00	2014	-0.028175	0.351126	0.359925	0.361	NA	0.319799	0.327294	0.405939	0.419825
2014-09-19 09:29:59	2014	-0.038575	0.351326	0.358925	0.361	NA	0.319799	0.327294	0.405939	0.419825
2014-09-19 09:40:00	2014	-0.047276	0.351026	0.356925	0.36	NA	0.319799	0.327294	0.405939	0.419825
2014-09-19 09:49:59	2014	-0.058376	0.350125	0.359925	0.359	NA	0.319799	0.327294	0.405939	0.419825
2014-09-19 10:00:00	2014	-0.066676	0.351225	0.359925	0.36	NA	0.319799	0.327294	0.405939	0.419825
2014-09-19 10:09:59	2014	-0.071376	0.349525	0.357925	0.36	NA	0.319799	0.327294	0.405939	0.419825
2014-09-19 10:20:00	2014	-0.081576	0.350025	0.359925	0.36	NA	0.319799	0.327294	0.405939	0.419825
2014-09-19 10:30:00	2014	-0.091076	0.351025	0.360925	0.361	NA	0.319799	0.327294	0.405939	0.419825
2014-09-19 10:39:59	2014	-0.098876	0.350225	0.358925	0.362	NA	0.319799	0.327294	0.405939	0.419825
2014-09-19 10:50:00	2014	-0.109876	0.349325	0.359925	0.361	NA	0.319799	0.327294	0.405939	0.419825
2014-09-19 10:59:59	2014	-0.119276	0.349525	0.360925	0.361	NA	0.319799	0.327294	0.405939	0.419825
2014-09-19 11:10:00	2014	-0.124376	0.348825	0.358925	0.36	NA	0.319799	0.327294	0.405939	0.419825
2014-09-19 11:19:59	2014	-0.131176	0.347325	0.360925	0.36	NA	0.319799	0.327294	0.405939	0.419825
2014-09-19 11:30:00	2014	-0.138476	0.349725	0.358925	0.361	NA	0.319799	0.327294	0.405939	0.419825
2014-09-19 11:39:59	2014	-0.146076	0.349725	0.356925	0.36	NA	0.319799	0.327294	0.405939	0.419825
2014-09-19 11:50:00	2014	-0.153776	0.349325	0.357925	0.361	NA	0.319799	0.327294	0.405939	0.419825
2014-09-19 12:00:00	2014	-0.156676	0.348425	0.359925	0.36	NA	0.319799	0.327294	0.405939	0.419825
2014-09-19 12:09:59	2014	-0.166676	0.349325	0.356925	0.361	NA	0.319799	0.327294	0.405939	0.419825
2014-09-19 12:20:00	2014	-0.168976	0.349225	0.354925	0.358	NA	0.319799	0.327294	0.405939	0.419825
2014-09-19 12:29:59	2014	-0.175576	0.346525	0.357925	0.358	NA	0.319799	0.327294	0.405939	0.419825
2014-09-19 12:40:00	2014	-0.173876	0.348025	0.356925	0.36	NA	0.319799	0.327294	0.405939	0.419825
2014-09-19 12:49:59	2014	-0.179676	0.347725	0.357925	0.358	NA	0.319799	0.327294	0.405939	0.419825
2014-09-19 13:00:00	2014	-0.181376	0.348225	0.356925	0.358	NA	0.319799	0.327294	0.405939	0.419825
2014-09-19 13:09:59	2014	-0.183576	0.347125	0.355925	0.358	NA	0.319799	0.327294	0.405939	0.419825
2014-09-19 13:20:00	2014	-0.185276	0.346925	0.356925	0.359	NA	0.319799	0.327294	0.405939	0.419825
2014-09-19 13:30:00	2014	-0.179676	0.348125	0.355925	0.358	NA	0.319799	0.327294	0.405939	0.419825
2014-09-19 13:39:59	2014	-0.173176	0.347125	0.357925	0.361	NA	0.319799	0.327294	0.405939	0.419825
2014-09-19 13:50:00	2014	-0.162276	0.349325	0.357925	0.359	NA	0.319799	0.327294	0.405939	0.419825
2014-09-19 13:59:59	2014	-0.156275	0.347425	0.355925	0.357	NA	0.319799	0.327294	0.405939	0.419825
2014-09-19 14:10:00	2014	-0.143875	0.346526	0.355925	0.358	NA	0.319799	0.327294	0.405939	0.419825
2014-09-19 14:19:59	2014	-0.131375	0.346226	0.356925	0.359	NA	0.319799	0.327294	0.405939	0.419825
2014-09-19 14:30:00	2014	-0.116575	0.347326	0.355925	0.358	NA	0.319799	0.327294	0.405939	0.419825
2014-09-19 14:39:59	2014	-0.106275	0.347326	0.354925	0.358	NA	0.319799	0.327294	0.405939	0.419825
2014-09-19 14:50:00	2014	-0.089375	0.347526	0.356925	0.359	NA	0.319799	0.327294	0.405939	0.419825
2014-09-19 15:00:00	2014	-0.076575	0.347726	0.353925	0.358	NA	0.319799	0.327294	0.405939	0.419825
2014-09-19 15:09:59	2014	-0.064275	0.346526	0.353925	0.356	NA	0.319799	0.327294	0.405939	0.419825
2014-09-19 15:20:00	2014	-0.040775	0.342526	0.357925	0.357	NA	0.319799	0.327294	0.405939	0.419825
2014-09-19 15:29:59	2014	-0.018376	0.347426	0.360925	0.363	NA	0.319799	0.327294	0.405939	0.419825
2014-09-19 15:40:00	2014	0.004924	0.351025	0.363925	0.366	NA	0.319799	0.327294	0.405939	0.419825
2014-09-19 15:49:59	2014	0.022124	0.353625	0.361925	0.364	NA	0.319799	0.327294	0.405939	0.419825
2014-09-19 16:00:00	2014	0.043724	0.352425	0.360925	0.365	NA	0.319799	0.327294	0.405939	0.419825
2014-09-19 16:09:59	2014	0.052725	0.352025	0.350925	0.355	NA	0.319799	0.327294	0.405939	0.419825
2014-09-19 16:20:00	2014	0.070124	0.342526	0.349925	0.353	NA	0.319799	0.327294	0.405939	0.419825
2014-09-19 16:30:00	2014	0.090824	0.340925	0.350925	0.355	NA	0.319799	0.327294	0.405939	0.419825
2014-09-19 16:39:59	2014	0.105624	0.342125	0.349925	0.351	NA	0.319799	0.327294	0.405939	0.419825
2014-09-19 16:50:00	2014	0.125425	0.339725	0.351925	0.354	NA	0.319799	0.327294	0.405939	0.419825
2014-09-19 16:59:59	2014	0.142225	0.341726	0.348925	0.353	NA	0.319799	0.327294	0.405939	0.419825
2014-09-19 17:10:00	2014	0.161325	0.340426	0.350925	0.352	NA	0.319799	0.327294	0.405939	0.419825
2014-09-19 17:19:59	2014	0.176325	0.340726	0.350925	0.353	NA	0.319799	0.327294	0.405939	0.419825
2014-09-19 17:30:00	2014	0.192025	0.341226	0.351925	0.355	NA	0.319799	0.327294	0.405939	0.419825
2014-09-19 17:39:59	2014	0.200625	0.341926	0.350925	0.354	NA	0.319799	0.327294	0.405939	0.419825
2014-09-19 17:50:00	2014	0.212024	0.341826	0.350925	0.353	NA	0.319799	0.327294	0.405939	0.419825
2014-09-19 18:00:00	2014	0.220724	0.341725	0.349925	0.353	NA	0.319799	0.327294	0.405939	0.419825
2014-09-19 18:09:59	2014	0.230424	0.341625	0.349925	0.352	NA	0.319799	0.327294	0.405939	0.419825
2014-09-19 18:20:00	2014	0.237624	0.340825	0.349925	0.353	NA	0.319799	0.327294	0.405939	0.419825
2014-09-19 18:29:59	2014	0.236324	0.341525	0.350925	0.353	NA	0.319799	0.327294	0.405939	0.419825
2014-09-19 18:40:00	2014	0.237024	0.341125	0.350925	0.354	NA	0.319799	0.327294	0.405939	0.419825
2014-09-19 18:49:59	2014	0.238724	0.341525	0.349925	0.353	NA	0.319799	0.327294	0.405939	0.419825
2014-09-19 19:00:00	2014	0.235424	0.341025	0.347925	0.352	NA	0.319799	0.327294	0.405939	0.419825
2014-09-19 19:09:59	2014	0.226324	0.340725	0.349925	0.352	NA	0.319799	0.327294	0.405939	0.419825
2014-09-19 19:20:00	2014	0.211724	0.341125	0.349925	0.353	NA	0.319799	0.327294	0.405939	0.419825
2014-09-19 19:30:00	2014	0.200524	0.342125	0.348925	0.354	NA	0.319799	0.327294	0.405939	0.419825
2014-09-19 19:39:59	2014	0.180724	0.342125	0.349925	0.353	NA	0.319799	0.327294	0.405939	0.419825
2014-09-19 19:50:00	2014	0.164725	0.342125	0.349925	0.353	NA	0.319799	0.327294	0.405939	0.419825
2014-09-19 19:59:59	2014	0.141325	0.341326	0.349925	0.353	NA	0.319799	0.327294	0.405939	0.419825
2014-09-19 20:10:00	2014	0.125625	0.341026	0.348925	0.354	NA	0.319799	0.327294	0.405939	0.419825
2014-09-19 20:19:59	2014	0.108325	0.341626	0.349925	0.354	NA	0.319799	0.327294	0.405939	0.419825
2014-09-19 20:30:00	2014	0.092825	0.342026	0.349925	0.353	NA	0.319799	0.327294	0.405939	0.419825
2014-09-19 20:39:59	2014	0.078825	0.341526	0.349925	0.354	NA	0.319799	0.327294	0.405939	0.419825
2014-09-19 20:50:00	2014	0.064225	0.341426	0.348925	0.352	NA	0.319799	0.327294	0.405939	0.419825
2014-09-19 21:00:00	2014	0.053825	0.341026	0.350925	0.355	NA	0.319799	0.327294	0.405939	0.419825
2014-09-19 21:09:59	2014	0.036325	0.342726	0.348925	0.353	NA	0.319799	0.327294	0.405939	0.419825
2014-09-19 21:20:00	2014	0.025825	0.341526	0.350925	0.354	NA	0.319799	0.327294	0.405939	0.419825
2014-09-19 21:29:59	2014	0.014025	0.341026	0.350925	0.353	NA	0.319799	0.327294	0.405939	0.419825
2014-09-19 21:40:00	2014	0.006025	0.340826	0.349925	0.356	NA	0.319799	0.327294	0.405939	0.419825
2014-09-19 21:49:59	2014	-0.007975	0.341326	0.348925	0.352	NA	0.319799	0.327294	0.405939	0.419825
2014-09-19 22:00:00	2014	-0.019575	0.341426	0.347925	0.352	NA	0.319799	0.327294	0.405939	0.419825
2014-09-19 22:09:59	2014	-0.030575	0.340226	0.348925	0.351	NA	0.319799	0.327294	0.405939	0.419825
2014-09-19 22:20:00	2014	-0.040775	0.340526	0.348925	0.352	NA	0.319799	0.327294	0.405939	0.419825
2014-09-19 22:30:00	2014	-0.050675	0.340426	0.348925	0.35	NA	0.319799	0.327294	0.405939	0.419825
2014-09-19 22:39:59	2014	-0.060775	0.340026	0.348925	0.352	NA	0.319799	0.327294	0.405939	0.419825
2014-09-19 22:50:00	2014	-0.068175	0.339426	0.349925	0.352	NA	0.319799	0.327294	0.405939	0.419825
2014-09-19 22:59:59	2014	-0.079675	0.341226	0.346925	0.352	NA	0.319799	0.327294	0.405939	0.419825
2014-09-19 23:10:00	2014	-0.089775	0.339926	0.346925	0.35	NA	0.319799	0.327294	0.405939	0.419825
2014-09-19 23:19:59	2014	-0.097075	0.339126	0.347925	0.353	NA	0.319799	0.327294	0.405939	0.419825
2014-09-19 23:30:00	2014	-0.102976	0.340026	0.348925	0.352	NA	0.319799	0.327294	0.405939	0.419825
2014-09-19 23:39:59	2014	-0.113076	0.340525	0.348925	0.353	NA	0.319799	0.327294	0.405939	0.419825
2014-09-19 23:50:00	2014	-0.120776	0.340325	0.346925	0.352	NA	0.319799	0.327294	0.405939	0.419825
2014-09-20	2014	-0.128276	0.339725	0.347925	0.351	NA	0.319799	0.327294	0.405939	0.419825
2014-09-20 00:09:59	2014	-0.132376	0.339525	0.347925	0.353	NA	0.319799	0.327294	0.405939	0.419825
2014-09-20 00:20:00	2014	-0.140376	0.341125	0.346925	0.353	NA	0.319799	0.327294	0.405939	0.419825
2014-09-20 00:29:59	2014	-0.148376	0.340925	0.346925	0.353	NA	0.319799	0.327294	0.405939	0.419825
2014-09-20 00:40:00	2014	-0.154676	0.339725	0.347925	0.352	NA	0.319799	0.327294	0.405939	0.419825
2014-09-20 00:49:59	2014	-0.159976	0.340025	0.346925	0.351	NA	0.319799	0.327294	0.405939	0.419825
2014-09-20 01:00:00	2014	-0.162975	0.338825	0.348925	0.353	NA	0.319799	0.327294	0.405939	0.419825
2014-09-20 01:09:59	2014	-0.168175	0.340526	0.347925	0.353	NA	0.319799	0.327294	0.405939	0.419825
2014-09-20 01:20:00	2014	-0.172475	0.340226	0.346925	0.353	NA	0.319799	0.327294	0.405939	0.419825
2014-09-20 01:30:00	2014	-0.176375	0.339326	0.346925	0.35	NA	0.319799	0.327294	0.405939	0.419825
2014-09-20 01:39:59	2014	-0.175075	0.339126	0.345925	0.352	NA	0.319799	0.327294	0.405939	0.419825
2014-09-20 01:50:00	2014	-0.175575	0.338626	0.345925	0.35	NA	0.319799	0.327294	0.405939	0.419825
2014-09-20 01:59:59	2014	-0.172175	0.339826	0.345925	0.354	NA	0.319799	0.327294	0.405939	0.419825
2014-09-20 02:10:00	2014	-0.172175	0.339826	0.346925	0.353	NA	0.319799	0.327294	0.405939	0.419825
2014-09-20 02:19:59	2014	-0.162175	0.338826	0.346925	0.351	NA	0.319799	0.327294	0.405939	0.419825
2014-09-20 02:30:00	2014	-0.154175	0.340326	0.346925	0.352	NA	0.319799	0.327294	0.405939	0.419825
2014-09-20 02:39:59	2014	-0.144375	0.339326	0.347925	0.351	NA	0.319799	0.327294	0.405939	0.419825
2014-09-20 02:50:00	2014	-0.136075	0.339526	0.346925	0.352	NA	0.319799	0.327294	0.405939	0.419825
2014-09-20 03:00:00	2014	-0.121875	0.339926	0.346925	0.352	NA	0.319799	0.327294	0.405939	0.419825
2014-09-20 03:09:59	2014	-0.108475	0.340326	0.346925	0.351	NA	0.319799	0.327294	0.405939	0.419825
2014-09-20 03:20:00	2014	-0.094675	0.339226	0.346925	0.353	NA	0.319799	0.327294	0.405939	0.419825
2014-09-20 03:29:59	2014	-0.081275	0.339526	0.348925	0.352	NA	0.319799	0.327294	0.405939	0.419825
2014-09-20 03:40:00	2014	-0.066475	0.341126	0.348925	0.353	NA	0.319799	0.327294	0.405939	0.419825
2014-09-20 03:49:59	2014	-0.050275	0.339926	0.346925	0.351	NA	0.319799	0.327294	0.405939	0.419825
2014-09-20 04:00:00	2014	-0.031275	0.338626	0.347925	0.351	NA	0.319799	0.327294	0.405939	0.419825
2014-09-20 04:09:59	2014	-0.014975	0.340226	0.346925	0.353	NA	0.319799	0.327294	0.405939	0.419825
2014-09-20 04:20:00	2014	0.004025	0.339126	0.347925	0.354	NA	0.319799	0.327294	0.405939	0.419825
2014-09-20 04:30:00	2014	0.019125	0.340326	0.345925	0.352	NA	0.319799	0.327294	0.405939	0.419825
2014-09-20 04:39:59	2014	0.037725	0.339426	0.347925	0.353	NA	0.319799	0.327294	0.405939	0.419825
2014-09-20 04:50:00	2014	0.057724	0.339826	0.347925	0.353	NA	0.319799	0.327294	0.405939	0.419825
2014-09-20 04:59:59	2014	0.068924	0.340325	0.347925	0.353	NA	0.319799	0.327294	0.405939	0.419825
2014-09-20 05:10:00	2014	0.083424	0.340125	0.345925	0.351	NA	0.319799	0.327294	0.405939	0.419825
2014-09-20 05:19:59	2014	0.101024	0.339325	0.346925	0.348	NA	0.319799	0.327294	0.405939	0.419825
2014-09-20 05:30:00	2014	0.112624	0.337925	0.346925	0.349	NA	0.319799	0.327294	0.405939	0.419825
2014-09-20 05:39:59	2014	0.128324	0.339725	0.345925	0.351	NA	0.319799	0.327294	0.405939	0.419825
2014-09-20 05:50:00	2014	0.140524	0.338825	0.345925	0.35	NA	0.319799	0.327294	0.405939	0.419825
2014-09-20 06:00:00	2014	0.150424	0.339225	0.345925	0.351	NA	0.319799	0.327294	0.405939	0.419825
2014-09-20 06:09:59	2014	0.157024	0.339425	0.348925	0.353	NA	0.319799	0.327294	0.405939	0.419825
2014-09-20 06:20:00	2014	0.163424	0.340125	0.346925	0.349	NA	0.319799	0.327294	0.405939	0.419825
2014-09-20 06:29:59	2014	0.172324	0.338025	0.347925	0.352	NA	0.319799	0.327294	0.405939	0.419825
2014-09-20 06:40:00	2014	0.177124	0.339125	0.347925	0.352	NA	0.319799	0.327294	0.405939	0.419825
2014-09-20 06:49:59	2014	0.176924	0.339325	0.348925	0.352	NA	0.319799	0.327294	0.405939	0.419825
2014-09-20 07:00:00	2014	0.174724	0.339925	0.346925	0.35	NA	0.319799	0.327294	0.405939	0.419825
2014-09-20 07:09:59	2014	0.169324	0.339025	0.346925	0.351	NA	0.319799	0.327294	0.405939	0.419825
2014-09-20 07:20:00	2014	0.162624	0.338925	0.347925	0.353	NA	0.319799	0.327294	0.405939	0.419825
2014-09-20 07:30:00	2014	0.148125	0.340225	0.350925	0.355	NA	0.319799	0.327294	0.405939	0.419825
2014-09-20 07:39:59	2014	0.131524	0.343126	0.346925	0.35	NA	0.319799	0.327294	0.405939	0.419825
2014-09-20 07:50:00	2014	0.112824	0.339225	0.342925	0.35	NA	0.319799	0.327294	0.405939	0.419825
2014-09-20 07:59:59	2014	0.097424	0.337325	0.345925	0.35	NA	0.319799	0.327294	0.405939	0.419825
2014-09-20 08:10:00	2014	0.084024	0.339525	0.343925	0.348	NA	0.319799	0.327294	0.405939	0.419825
2014-09-20 08:19:59	2014	0.071025	0.336225	0.344925	0.349	NA	0.319799	0.327294	0.405939	0.419825
2014-09-20 08:30:00	2014	0.056525	0.337526	0.345925	0.352	NA	0.319799	0.327294	0.405939	0.419825
2014-09-20 08:39:59	2014	0.044725	0.338226	0.345925	0.351	NA	0.319799	0.327294	0.405939	0.419825
2014-09-20 08:50:00	2014	0.029925	0.338926	0.344925	0.349	NA	0.319799	0.327294	0.405939	0.419825
2014-09-20 09:00:00	2014	0.017425	0.337526	0.344925	0.348	NA	0.319799	0.327294	0.405939	0.419825
2014-09-20 09:09:59	2014	0.008525	0.338726	0.348925	0.352	NA	0.319799	0.327294	0.405939	0.419825
2014-09-20 09:20:00	2014	-0.007075	0.340426	0.342925	0.345	NA	0.319799	0.327294	0.405939	0.419825
2014-09-20 09:29:59	2014	-0.012475	0.334526	0.346925	0.349	NA	0.319799	0.327294	0.405939	0.419825
2014-09-20 09:40:00	2014	-0.028475	0.340626	0.344925	0.349	NA	0.319799	0.327294	0.405939	0.419825
2014-09-20 09:49:59	2014	-0.041075	0.337626	0.338925	0.345	NA	0.319799	0.327294	0.405939	0.419825
2014-09-20 10:00:00	2014	-0.051575	0.332526	0.341925	0.346	NA	0.319799	0.327294	0.405939	0.419825
2014-09-20 10:09:59	2014	-0.056975	0.333926	0.346925	0.352	NA	0.319799	0.327294	0.405939	0.419825
2014-09-20 10:20:00	2014	-0.069875	0.339126	0.344925	0.349	NA	0.319799	0.327294	0.405939	0.419825
2014-09-20 10:30:00	2014	-0.082575	0.336626	0.340925	0.347	NA	0.319799	0.327294	0.405939	0.419825
2014-09-20 10:39:59	2014	-0.092475	0.334126	0.340925	0.346	NA	0.319799	0.327294	0.405939	0.419825
2014-09-20 10:50:00	2014	-0.104475	0.333426	0.339925	0.343	NA	0.319799	0.327294	0.405939	0.419825
2014-09-20 10:59:59	2014	-0.113675	0.332626	0.337925	0.343	NA	0.319799	0.327294	0.405939	0.419825
2014-09-20 11:10:00	2014	-0.120675	0.329526	0.338925	0.345	NA	0.319799	0.327294	0.405939	0.419825
2014-09-20 11:19:59	2014	-0.129375	0.332526	0.337925	0.341	NA	0.319799	0.327294	0.405939	0.419825
2014-09-20 11:30:00	2014	-0.138275	0.330326	0.337925	0.341	NA	0.319799	0.327294	0.405939	0.419825
2014-09-20 11:39:59	2014	-0.149175	0.330126	0.335925	0.34	NA	0.319799	0.327294	0.405939	0.419825
2014-09-20 11:50:00	2014	-0.158575	0.327426	0.335925	0.339	NA	0.319799	0.327294	0.405939	0.419825
2014-09-20 12:00:00	2014	-0.165375	0.327126	0.334925	0.341	NA	0.319799	0.327294	0.405939	0.419825
2014-09-20 12:09:59	2014	-0.172775	0.328826	0.337925	0.341	NA	0.319799	0.327294	0.405939	0.419825
2014-09-20 12:20:00	2014	-0.175676	0.329226	0.338925	0.344	NA	0.319799	0.327294	0.405939	0.419825
2014-09-20 12:29:59	2014	-0.181675	0.330925	0.340925	0.347	NA	0.319799	0.327294	0.405939	0.419825
2014-09-20 12:40:00	2014	-0.187575	0.334126	0.339925	0.346	NA	0.319799	0.327294	0.405939	0.419825
2014-09-20 12:49:59	2014	-0.189675	0.331426	0.342925	0.346	NA	0.319799	0.327294	0.405939	0.419825
2014-09-20 13:00:00	2014	-0.194075	0.334826	0.342925	0.349	NA	0.319799	0.327294	0.405939	0.419825
2014-09-20 13:09:59	2014	-0.200975	0.336626	0.342925	0.347	NA	0.319799	0.327294	0.405939	0.419825
2014-09-20 13:20:00	2014	-0.199676	0.336126	0.348925	0.354	NA	0.319799	0.327294	0.405939	0.419825
2014-09-20 13:30:00	2014	-0.204276	0.341125	0.344925	0.351	NA	0.319799	0.327294	0.405939	0.419825
2014-09-20 13:39:59	2014	-0.211076	0.339525	0.344925	0.35	NA	0.319799	0.327294	0.405939	0.419825
2014-09-20 13:50:00	2014	-0.213776	0.337525	0.344925	0.348	NA	0.319799	0.327294	0.405939	0.419825
2014-09-20 13:59:59	2014	-0.214576	0.337225	0.347925	0.35	NA	0.319799	0.327294	0.405939	0.419825
2014-09-20 14:10:00	2014	-0.221276	0.339425	0.340925	0.348	NA	0.319799	0.327294	0.405939	0.419825
2014-09-20 14:19:59	2014	-0.217976	0.334525	0.341925	0.347	NA	0.319799	0.327294	0.405939	0.419825
2014-09-20 14:30:00	2014	-0.217376	0.335225	0.339925	0.347	NA	0.319799	0.327294	0.405939	0.419825
2014-09-20 14:39:59	2014	-0.214676	0.334325	0.338925	0.342	NA	0.319799	0.327294	0.405939	0.419825
2014-09-20 14:50:00	2014	-0.206476	0.332425	0.340925	0.345	NA	0.319799	0.327294	0.405939	0.419825
2014-09-20 15:00:00	2014	-0.196676	0.331825	0.339925	0.343	NA	0.319799	0.327294	0.405939	0.419825
2014-09-20 15:09:59	2014	-0.182876	0.332025	0.344925	0.349	NA	0.319799	0.327294	0.405939	0.419825
2014-09-20 15:20:00	2014	-0.174475	0.336625	0.341925	0.346	NA	0.319799	0.327294	0.405939	0.419825
2014-09-20 15:29:59	2014	-0.160975	0.334326	0.340925	0.345	NA	0.319799	0.327294	0.405939	0.419825
2014-09-20 15:40:00	2014	-0.146675	0.333526	0.340925	0.342	NA	0.319799	0.327294	0.405939	0.419825
2014-09-20 15:49:59	2014	-0.129176	0.332826	0.341925	0.346	NA	0.319799	0.327294	0.405939	0.419825
2014-09-20 16:00:00	2014	-0.116275	0.334125	0.338925	0.341	NA	0.319799	0.327294	0.405939	0.419825
2014-09-20 16:09:59	2014	-0.092576	0.331326	0.343925	0.345	NA	0.319799	0.327294	0.405939	0.419825
2014-09-20 16:20:00	2014	-0.075576	0.334925	0.340925	0.343	NA	0.319799	0.327294	0.405939	0.419825
2014-09-20 16:30:00	2014	-0.055976	0.332225	0.339925	0.343	NA	0.319799	0.327294	0.405939	0.419825
2014-09-20 16:39:59	2014	-0.039176	0.333225	0.339925	0.343	NA	0.319799	0.327294	0.405939	0.419825
2014-09-20 16:50:00	2014	-0.020076	0.332625	0.339925	0.343	NA	0.319799	0.327294	0.405939	0.419825
2014-09-20 16:59:59	2014	0.001324	0.331825	0.340925	0.343	NA	0.319799	0.327294	0.405939	0.419825
2014-09-20 17:10:00	2014	0.023124	0.332725	0.339925	0.342	NA	0.319799	0.327294	0.405939	0.419825
2014-09-20 17:19:59	2014	0.042724	0.332925	0.338925	0.341	NA	0.319799	0.327294	0.405939	0.419825
2014-09-20 17:30:00	2014	0.062424	0.331825	0.339925	0.341	NA	0.319799	0.327294	0.405939	0.419825
2014-09-20 17:39:59	2014	0.083224	0.331325	0.338925	0.34	NA	0.319799	0.327294	0.405939	0.419825
2014-09-20 17:50:00	2014	0.101624	0.331825	0.338925	0.342	NA	0.319799	0.327294	0.405939	0.419825
2014-09-20 18:00:00	2014	0.123824	0.331525	0.337925	0.339	NA	0.319799	0.327294	0.405939	0.419825
2014-09-20 18:09:59	2014	0.139524	0.331025	0.336925	0.339	NA	0.319799	0.327294	0.405939	0.419825
2014-09-20 18:20:00	2014	0.156525	0.331525	0.337925	0.341	NA	0.319799	0.327294	0.405939	0.419825
2014-09-20 18:29:59	2014	0.169825	0.331226	0.337925	0.34	NA	0.319799	0.327294	0.405939	0.419825
2014-09-20 18:40:00	2014	0.181224	0.331226	0.335925	0.337	NA	0.319799	0.327294	0.405939	0.419825
2014-09-20 18:49:59	2014	0.191625	0.327825	0.337925	0.338	NA	0.319799	0.327294	0.405939	0.419825
2014-09-20 19:00:00	2014	0.205425	0.329026	0.337925	0.339	NA	0.319799	0.327294	0.405939	0.419825
2014-09-20 19:09:59	2014	0.209524	0.330526	0.338925	0.34	NA	0.319799	0.327294	0.405939	0.419825
2014-09-20 19:20:00	2014	0.215224	0.331125	0.339925	0.341	NA	0.319799	0.327294	0.405939	0.419825
2014-09-20 19:30:00	2014	0.213724	0.332125	0.337925	0.338	NA	0.319799	0.327294	0.405939	0.419825
2014-09-20 19:39:59	2014	0.205824	0.331325	0.338925	0.338	NA	0.319799	0.327294	0.405939	0.419825
2014-09-20 19:50:00	2014	0.203824	0.330625	0.336925	0.337	NA	0.319799	0.327294	0.405939	0.419825
2014-09-20 19:59:59	2014	0.189324	0.330125	0.338925	0.338	NA	0.319799	0.327294	0.405939	0.419825
2014-09-20 20:10:00	2014	0.171624	0.330925	0.338925	0.338	NA	0.319799	0.327294	0.405939	0.419825
2014-09-20 20:19:59	2014	0.154624	0.330825	0.337925	0.338	NA	0.319799	0.327294	0.405939	0.419825
2014-09-20 20:30:00	2014	0.136624	0.331325	0.337925	0.336	NA	0.319799	0.327294	0.405939	0.419825
2014-09-20 20:39:59	2014	0.121424	0.330225	0.337925	0.34	NA	0.319799	0.327294	0.405939	0.419825
2014-09-20 20:50:00	2014	0.102424	0.331425	0.337925	0.338	NA	0.319799	0.327294	0.405939	0.419825
2014-09-20 21:00:00	2014	0.083724	0.331125	0.337925	0.338	NA	0.319799	0.327294	0.405939	0.419825
2014-09-20 21:09:59	2014	0.070324	0.330025	0.338925	0.338	NA	0.319799	0.327294	0.405939	0.419825
2014-09-20 21:20:00	2014	0.055024	0.330725	0.338925	0.343	NA	0.319799	0.327294	0.405939	0.419825
2014-09-20 21:29:59	2014	0.038424	0.332225	0.337925	0.339	NA	0.319799	0.327294	0.405939	0.419825
2014-09-20 21:40:00	2014	0.023524	0.330825	0.337925	0.338	NA	0.319799	0.327294	0.405939	0.419825
2014-09-20 21:49:59	2014	0.013524	0.329325	0.336925	0.338	NA	0.319799	0.327294	0.405939	0.419825
2014-09-20 22:00:00	2014	0.002524	0.330925	0.337925	0.339	NA	0.319799	0.327294	0.405939	0.419825
2014-09-20 22:09:59	2014	-0.010276	0.330825	0.336925	0.337	NA	0.319799	0.327294	0.405939	0.419825
2014-09-20 22:20:00	2014	-0.021975	0.330325	0.337925	0.339	NA	0.319799	0.327294	0.405939	0.419825
2014-09-20 22:30:00	2014	-0.032975	0.330326	0.336925	0.337	NA	0.319799	0.327294	0.405939	0.419825
2014-09-20 22:39:59	2014	-0.043575	0.330426	0.336925	0.337	NA	0.319799	0.327294	0.405939	0.419825
2014-09-20 22:50:00	2014	-0.055175	0.329726	0.337925	0.338	NA	0.319799	0.327294	0.405939	0.419825
2014-09-20 22:59:59	2014	-0.065975	0.330426	0.337925	0.339	NA	0.319799	0.327294	0.405939	0.419825
2014-09-20 23:10:00	2014	-0.074675	0.330226	0.336925	0.339	NA	0.319799	0.327294	0.405939	0.419825
2014-09-20 23:19:59	2014	-0.082975	0.330326	0.336925	0.339	NA	0.319799	0.327294	0.405939	0.419825
2014-09-20 23:30:00	2014	-0.094375	0.330326	0.336925	0.337	NA	0.319799	0.327294	0.405939	0.419825
2014-09-20 23:39:59	2014	-0.101176	0.330126	0.336925	0.337	NA	0.319799	0.327294	0.405939	0.419825
2014-09-20 23:50:00	2014	-0.107475	0.329325	0.338925	0.34	NA	0.319799	0.327294	0.405939	0.419825
2014-09-21	2014	-0.119176	0.332026	0.336925	0.339	NA	0.319799	0.327294	0.405939	0.419825
2014-09-21 00:09:59	2014	-0.128476	0.330725	0.335925	0.336	NA	0.319799	0.327294	0.405939	0.419825
2014-09-21 00:20:00	2014	-0.135275	0.328825	0.336925	0.339	NA	0.319799	0.327294	0.405939	0.419825
2014-09-21 00:29:59	2014	-0.142175	0.330526	0.335925	0.337	NA	0.319799	0.327294	0.405939	0.419825
2014-09-21 00:40:00	2014	-0.146875	0.329726	0.336925	0.34	NA	0.319799	0.327294	0.405939	0.419825
2014-09-21 00:49:59	2014	-0.155975	0.331026	0.335925	0.339	NA	0.319799	0.327294	0.405939	0.419825
2014-09-21 01:00:00	2014	-0.162775	0.330026	0.337925	0.337	NA	0.319799	0.327294	0.405939	0.419825
2014-09-21 01:09:59	2014	-0.168875	0.329926	0.336925	0.339	NA	0.319799	0.327294	0.405939	0.419825
2014-09-21 01:20:00	2014	-0.175575	0.330326	0.335925	0.338	NA	0.319799	0.327294	0.405939	0.419825
2014-09-21 01:30:00	2014	-0.180975	0.329926	0.335925	0.337	NA	0.319799	0.327294	0.405939	0.419825
2014-09-21 01:39:59	2014	-0.187075	0.329026	0.337925	0.337	NA	0.319799	0.327294	0.405939	0.419825
2014-09-21 01:50:00	2014	-0.192776	0.331026	0.335925	0.337	NA	0.319799	0.327294	0.405939	0.419825
2014-09-21 01:59:59	2014	-0.195376	0.328825	0.334925	0.337	NA	0.319799	0.327294	0.405939	0.419825
2014-09-21 02:10:00	2014	-0.198476	0.328925	0.336925	0.337	NA	0.319799	0.327294	0.405939	0.419825
2014-09-21 02:19:59	2014	-0.202176	0.328725	0.335925	0.337	NA	0.319799	0.327294	0.405939	0.419825
2014-09-21 02:30:00	2014	-0.203476	0.328925	0.334925	0.338	NA	0.319799	0.327294	0.405939	0.419825
2014-09-21 02:39:59	2014	-0.202976	0.328125	0.335925	0.338	NA	0.319799	0.327294	0.405939	0.419825
2014-09-21 02:50:00	2014	-0.199776	0.328825	0.335925	0.336	NA	0.319799	0.327294	0.405939	0.419825
2014-09-21 03:00:00	2014	-0.193175	0.328425	0.336925	0.339	NA	0.319799	0.327294	0.405939	0.419825
2014-09-21 03:09:59	2014	-0.190275	0.329826	0.336925	0.338	NA	0.319799	0.327294	0.405939	0.419825
2014-09-21 03:20:00	2014	-0.180475	0.328626	0.333925	0.337	NA	0.319799	0.327294	0.405939	0.419825
2014-09-21 03:29:59	2014	-0.167276	0.327926	0.333925	0.338	NA	0.319799	0.327294	0.405939	0.419825
2014-09-21 03:40:00	2014	-0.156576	0.328925	0.335925	0.337	NA	0.319799	0.327294	0.405939	0.419825
2014-09-21 03:49:59	2014	-0.142276	0.328325	0.334925	0.338	NA	0.319799	0.327294	0.405939	0.419825
2014-09-21 04:00:00	2014	-0.128176	0.328825	0.336925	0.339	NA	0.319799	0.327294	0.405939	0.419825
2014-09-21 04:09:59	2014	-0.113176	0.329225	0.334925	0.337	NA	0.319799	0.327294	0.405939	0.419825
2014-09-21 04:20:00	2014	-0.095976	0.327425	0.333925	0.337	NA	0.319799	0.327294	0.405939	0.419825
2014-09-21 04:30:00	2014	-0.077376	0.328125	0.334925	0.335	NA	0.319799	0.327294	0.405939	0.419825
2014-09-21 04:39:59	2014	-0.057576	0.327725	0.334925	0.34	NA	0.319799	0.327294	0.405939	0.419825
2014-09-21 04:50:00	2014	-0.041376	0.328925	0.335925	0.337	NA	0.319799	0.327294	0.405939	0.419825
2014-09-21 04:59:59	2014	-0.019675	0.328425	0.334925	0.338	NA	0.319799	0.327294	0.405939	0.419825
2014-09-21 05:10:00	2014	0.001325	0.328426	0.335925	0.339	NA	0.319799	0.327294	0.405939	0.419825
2014-09-21 05:19:59	2014	0.021725	0.328426	0.334925	0.337	NA	0.319799	0.327294	0.405939	0.419825
2014-09-21 05:30:00	2014	0.042825	0.328726	0.334925	0.336	NA	0.319799	0.327294	0.405939	0.419825
2014-09-21 05:39:59	2014	0.065525	0.327526	0.335925	0.339	NA	0.319799	0.327294	0.405939	0.419825
2014-09-21 05:50:00	2014	0.085525	0.329226	0.334925	0.335	NA	0.319799	0.327294	0.405939	0.419825
2014-09-21 06:00:00	2014	0.108024	0.327926	0.333925	0.337	NA	0.319799	0.327294	0.405939	0.419825
2014-09-21 06:09:59	2014	0.128324	0.328525	0.334925	0.337	NA	0.319799	0.327294	0.405939	0.419825
2014-09-21 06:20:00	2014	0.148224	0.328625	0.335925	0.338	NA	0.319799	0.327294	0.405939	0.419825
2014-09-21 06:29:59	2014	0.165624	0.327925	0.335925	0.338	NA	0.319799	0.327294	0.405939	0.419825
2014-09-21 06:40:00	2014	0.181224	0.328625	0.333925	0.335	NA	0.319799	0.327294	0.405939	0.419825
2014-09-21 06:49:59	2014	0.200424	0.327025	0.334925	0.338	NA	0.319799	0.327294	0.405939	0.419825
2014-09-21 07:00:00	2014	0.215424	0.328325	0.334925	0.338	NA	0.319799	0.327294	0.405939	0.419825
2014-09-21 07:09:59	2014	0.229124	0.328625	0.334925	0.337	NA	0.319799	0.327294	0.405939	0.419825
2014-09-21 07:20:00	2014	0.239924	0.328225	0.333925	0.338	NA	0.319799	0.327294	0.405939	0.419825
2014-09-21 07:30:00	2014	0.248224	0.327625	0.334925	0.336	NA	0.319799	0.327294	0.405939	0.419825
2014-09-21 07:39:59	2014	0.251624	0.328425	0.334925	0.34	NA	0.319799	0.327294	0.405939	0.419825
2014-09-21 07:50:00	2014	0.251724	0.329525	0.335925	0.337	NA	0.319799	0.327294	0.405939	0.419825
2014-09-21 07:59:59	2014	0.250624	0.328725	0.331925	0.336	NA	0.319799	0.327294	0.405939	0.419825
2014-09-21 08:10:00	2014	0.244225	0.327225	0.334925	0.338	NA	0.319799	0.327294	0.405939	0.419825
2014-09-21 08:19:59	2014	0.237925	0.329326	0.335925	0.339	NA	0.319799	0.327294	0.405939	0.419825
2014-09-21 08:30:00	2014	0.226025	0.329226	0.334925	0.338	NA	0.319799	0.327294	0.405939	0.419825
2014-09-21 08:39:59	2014	0.216025	0.328626	0.333925	0.338	NA	0.319799	0.327294	0.405939	0.419825
2014-09-21 08:50:00	2014	0.198025	0.328226	0.337925	0.341	NA	0.319799	0.327294	0.405939	0.419825
2014-09-21 09:00:00	2014	0.178325	0.330926	0.334925	0.341	NA	0.319799	0.327294	0.405939	0.419825
2014-09-21 09:09:59	2014	0.160625	0.329926	0.338925	0.342	NA	0.319799	0.327294	0.405939	0.419825
2014-09-21 09:20:00	2014	0.137725	0.332226	0.339925	0.344	NA	0.319799	0.327294	0.405939	0.419825
2014-09-21 09:29:59	2014	0.117625	0.333326	0.337925	0.34	NA	0.319799	0.327294	0.405939	0.419825
2014-09-21 09:40:00	2014	0.100325	0.331026	0.337925	0.342	NA	0.319799	0.327294	0.405939	0.419825
2014-09-21 09:49:59	2014	0.080525	0.332126	0.336925	0.338	NA	0.319799	0.327294	0.405939	0.419825
2014-09-21 10:00:00	2014	0.066125	0.329726	0.335925	0.339	NA	0.319799	0.327294	0.405939	0.419825
2014-09-21 10:09:59	2014	0.046225	0.329526	0.334925	0.338	NA	0.319799	0.327294	0.405939	0.419825
2014-09-21 10:20:00	2014	0.032925	0.327426	0.330925	0.333	NA	0.319799	0.327294	0.405939	0.419825
2014-09-21 10:30:00	2014	0.022224	0.324826	0.332925	0.335	NA	0.319799	0.327294	0.405939	0.419825
2014-09-21 10:39:59	2014	0.006425	0.326525	0.329925	0.335	NA	0.319799	0.327294	0.405939	0.419825
2014-09-21 10:50:00	2014	-0.004676	0.325026	0.330925	0.333	NA	0.319799	0.327294	0.405939	0.419825
2014-09-21 10:59:59	2014	-0.016276	0.324625	0.329925	0.333	NA	0.319799	0.327294	0.405939	0.419825
2014-09-21 11:10:00	2014	-0.027076	0.324725	0.331925	0.335	NA	0.319799	0.327294	0.405939	0.419825
2014-09-21 11:19:59	2014	-0.036176	0.326525	0.334925	0.335	NA	0.319799	0.327294	0.405939	0.419825
2014-09-21 11:30:00	2014	-0.045576	0.327225	0.333925	0.336	NA	0.319799	0.327294	0.405939	0.419825
2014-09-21 11:39:59	2014	-0.056376	0.327225	0.334925	0.335	NA	0.319799	0.327294	0.405939	0.419825
2014-09-21 11:50:00	2014	-0.067676	0.328025	0.333925	0.336	NA	0.319799	0.327294	0.405939	0.419825
2014-09-21 12:00:00	2014	-0.076976	0.326525	0.332925	0.335	NA	0.319799	0.327294	0.405939	0.419825
2014-09-21 12:09:59	2014	-0.084776	0.325025	0.334925	0.338	NA	0.319799	0.327294	0.405939	0.419825
2014-09-21 12:20:00	2014	-0.097976	0.328425	0.331925	0.335	NA	0.319799	0.327294	0.405939	0.419825
2014-09-21 12:29:59	2014	-0.103976	0.324925	0.332925	0.335	NA	0.319799	0.327294	0.405939	0.419825
2014-09-21 12:40:00	2014	-0.110676	0.325325	0.334925	0.337	NA	0.319799	0.327294	0.405939	0.419825
2014-09-21 12:49:59	2014	-0.117176	0.326625	0.334925	0.335	NA	0.319799	0.327294	0.405939	0.419825
2014-09-21 13:00:00	2014	-0.123675	0.326225	0.334925	0.337	NA	0.319799	0.327294	0.405939	0.419825
2014-09-21 13:09:59	2014	-0.132075	0.327226	0.333925	0.336	NA	0.319799	0.327294	0.405939	0.419825
2014-09-21 13:20:00	2014	-0.138176	0.326126	0.332925	0.335	NA	0.319799	0.327294	0.405939	0.419825
2014-09-21 13:30:00	2014	-0.143876	0.327025	0.332925	0.334	NA	0.319799	0.327294	0.405939	0.419825
2014-09-21 13:39:59	2014	-0.148476	0.325525	0.333925	0.335	NA	0.319799	0.327294	0.405939	0.419825
2014-09-21 13:50:00	2014	-0.152975	0.326025	0.332925	0.335	NA	0.319799	0.327294	0.405939	0.419825
2014-09-21 13:59:59	2014	-0.156875	0.325626	0.333925	0.335	NA	0.319799	0.327294	0.405939	0.419825
2014-09-21 14:10:00	2014	-0.161075	0.326126	0.331925	0.333	NA	0.319799	0.327294	0.405939	0.419825
2014-09-21 14:19:59	2014	-0.161875	0.324526	0.330925	0.332	NA	0.319799	0.327294	0.405939	0.419825
2014-09-21 14:30:00	2014	-0.162976	0.324126	0.331925	0.334	NA	0.319799	0.327294	0.405939	0.419825
2014-09-21 14:39:59	2014	-0.161876	0.324925	0.330925	0.333	NA	0.319799	0.327294	0.405939	0.419825
2014-09-21 14:50:00	2014	-0.154775	0.324525	0.329925	0.333	NA	0.319799	0.327294	0.405939	0.419825
2014-09-21 15:00:00	2014	-0.150775	0.325326	0.332925	0.334	NA	0.319799	0.327294	0.405939	0.419825
2014-09-21 15:09:59	2014	-0.142275	0.326326	0.332925	0.332	NA	0.319799	0.327294	0.405939	0.419825
2014-09-21 15:20:00	2014	-0.130375	0.325626	0.329925	0.333	NA	0.319799	0.327294	0.405939	0.419825
2014-09-21 15:29:59	2014	-0.117175	0.324226	0.330925	0.333	NA	0.319799	0.327294	0.405939	0.419825
2014-09-21 15:40:00	2014	-0.108675	0.326426	0.329925	0.331	NA	0.319799	0.327294	0.405939	0.419825
2014-09-21 15:49:59	2014	-0.093475	0.324826	0.328925	0.329	NA	0.319799	0.327294	0.405939	0.419825
2014-09-21 16:00:00	2014	-0.076475	0.323826	0.329925	0.331	NA	0.319799	0.327294	0.405939	0.419825
2014-09-21 16:09:59	2014	-0.058776	0.324826	0.328925	0.332	NA	0.319799	0.327294	0.405939	0.419825
2014-09-21 16:20:00	2014	-0.040876	0.325425	0.330925	0.333	NA	0.319799	0.327294	0.405939	0.419825
2014-09-21 16:30:00	2014	-0.022876	0.325625	0.331925	0.332	NA	0.319799	0.327294	0.405939	0.419825
2014-09-21 16:39:59	2014	-0.005676	0.326225	0.331925	0.334	NA	0.319799	0.327294	0.405939	0.419825
2014-09-21 16:50:00	2014	0.011424	0.326025	0.330925	0.33	NA	0.319799	0.327294	0.405939	0.419825
2014-09-21 16:59:59	2014	0.035024	0.323925	0.330925	0.331	NA	0.319799	0.327294	0.405939	0.419825
2014-09-21 17:10:00	2014	0.055424	0.324625	0.330925	0.333	NA	0.319799	0.327294	0.405939	0.419825
2014-09-21 17:19:59	2014	0.076324	0.325225	0.330925	0.331	NA	0.319799	0.327294	0.405939	0.419825
2014-09-21 17:30:00	2014	0.101924	0.324525	0.331925	0.332	NA	0.319799	0.327294	0.405939	0.419825
2014-09-21 17:39:59	2014	0.122425	0.325525	0.331925	0.334	NA	0.319799	0.327294	0.405939	0.419825
2014-09-21 17:50:00	2014	0.144925	0.325926	0.329925	0.33	NA	0.319799	0.327294	0.405939	0.419825
2014-09-21 18:00:00	2014	0.169024	0.324026	0.330925	0.33	NA	0.319799	0.327294	0.405939	0.419825
2014-09-21 18:09:59	2014	0.191424	0.324225	0.329925	0.329	NA	0.319799	0.327294	0.405939	0.419825
2014-09-21 18:20:00	2014	0.213224	0.324225	0.329925	0.332	NA	0.319799	0.327294	0.405939	0.419825
2014-09-21 18:29:59	2014	0.234824	0.324825	0.327925	0.33	NA	0.319799	0.327294	0.405939	0.419825
2014-09-21 18:40:00	2014	0.253624	0.322425	0.331925	0.329	NA	0.319799	0.327294	0.405939	0.419825
2014-09-21 18:49:59	2014	0.273024	0.324625	0.331925	0.33	NA	0.319799	0.327294	0.405939	0.419825
2014-09-21 19:00:00	2014	0.288224	0.325025	0.329925	0.33	NA	0.319799	0.327294	0.405939	0.419825
2014-09-21 19:09:59	2014	0.302724	0.325225	0.331925	0.331	NA	0.319799	0.327294	0.405939	0.419825
2014-09-21 19:20:00	2014	0.311624	0.325225	0.329925	0.329	NA	0.319799	0.327294	0.405939	0.419825
2014-09-21 19:30:00	2014	0.323025	0.322725	0.329925	0.328	NA	0.319799	0.327294	0.405939	0.419825
2014-09-21 19:39:59	2014	0.335425	0.323826	0.330925	0.328	NA	0.319799	0.327294	0.405939	0.419825
2014-09-21 19:50:00	2014	0.344825	0.324426	0.329925	0.329	NA	0.319799	0.327294	0.405939	0.419825
2014-09-21 19:59:59	2014	0.352225	0.323426	0.332925	0.331	NA	0.319799	0.327294	0.405939	0.419825
2014-09-21 20:10:00	2014	0.351525	0.327026	0.329925	0.33	NA	0.319799	0.327294	0.405939	0.419825
2014-09-21 20:19:59	2014	0.353125	0.323626	0.330925	0.33	NA	0.319799	0.327294	0.405939	0.419825
2014-09-21 20:30:00	2014	0.351025	0.325726	0.332925	0.331	NA	0.319799	0.327294	0.405939	0.419825
2014-09-21 20:39:59	2014	0.342325	0.327226	0.328925	0.328	NA	0.319799	0.327294	0.405939	0.419825
2014-09-21 20:50:00	2014	0.329125	0.323626	0.328925	0.328	NA	0.319799	0.327294	0.405939	0.419825
2014-09-21 21:00:00	2014	0.312625	0.323226	0.330925	0.329	NA	0.319799	0.327294	0.405939	0.419825
2014-09-21 21:09:59	2014	0.289625	0.325726	0.330925	0.33	NA	0.319799	0.327294	0.405939	0.419825
2014-09-21 21:20:00	2014	0.274824	0.325126	0.329925	0.325	NA	0.319799	0.327294	0.405939	0.419825
2014-09-21 21:29:59	2014	0.257924	0.322025	0.334925	0.333	NA	0.319799	0.327294	0.405939	0.419825
2014-09-21 21:40:00	2014	0.231124	0.328725	0.329925	0.329	NA	0.319799	0.327294	0.405939	0.419825
2014-09-21 21:49:59	2014	0.214324	0.324325	0.328925	0.33	NA	0.319799	0.327294	0.405939	0.419825
2014-09-21 22:00:00	2014	0.199124	0.323425	0.332925	0.332	NA	0.319799	0.327294	0.405939	0.419825
2014-09-21 22:09:59	2014	0.174324	0.327225	0.329925	0.327	NA	0.319799	0.327294	0.405939	0.419825
2014-09-21 22:20:00	2014	0.161824	0.324425	0.330925	0.33	NA	0.319799	0.327294	0.405939	0.419825
2014-09-21 22:30:00	2014	0.146624	0.324425	0.330925	0.331	NA	0.319799	0.327294	0.405939	0.419825
2014-09-21 22:39:59	2014	0.132524	0.325825	0.331925	0.331	NA	0.319799	0.327294	0.405939	0.419825
2014-09-21 22:50:00	2014	0.119724	0.327025	0.329925	0.329	NA	0.319799	0.327294	0.405939	0.419825
2014-09-21 22:59:59	2014	0.106424	0.324225	0.329925	0.33	NA	0.319799	0.327294	0.405939	0.419825
2014-09-21 23:10:00	2014	0.091324	0.325225	0.330925	0.331	NA	0.319799	0.327294	0.405939	0.419825
2014-09-21 23:19:59	2014	0.079024	0.326525	0.330925	0.331	NA	0.319799	0.327294	0.405939	0.419825
2014-09-21 23:30:00	2014	0.067824	0.325325	0.330925	0.331	NA	0.319799	0.327294	0.405939	0.419825
2014-09-21 23:39:59	2014	0.054324	0.324825	0.330925	0.33	NA	0.319799	0.327294	0.405939	0.419825
2014-09-21 23:50:00	2014	0.041824	0.325125	0.329925	0.33	NA	0.319799	0.327294	0.405939	0.419825
2014-09-22	2014	0.030324	0.324725	0.330925	0.33	NA	0.319799	0.327294	0.405939	0.419825
2014-09-22 00:09:59	2014	0.018424	0.324625	0.331925	0.33	NA	0.319799	0.327294	0.405939	0.419825
2014-09-22 00:20:00	2014	0.009524	0.324425	0.328925	0.328	NA	0.319799	0.327294	0.405939	0.419825
2014-09-22 00:29:59	2014	0.001424	0.323825	0.331925	0.331	NA	0.319799	0.327294	0.405939	0.419825
2014-09-22 00:40:00	2014	-0.008376	0.325725	0.330925	0.33	NA	0.319799	0.327294	0.405939	0.419825
2014-09-22 00:49:59	2014	-0.016776	0.326025	0.330925	0.332	NA	0.319799	0.327294	0.405939	0.419825
2014-09-22 01:00:00	2014	-0.025776	0.326325	0.332925	0.331	NA	0.319799	0.327294	0.405939	0.419825
2014-09-22 01:09:59	2014	-0.032575	0.326225	0.331925	0.331	NA	0.319799	0.327294	0.405939	0.419825
2014-09-22 01:20:00	2014	-0.044276	0.327226	0.331925	0.33	NA	0.319799	0.327294	0.405939	0.419825
2014-09-22 01:30:00	2014	-0.048675	0.325825	0.331925	0.333	NA	0.319799	0.327294	0.405939	0.419825
2014-09-22 01:39:59	2014	-0.058476	0.325926	0.331925	0.33	NA	0.319799	0.327294	0.405939	0.419825
2014-09-22 01:50:00	2014	-0.063676	0.327225	0.328925	0.328	NA	0.319799	0.327294	0.405939	0.419825
2014-09-22 01:59:59	2014	-0.069776	0.324725	0.329925	0.33	NA	0.319799	0.327294	0.405939	0.419825
2014-09-22 02:10:00	2014	-0.078276	0.325625	0.328925	0.33	NA	0.319799	0.327294	0.405939	0.419825
2014-09-22 02:19:59	2014	-0.087176	0.324825	0.329925	0.33	NA	0.319799	0.327294	0.405939	0.419825
2014-09-22 02:30:00	2014	-0.088775	0.326225	0.329925	0.331	NA	0.319799	0.327294	0.405939	0.419825
2014-09-22 02:39:59	2014	-0.089675	0.325126	0.331925	0.333	NA	0.319799	0.327294	0.405939	0.419825
2014-09-22 02:50:00	2014	-0.095776	0.327026	0.328925	0.33	NA	0.319799	0.327294	0.405939	0.419825
2014-09-22 03:00:00	2014	-0.099076	0.325425	0.328925	0.332	NA	0.319799	0.327294	0.405939	0.419825
2014-09-22 03:09:59	2014	-0.095676	0.324725	0.330925	0.332	NA	0.319799	0.327294	0.405939	0.419825
2014-09-22 03:20:00	2014	-0.093976	0.326325	0.331925	0.334	NA	0.319799	0.327294	0.405939	0.419825
2014-09-22 03:29:59	2014	-0.086976	0.326725	0.327925	0.329	NA	0.319799	0.327294	0.405939	0.419825
2014-09-22 03:40:00	2014	-0.075675	0.322525	0.331925	0.333	NA	0.319799	0.327294	0.405939	0.419825
2014-09-22 03:49:59	2014	-0.063276	0.327426	0.328925	0.329	NA	0.319799	0.327294	0.405939	0.419825
2014-09-22 04:00:00	2014	-0.043375	0.322425	0.330925	0.331	NA	0.319799	0.327294	0.405939	0.419825
2014-09-22 04:09:59	2014	-0.028676	0.324826	0.331925	0.334	NA	0.319799	0.327294	0.405939	0.419825
2014-09-22 04:20:00	2014	-0.012276	0.326625	0.331925	0.332	NA	0.319799	0.327294	0.405939	0.419825
2014-09-22 04:30:00	2014	0.006024	0.325725	0.331925	0.333	NA	0.319799	0.327294	0.405939	0.419825
2014-09-22 04:39:59	2014	0.022225	0.327725	0.328925	0.331	NA	0.319799	0.327294	0.405939	0.419825
2014-09-22 04:50:00	2014	0.043825	0.324926	0.332925	0.334	NA	0.319799	0.327294	0.405939	0.419825
2014-09-22 04:59:59	2014	0.060425	0.327026	0.331925	0.331	NA	0.319799	0.327294	0.405939	0.419825
2014-09-22 05:10:00	2014	0.080224	0.325226	0.328925	0.33	NA	0.319799	0.327294	0.405939	0.419825
2014-09-22 05:19:59	2014	0.104924	0.324825	0.329925	0.332	NA	0.319799	0.327294	0.405939	0.419825
2014-09-22 05:30:00	2014	0.125724	0.325925	0.330925	0.332	NA	0.319799	0.327294	0.405939	0.419825
2014-09-22 05:39:59	2014	0.149624	0.326025	0.329925	0.331	NA	0.319799	0.327294	0.405939	0.419825
2014-09-22 05:50:00	2014	0.169524	0.324725	0.328925	0.33	NA	0.319799	0.327294	0.405939	0.419825
2014-09-22 06:00:00	2014	0.193024	0.324325	0.330925	0.332	NA	0.319799	0.327294	0.405939	0.419825
2014-09-22 06:09:59	2014	0.213724	0.324225	0.330925	0.331	NA	0.319799	0.327294	0.405939	0.419825
2014-09-22 06:20:00	2014	0.235125	0.325025	0.332925	0.332	NA	0.319799	0.327294	0.405939	0.419825
2014-09-22 06:29:59	2014	0.251524	0.326326	0.330925	0.331	NA	0.319799	0.327294	0.405939	0.419825
2014-09-22 06:40:00	2014	0.276324	0.325025	0.327925	0.33	NA	0.319799	0.327294	0.405939	0.419825
2014-09-22 06:49:59	2014	0.294024	0.324325	0.329925	0.332	NA	0.319799	0.327294	0.405939	0.419825
2014-09-22 07:00:00	2014	0.315024	0.325925	0.330925	0.33	NA	0.319799	0.327294	0.405939	0.419825
2014-09-22 07:09:59	2014	0.335224	0.325225	0.331925	0.33	NA	0.319799	0.327294	0.405939	0.419825
2014-09-22 07:20:00	2014	0.350424	0.325325	0.330925	0.331	NA	0.319799	0.327294	0.405939	0.419825
2014-09-22 07:30:00	2014	0.370024	0.326425	0.332925	0.332	NA	0.319799	0.327294	0.405939	0.419825
2014-09-22 07:39:59	2014	0.381324	0.327925	0.332925	0.332	NA	0.319799	0.327294	0.405939	0.419825
2014-09-22 07:50:00	2014	0.384925	0.326925	0.329925	0.329	NA	0.319799	0.327294	0.405939	0.419825
2014-09-22 07:59:59	2014	0.390825	0.324126	0.328925	0.329	NA	0.319799	0.327294	0.405939	0.419825
2014-09-22 08:10:00	2014	0.405925	0.324626	0.330925	0.329	NA	0.319799	0.327294	0.405939	0.419825
2014-09-22 08:19:59	2014	0.404725	0.326926	0.332925	0.333	NA	0.319799	0.327294	0.405939	0.419825
2014-09-22 08:30:00	2014	0.409725	0.329426	0.331925	0.332	NA	0.319799	0.327294	0.405939	0.419825
2014-09-22 08:39:59	2014	0.399925	0.329026	0.331925	0.332	NA	0.319799	0.327294	0.405939	0.419825
2014-09-22 08:50:00	2014	0.393825	0.328526	0.333925	0.334	NA	0.319799	0.327294	0.405939	0.419825
2014-09-22 09:00:00	2014	0.387225	0.329126	0.334925	0.333	NA	0.319799	0.327294	0.405939	0.419825
2014-09-22 09:09:59	2014	0.377225	0.329426	0.333925	0.332	NA	0.319799	0.327294	0.405939	0.419825
2014-09-22 09:20:00	2014	0.357024	0.330726	0.333925	0.33	NA	0.319799	0.327294	0.405939	0.419825
2014-09-22 09:29:59	2014	0.338024	0.329525	0.334925	0.329	NA	0.319799	0.327294	0.405939	0.419825
2014-09-22 09:40:00	2014	0.312224	0.329325	0.335925	0.328	NA	0.319799	0.327294	0.405939	0.419825
2014-09-22 09:49:59	2014	0.290125	0.330125	0.329925	0.324	NA	0.319799	0.327294	0.405939	0.419825
2014-09-22 10:00:00	2014	0.270725	0.325626	0.329925	0.325	NA	0.319799	0.327294	0.405939	0.419825
2014-09-22 10:09:59	2014	0.252525	0.325626	0.332925	0.325	NA	0.319799	0.327294	0.405939	0.419825
2014-09-22 10:20:00	2014	0.235425	0.327226	0.330925	0.325	NA	0.319799	0.327294	0.405939	0.419825
2014-09-22 10:30:00	2014	0.215925	0.326126	0.332925	0.327	NA	0.319799	0.327294	0.405939	0.419825
2014-09-22 10:39:59	2014	0.195625	0.328226	0.331925	0.323	NA	0.319799	0.327294	0.405939	0.419825
2014-09-22 10:50:00	2014	0.176724	0.326826	0.328925	0.32	NA	0.319799	0.327294	0.405939	0.419825
2014-09-22 10:59:59	2014	0.163624	0.324825	0.326925	0.316	NA	0.319799	0.327294	0.405939	0.419825
2014-09-22 11:10:00	2014	0.148124	0.321925	0.327925	0.315	NA	0.319799	0.327294	0.405939	0.419825
2014-09-22 11:19:59	2014	0.129324	0.322825	0.327925	0.315	NA	0.319799	0.327294	0.405939	0.419825
2014-09-22 11:30:00	2014	0.117924	0.323325	0.327925	0.316	NA	0.319799	0.327294	0.405939	0.419825
2014-09-22 11:39:59	2014	0.099324	0.324325	0.324925	0.312	NA	0.319799	0.327294	0.405939	0.419825
2014-09-22 11:50:00	2014	0.082624	0.320525	0.323925	0.312	NA	0.319799	0.327294	0.405939	0.419825
2014-09-22 12:00:00	2014	0.072724	0.319525	0.324925	0.311	NA	0.319799	0.327294	0.405939	0.419825
2014-09-22 12:09:59	2014	0.060424	0.320225	0.326925	0.311	NA	0.319799	0.327294	0.405939	0.419825
2014-09-22 12:20:00	2014	0.045624	0.320825	0.326925	0.31	NA	0.319799	0.327294	0.405939	0.419825
2014-09-22 12:29:59	2014	0.038424	0.321925	0.332925	0.315	NA	0.319799	0.327294	0.405939	0.419825
2014-09-22 12:40:00	2014	0.030225	0.326725	0.332925	0.315	NA	0.319799	0.327294	0.405939	0.419825
2014-09-22 12:49:59	2014	0.022025	0.327226	0.334925	0.315	NA	0.319799	0.327294	0.405939	0.419825
2014-09-22 13:00:00	2014	0.010925	0.327926	0.335925	0.316	NA	0.319799	0.327294	0.405939	0.419825
2014-09-22 13:09:59	2014	0.000524	0.329726	0.332925	0.311	NA	0.319799	0.327294	0.405939	0.419825
2014-09-22 13:20:00	2014	-0.009476	0.328825	0.332925	0.313	NA	0.319799	0.327294	0.405939	0.419825
2014-09-22 13:30:00	2014	-0.018775	0.328525	0.335925	0.313	NA	0.319799	0.327294	0.405939	0.419825
2014-09-22 13:39:59	2014	-0.025075	0.329826	0.335925	0.314	NA	0.319799	0.327294	0.405939	0.419825
2014-09-22 13:50:00	2014	-0.030975	0.331426	0.335925	0.313	NA	0.319799	0.327294	0.405939	0.419825
2014-09-22 13:59:59	2014	-0.042676	0.331326	0.333925	0.308	NA	0.319799	0.327294	0.405939	0.419825
2014-09-22 14:10:00	2014	-0.048776	0.328625	0.332925	0.306	NA	0.319799	0.327294	0.405939	0.419825
2014-09-22 14:19:59	2014	-0.057476	0.326925	0.332925	0.307	NA	0.319799	0.327294	0.405939	0.419825
2014-09-22 14:30:00	2014	-0.065176	0.327725	0.331925	0.305	NA	0.319799	0.327294	0.405939	0.419825
2014-09-22 14:39:59	2014	-0.070575	0.324925	0.327925	0.302	NA	0.319799	0.327294	0.405939	0.419825
2014-09-22 14:50:00	2014	-0.076675	0.321826	0.327925	0.301	NA	0.319799	0.327294	0.405939	0.419825
2014-09-22 15:00:00	2014	-0.076775	0.322626	0.332925	0.302	NA	0.319799	0.327294	0.405939	0.419825
2014-09-22 15:09:59	2014	-0.084175	0.325626	0.330925	0.302	NA	0.319799	0.327294	0.405939	0.419825
2014-09-22 15:20:00	2014	-0.082575	0.326226	0.332925	0.302	NA	0.319799	0.327294	0.405939	0.419825
2014-09-22 15:29:59	2014	-0.083475	0.327626	0.335925	0.306	NA	0.319799	0.327294	0.405939	0.419825
2014-09-22 15:40:00	2014	-0.086075	0.329526	0.335925	0.304	NA	0.319799	0.327294	0.405939	0.419825
2014-09-22 15:49:59	2014	-0.084775	0.329726	0.333925	0.302	NA	0.319799	0.327294	0.405939	0.419825
2014-09-22 16:00:00	2014	-0.079476	0.328626	0.334925	0.302	NA	0.319799	0.327294	0.405939	0.419825
2014-09-22 16:09:59	2014	-0.084176	0.328225	0.325925	0.293	NA	0.319799	0.327294	0.405939	0.419825
2014-09-22 16:20:00	2014	-0.077575	0.320025	0.324925	0.293	NA	0.319799	0.327294	0.405939	0.419825
2014-09-22 16:30:00	2014	-0.069176	0.320126	0.323925	0.29	NA	0.319799	0.327294	0.405939	0.419825
2014-09-22 16:39:59	2014	-0.054575	0.317425	0.326925	0.293	NA	0.319799	0.327294	0.405939	0.419825
2014-09-22 16:50:00	2014	-0.041476	0.319226	0.324925	0.29	NA	0.319799	0.327294	0.405939	0.419825
2014-09-22 16:59:59	2014	-0.026976	0.318125	0.325925	0.291	NA	0.319799	0.327294	0.405939	0.419825
2014-09-22 17:10:00	2014	-0.007976	0.318125	0.326925	0.293	NA	0.319799	0.327294	0.405939	0.419825
2014-09-22 17:19:59	2014	0.008224	0.321125	0.327925	0.292	NA	0.319799	0.327294	0.405939	0.419825
2014-09-22 17:30:00	2014	0.024924	0.320125	0.328925	0.293	NA	0.319799	0.327294	0.405939	0.419825
2014-09-22 17:39:59	2014	0.040024	0.320925	0.326925	0.29	NA	0.319799	0.327294	0.405939	0.419825
2014-09-22 17:50:00	2014	0.057924	0.319325	0.327925	0.289	NA	0.319799	0.327294	0.405939	0.419825
2014-09-22 18:00:00	2014	0.071324	0.318825	0.327925	0.291	NA	0.319799	0.327294	0.405939	0.419825
2014-09-22 18:09:59	2014	0.090024	0.319825	0.327925	0.292	NA	0.319799	0.327294	0.405939	0.419825
2014-09-22 18:20:00	2014	0.105525	0.319825	0.325925	0.289	NA	0.319799	0.327294	0.405939	0.419825
2014-09-22 18:29:59	2014	0.125225	0.318026	0.327925	0.292	NA	0.319799	0.327294	0.405939	0.419825
2014-09-22 18:40:00	2014	0.140625	0.319926	0.325925	0.289	NA	0.319799	0.327294	0.405939	0.419825
2014-09-22 18:49:59	2014	0.161325	0.317726	0.326925	0.289	NA	0.319799	0.327294	0.405939	0.419825
2014-09-22 19:00:00	2014	0.173425	0.317726	0.326925	0.291	NA	0.319799	0.327294	0.405939	0.419825
2014-09-22 19:09:59	2014	0.183324	0.318526	0.324925	0.291	NA	0.319799	0.327294	0.405939	0.419825
2014-09-22 19:20:00	2014	0.203324	0.317725	0.325925	0.288	NA	0.319799	0.327294	0.405939	0.419825
2014-09-22 19:30:00	2014	0.219224	0.317025	0.326925	0.29	NA	0.319799	0.327294	0.405939	0.419825
2014-09-22 19:39:59	2014	0.232524	0.317225	0.327925	0.293	NA	0.319799	0.327294	0.405939	0.419825
2014-09-22 19:50:00	2014	0.235325	0.320825	0.326925	0.291	NA	0.319799	0.327294	0.405939	0.419825
2014-09-22 19:59:59	2014	0.248425	0.318626	0.327925	0.291	NA	0.319799	0.327294	0.405939	0.419825
2014-09-22 20:10:00	2014	0.252024	0.319926	0.327925	0.291	NA	0.319799	0.327294	0.405939	0.419825
2014-09-22 20:19:59	2014	0.264024	0.319425	0.328925	0.291	NA	0.319799	0.327294	0.405939	0.419825
2014-09-22 20:30:00	2014	0.255524	0.320025	0.327925	0.291	NA	0.319799	0.327294	0.405939	0.419825
2014-09-22 20:39:59	2014	0.250225	0.320225	0.324925	0.29	NA	0.319799	0.327294	0.405939	0.419825
2014-09-22 20:50:00	2014	0.245725	0.318726	0.326925	0.292	NA	0.319799	0.327294	0.405939	0.419825
2014-09-22 21:00:00	2014	0.229424	0.320326	0.327925	0.291	NA	0.319799	0.327294	0.405939	0.419825
2014-09-22 21:09:59	2014	0.212624	0.320525	0.327925	0.29	NA	0.319799	0.327294	0.405939	0.419825
2014-09-22 21:20:00	2014	0.198824	0.320025	0.326925	0.289	NA	0.319799	0.327294	0.405939	0.419825
2014-09-22 21:29:59	2014	0.177424	0.319725	0.326925	0.289	NA	0.319799	0.327294	0.405939	0.419825
2014-09-22 21:40:00	2014	0.156825	0.321225	0.325925	0.291	NA	0.319799	0.327294	0.405939	0.419825
2014-09-22 21:49:59	2014	0.136925	0.319526	0.326925	0.288	NA	0.319799	0.327294	0.405939	0.419825
2014-09-22 22:00:00	2014	0.120525	0.320126	0.324925	0.288	NA	0.319799	0.327294	0.405939	0.419825
2014-09-22 22:09:59	2014	0.102725	0.318826	0.326925	0.288	NA	0.319799	0.327294	0.405939	0.419825
2014-09-22 22:20:00	2014	0.087325	0.320126	0.326925	0.287	NA	0.319799	0.327294	0.405939	0.419825
2014-09-22 22:30:00	2014	0.074725	0.318226	0.327925	0.287	NA	0.319799	0.327294	0.405939	0.419825
2014-09-22 22:39:59	2014	0.060525	0.319326	0.327925	0.288	NA	0.319799	0.327294	0.405939	0.419825
2014-09-22 22:50:00	2014	0.045625	0.319326	0.328925	0.289	NA	0.319799	0.327294	0.405939	0.419825
2014-09-22 22:59:59	2014	0.032825	0.320226	0.326925	0.287	NA	0.319799	0.327294	0.405939	0.419825
2014-09-22 23:10:00	2014	0.019524	0.318926	0.326925	0.288	NA	0.319799	0.327294	0.405939	0.419825
2014-09-22 23:19:59	2014	0.005224	0.320125	0.328925	0.289	NA	0.319799	0.327294	0.405939	0.419825
2014-09-22 23:30:00	2014	-0.007075	0.319625	0.326925	0.287	NA	0.319799	0.327294	0.405939	0.419825
2014-09-22 23:39:59	2014	-0.017675	0.317626	0.326925	0.288	NA	0.319799	0.327294	0.405939	0.419825
2014-09-22 23:50:00	2014	-0.029275	0.318126	0.327925	0.288	NA	0.319799	0.327294	0.405939	0.419825
2014-09-23	2014	-0.042475	0.318726	0.327925	0.288	NA	0.319799	0.327294	0.405939	0.419825
2014-09-23 00:09:59	2014	-0.052675	0.318426	0.327925	0.288	NA	0.319799	0.327294	0.405939	0.419825
2014-09-23 00:20:00	2014	-0.061475	0.318026	0.327925	0.288	NA	0.319799	0.327294	0.405939	0.419825
2014-09-23 00:29:59	2014	-0.069475	0.317626	0.328925	0.291	NA	0.319799	0.327294	0.405939	0.419825
2014-09-23 00:40:00	2014	-0.079775	0.320126	0.328925	0.29	NA	0.319799	0.327294	0.405939	0.419825
2014-09-23 00:49:59	2014	-0.091175	0.319426	0.328925	0.29	NA	0.319799	0.327294	0.405939	0.419825
2014-09-23 01:00:00	2014	-0.101475	0.319426	0.327925	0.289	NA	0.319799	0.327294	0.405939	0.419825
2014-09-23 01:09:59	2014	-0.109975	0.318726	0.328925	0.29	NA	0.319799	0.327294	0.405939	0.419825
2014-09-23 01:20:00	2014	-0.118275	0.319126	0.327925	0.29	NA	0.319799	0.327294	0.405939	0.419825
2014-09-23 01:30:00	2014	-0.125975	0.318826	0.329925	0.29	NA	0.319799	0.327294	0.405939	0.419825
2014-09-23 01:39:59	2014	-0.135276	0.319426	0.328925	0.289	NA	0.319799	0.327294	0.405939	0.419825
2014-09-23 01:50:00	2014	-0.142776	0.319025	0.329925	0.293	NA	0.319799	0.327294	0.405939	0.419825
2014-09-23 01:59:59	2014	-0.149776	0.319425	0.327925	0.288	NA	0.319799	0.327294	0.405939	0.419825
2014-09-23 02:10:00	2014	-0.156076	0.318625	0.329925	0.292	NA	0.319799	0.327294	0.405939	0.419825
2014-09-23 02:19:59	2014	-0.163576	0.320025	0.329925	0.291	NA	0.319799	0.327294	0.405939	0.419825
2014-09-23 02:30:00	2014	-0.171876	0.319525	0.327925	0.291	NA	0.319799	0.327294	0.405939	0.419825
2014-09-23 02:39:59	2014	-0.179176	0.318925	0.327925	0.29	NA	0.319799	0.327294	0.405939	0.419825
2014-09-23 02:50:00	2014	-0.186276	0.317825	0.327925	0.29	NA	0.319799	0.327294	0.405939	0.419825
2014-09-23 03:00:00	2014	-0.192276	0.318825	0.327925	0.289	NA	0.319799	0.327294	0.405939	0.419825
2014-09-23 03:09:59	2014	-0.197676	0.319125	0.326925	0.288	NA	0.319799	0.327294	0.405939	0.419825
2014-09-23 03:20:00	2014	-0.201776	0.317925	0.327925	0.289	NA	0.319799	0.327294	0.405939	0.419825
2014-09-23 03:29:59	2014	-0.206176	0.318325	0.328925	0.291	NA	0.319799	0.327294	0.405939	0.419825
2014-09-23 03:40:00	2014	-0.212176	0.320125	0.328925	0.291	NA	0.319799	0.327294	0.405939	0.419825
2014-09-23 03:49:59	2014	-0.214076	0.319525	0.328925	0.291	NA	0.319799	0.327294	0.405939	0.419825
2014-09-23 04:00:00	2014	-0.218175	0.319325	0.328925	0.292	NA	0.319799	0.327294	0.405939	0.419825
2014-09-23 04:09:59	2014	-0.219175	0.319926	0.329925	0.292	NA	0.319799	0.327294	0.405939	0.419825
2014-09-23 04:20:00	2014	-0.219575	0.319526	0.330925	0.292	NA	0.319799	0.327294	0.405939	0.419825
2014-09-23 04:30:00	2014	-0.218575	0.319526	0.329925	0.289	NA	0.319799	0.327294	0.405939	0.419825
2014-09-23 04:39:59	2014	-0.214676	0.317726	0.328925	0.29	NA	0.319799	0.327294	0.405939	0.419825
2014-09-23 04:50:00	2014	-0.207176	0.319025	0.327925	0.29	NA	0.319799	0.327294	0.405939	0.419825
2014-09-23 04:59:59	2014	-0.198176	0.319225	0.329925	0.291	NA	0.319799	0.327294	0.405939	0.419825
2014-09-23 05:10:00	2014	-0.188576	0.319525	0.329925	0.291	NA	0.319799	0.327294	0.405939	0.419825
2014-09-23 05:19:59	2014	-0.176876	0.319725	0.329925	0.291	NA	0.319799	0.327294	0.405939	0.419825
2014-09-23 05:30:00	2014	-0.163576	0.319225	0.327925	0.291	NA	0.319799	0.327294	0.405939	0.419825
2014-09-23 05:39:59	2014	-0.147876	0.318625	0.326925	0.29	NA	0.319799	0.327294	0.405939	0.419825
2014-09-23 05:50:00	2014	-0.131276	0.318525	0.328925	0.292	NA	0.319799	0.327294	0.405939	0.419825
2014-09-23 06:00:00	2014	-0.114775	0.319525	0.327925	0.289	NA	0.319799	0.327294	0.405939	0.419825
2014-09-23 06:09:59	2014	-0.093375	0.318326	0.328925	0.289	NA	0.319799	0.327294	0.405939	0.419825
2014-09-23 06:20:00	2014	-0.071975	0.318226	0.329925	0.293	NA	0.319799	0.327294	0.405939	0.419825
2014-09-23 06:29:59	2014	-0.055276	0.319626	0.329925	0.293	NA	0.319799	0.327294	0.405939	0.419825
2014-09-23 06:40:00	2014	-0.036676	0.320025	0.329925	0.29	NA	0.319799	0.327294	0.405939	0.419825
2014-09-23 06:49:59	2014	-0.017976	0.320025	0.330925	0.291	NA	0.319799	0.327294	0.405939	0.419825
2014-09-23 07:00:00	2014	0.001024	0.320225	0.329925	0.29	NA	0.319799	0.327294	0.405939	0.419825
2014-09-23 07:09:59	2014	0.019124	0.319025	0.331925	0.292	NA	0.319799	0.327294	0.405939	0.419825
2014-09-23 07:20:00	2014	0.037324	0.319825	0.329925	0.29	NA	0.319799	0.327294	0.405939	0.419825
2014-09-23 07:30:00	2014	0.056324	0.320125	0.331925	0.295	NA	0.319799	0.327294	0.405939	0.419825
2014-09-23 07:39:59	2014	0.073824	0.322325	0.331925	0.292	NA	0.319799	0.327294	0.405939	0.419825
2014-09-23 07:50:00	2014	0.078424	0.321325	0.326925	0.289	NA	0.319799	0.327294	0.405939	0.419825
2014-09-23 07:59:59	2014	0.094925	0.317725	0.325925	0.289	NA	0.319799	0.327294	0.405939	0.419825
2014-09-23 08:10:00	2014	0.106325	0.316826	0.326925	0.287	NA	0.319799	0.327294	0.405939	0.419825
2014-09-23 08:19:59	2014	0.115625	0.316826	0.325925	0.289	NA	0.319799	0.327294	0.405939	0.419825
2014-09-23 08:30:00	2014	0.126525	0.317626	0.327925	0.291	NA	0.319799	0.327294	0.405939	0.419825
2014-09-23 08:39:59	2014	0.132825	0.319126	0.328925	0.289	NA	0.319799	0.327294	0.405939	0.419825
2014-09-23 08:50:00	2014	0.137725	0.319426	0.328925	0.289	NA	0.319799	0.327294	0.405939	0.419825
2014-09-23 09:00:00	2014	0.139525	0.319726	0.326925	0.288	NA	0.319799	0.327294	0.405939	0.419825
2014-09-23 09:09:59	2014	0.141525	0.318026	0.327925	0.292	NA	0.319799	0.327294	0.405939	0.419825
2014-09-23 09:20:00	2014	0.137625	0.320326	0.327925	0.29	NA	0.319799	0.327294	0.405939	0.419825
2014-09-23 09:29:59	2014	0.117925	0.319026	0.325925	0.287	NA	0.319799	0.327294	0.405939	0.419825
2014-09-23 09:40:00	2014	0.104525	0.316626	0.326925	0.287	NA	0.319799	0.327294	0.405939	0.419825
2014-09-23 09:49:59	2014	0.087825	0.315826	0.324925	0.285	NA	0.319799	0.327294	0.405939	0.419825
2014-09-23 10:00:00	2014	0.070225	0.314226	0.324925	0.286	NA	0.319799	0.327294	0.405939	0.419825
2014-09-23 10:09:59	2014	0.062125	0.313926	0.328925	0.287	NA	0.319799	0.327294	0.405939	0.419825
2014-09-23 10:20:00	2014	0.043925	0.318126	0.326925	0.286	NA	0.319799	0.327294	0.405939	0.419825
2014-09-23 10:30:00	2014	0.025525	0.316226	0.325925	0.284	NA	0.319799	0.327294	0.405939	0.419825
2014-09-23 10:39:59	2014	0.002625	0.315026	0.320925	0.279	NA	0.319799	0.327294	0.405939	0.419825
2014-09-23 10:50:00	2014	-0.008276	0.309326	0.321925	0.281	NA	0.319799	0.327294	0.405939	0.419825
2014-09-23 10:59:59	2014	-0.025975	0.310425	0.318925	0.279	NA	0.319799	0.327294	0.405939	0.419825
2014-09-23 11:10:00	2014	-0.038675	0.307826	0.317925	0.277	NA	0.319799	0.327294	0.405939	0.419825
2014-09-23 11:19:59	2014	-0.050775	0.306926	0.316925	0.276	NA	0.319799	0.327294	0.405939	0.419825
2014-09-23 11:30:00	2014	-0.062575	0.305526	0.318925	0.277	NA	0.319799	0.327294	0.405939	0.419825
2014-09-23 11:39:59	2014	-0.076975	0.308226	0.315925	0.274	NA	0.319799	0.327294	0.405939	0.419825
2014-09-23 11:50:00	2014	-0.086575	0.303926	0.316925	0.273	NA	0.319799	0.327294	0.405939	0.419825
2014-09-23 12:00:00	2014	-0.095575	0.305826	0.317925	0.275	NA	0.319799	0.327294	0.405939	0.419825
2014-09-23 12:09:59	2014	-0.107375	0.306226	0.318925	0.274	NA	0.319799	0.327294	0.405939	0.419825
2014-09-23 12:20:00	2014	-0.116275	0.306926	0.317925	0.276	NA	0.319799	0.327294	0.405939	0.419825
2014-09-23 12:29:59	2014	-0.121176	0.307426	0.320925	0.277	NA	0.319799	0.327294	0.405939	0.419825
2014-09-23 12:40:00	2014	-0.127476	0.308325	0.322925	0.279	NA	0.319799	0.327294	0.405939	0.419825
2014-09-23 12:49:59	2014	-0.138776	0.312525	0.323925	0.28	NA	0.319799	0.327294	0.405939	0.419825
2014-09-23 13:00:00	2014	-0.147976	0.313225	0.323925	0.279	NA	0.319799	0.327294	0.405939	0.419825
2014-09-23 13:09:59	2014	-0.158876	0.314125	0.323925	0.279	NA	0.319799	0.327294	0.405939	0.419825
2014-09-23 13:20:00	2014	-0.166675	0.313525	0.324925	0.279	NA	0.319799	0.327294	0.405939	0.419825
2014-09-23 13:30:00	2014	-0.172775	0.313726	0.325925	0.281	NA	0.319799	0.327294	0.405939	0.419825
2014-09-23 13:39:59	2014	-0.178975	0.316426	0.326925	0.279	NA	0.319799	0.327294	0.405939	0.419825
2014-09-23 13:50:00	2014	-0.185775	0.317126	0.328925	0.28	NA	0.319799	0.327294	0.405939	0.419825
2014-09-23 13:59:59	2014	-0.197075	0.317726	0.324925	0.275	NA	0.319799	0.327294	0.405939	0.419825
2014-09-23 14:10:00	2014	-0.205175	0.313426	0.323925	0.275	NA	0.319799	0.327294	0.405939	0.419825
2014-09-23 14:19:59	2014	-0.209875	0.314426	0.325925	0.275	NA	0.319799	0.327294	0.405939	0.419825
2014-09-23 14:30:00	2014	-0.220176	0.315626	0.320925	0.271	NA	0.319799	0.327294	0.405939	0.419825
2014-09-23 14:39:59	2014	-0.223975	0.310525	0.324925	0.272	NA	0.319799	0.327294	0.405939	0.419825
2014-09-23 14:50:00	2014	-0.231775	0.312826	0.323925	0.271	NA	0.319799	0.327294	0.405939	0.419825
2014-09-23 15:00:00	2014	-0.237075	0.311526	0.323925	0.27	NA	0.319799	0.327294	0.405939	0.419825
2014-09-23 15:09:59	2014	-0.239875	0.311726	0.324925	0.271	NA	0.319799	0.327294	0.405939	0.419825
2014-09-23 15:20:00	2014	-0.243275	0.315126	0.326925	0.27	NA	0.319799	0.327294	0.405939	0.419825
2014-09-23 15:29:59	2014	-0.240875	0.314726	0.332925	0.276	NA	0.319799	0.327294	0.405939	0.419825
2014-09-23 15:40:00	2014	-0.248375	0.321226	0.329925	0.273	NA	0.319799	0.327294	0.405939	0.419825
2014-09-23 15:49:59	2014	-0.251875	0.317526	0.327925	0.272	NA	0.319799	0.327294	0.405939	0.419825
2014-09-23 16:00:00	2014	-0.255475	0.315626	0.325925	0.27	NA	0.319799	0.327294	0.405939	0.419825
2014-09-23 16:09:59	2014	-0.263976	0.315426	0.319925	0.263	NA	0.319799	0.327294	0.405939	0.419825
2014-09-23 16:20:00	2014	-0.261375	0.309525	0.322925	0.266	NA	0.319799	0.327294	0.405939	0.419825
2014-09-23 16:30:00	2014	-0.265075	0.312926	0.321925	0.265	NA	0.319799	0.327294	0.405939	0.419825
2014-09-23 16:39:59	2014	-0.265175	0.311326	0.322925	0.265	NA	0.319799	0.327294	0.405939	0.419825
2014-09-23 16:50:00	2014	-0.266575	0.312926	0.322925	0.263	NA	0.319799	0.327294	0.405939	0.419825
2014-09-23 16:59:59	2014	-0.263375	0.311326	0.321925	0.263	NA	0.319799	0.327294	0.405939	0.419825
2014-09-23 17:10:00	2014	-0.261575	0.311226	0.322925	0.263	NA	0.319799	0.327294	0.405939	0.419825
2014-09-23 17:19:59	2014	-0.256876	0.312326	0.321925	0.264	NA	0.319799	0.327294	0.405939	0.419825
2014-09-23 17:30:00	2014	-0.248276	0.310825	0.321925	0.261	NA	0.319799	0.327294	0.405939	0.419825
2014-09-23 17:39:59	2014	-0.234676	0.310925	0.321925	0.262	NA	0.319799	0.327294	0.405939	0.419825
2014-09-23 17:50:00	2014	-0.216276	0.310325	0.320925	0.26	NA	0.319799	0.327294	0.405939	0.419825
2014-09-23 18:00:00	2014	-0.194276	0.309325	0.322925	0.262	NA	0.319799	0.327294	0.405939	0.419825
2014-09-23 18:09:59	2014	-0.174075	0.310425	0.322925	0.262	NA	0.319799	0.327294	0.405939	0.419825
2014-09-23 18:20:00	2014	-0.151675	0.310326	0.320925	0.26	NA	0.319799	0.327294	0.405939	0.419825
2014-09-23 18:29:59	2014	-0.129075	0.309626	0.319925	0.26	NA	0.319799	0.327294	0.405939	0.419825
2014-09-23 18:40:00	2014	-0.103575	0.309126	0.320925	0.262	NA	0.319799	0.327294	0.405939	0.419825
2014-09-23 18:49:59	2014	-0.077975	0.309626	0.321925	0.264	NA	0.319799	0.327294	0.405939	0.419825
2014-09-23 19:00:00	2014	-0.054775	0.311726	0.319925	0.261	NA	0.319799	0.327294	0.405939	0.419825
2014-09-23 19:09:59	2014	-0.029175	0.309626	0.318925	0.259	NA	0.319799	0.327294	0.405939	0.419825
2014-09-23 19:20:00	2014	-0.002375	0.308026	0.319925	0.262	NA	0.319799	0.327294	0.405939	0.419825
2014-09-23 19:30:00	2014	0.019024	0.310226	0.317925	0.259	NA	0.319799	0.327294	0.405939	0.419825
2014-09-23 19:39:59	2014	0.046125	0.308225	0.319925	0.263	NA	0.319799	0.327294	0.405939	0.419825
2014-09-23 19:50:00	2014	0.065324	0.310426	0.320925	0.261	NA	0.319799	0.327294	0.405939	0.419825
2014-09-23 19:59:59	2014	0.084224	0.309625	0.320925	0.261	NA	0.319799	0.327294	0.405939	0.419825
2014-09-23 20:10:00	2014	0.104924	0.308625	0.322925	0.262	NA	0.319799	0.327294	0.405939	0.419825
2014-09-23 20:19:59	2014	0.121324	0.310025	0.321925	0.261	NA	0.319799	0.327294	0.405939	0.419825
2014-09-23 20:30:00	2014	0.135525	0.309825	0.320925	0.262	NA	0.319799	0.327294	0.405939	0.419825
2014-09-23 20:39:59	2014	0.149225	0.309926	0.320925	0.262	NA	0.319799	0.327294	0.405939	0.419825
2014-09-23 20:50:00	2014	0.157125	0.311226	0.320925	0.262	NA	0.319799	0.327294	0.405939	0.419825
2014-09-23 21:00:00	2014	0.164325	0.310726	0.319925	0.262	NA	0.319799	0.327294	0.405939	0.419825
2014-09-23 21:09:59	2014	0.170524	0.310426	0.320925	0.26	NA	0.319799	0.327294	0.405939	0.419825
2014-09-23 21:20:00	2014	0.168624	0.310025	0.320925	0.261	NA	0.319799	0.327294	0.405939	0.419825
2014-09-23 21:29:59	2014	0.166724	0.310325	0.320925	0.261	NA	0.319799	0.327294	0.405939	0.419825
2014-09-23 21:40:00	2014	0.155424	0.309725	0.320925	0.262	NA	0.319799	0.327294	0.405939	0.419825
2014-09-23 21:49:59	2014	0.139524	0.310925	0.319925	0.259	NA	0.319799	0.327294	0.405939	0.419825
2014-09-23 22:00:00	2014	0.121224	0.309125	0.317925	0.259	NA	0.319799	0.327294	0.405939	0.419825
2014-09-23 22:09:59	2014	0.105724	0.308225	0.320925	0.264	NA	0.319799	0.327294	0.405939	0.419825
2014-09-23 22:20:00	2014	0.084024	0.311725	0.319925	0.26	NA	0.319799	0.327294	0.405939	0.419825
2014-09-23 22:30:00	2014	0.065224	0.309725	0.319925	0.261	NA	0.319799	0.327294	0.405939	0.419825
2014-09-23 22:39:59	2014	0.049924	0.309825	0.319925	0.261	NA	0.319799	0.327294	0.405939	0.419825
2014-09-23 22:50:00	2014	0.031924	0.309625	0.317925	0.26	NA	0.319799	0.327294	0.405939	0.419825
2014-09-23 22:59:59	2014	0.016524	0.308725	0.320925	0.262	NA	0.319799	0.327294	0.405939	0.419825
2014-09-23 23:10:00	2014	-0.000575	0.311025	0.319925	0.262	NA	0.319799	0.327294	0.405939	0.419825
2014-09-23 23:19:59	2014	-0.015075	0.310026	0.320925	0.263	NA	0.319799	0.327294	0.405939	0.419825
2014-09-23 23:30:00	2014	-0.029775	0.310826	0.318925	0.262	NA	0.319799	0.327294	0.405939	0.419825
2014-09-23 23:39:59	2014	-0.044175	0.308926	0.317925	0.26	NA	0.319799	0.327294	0.405939	0.419825
2014-09-23 23:50:00	2014	-0.054175	0.308226	0.320925	0.261	NA	0.319799	0.327294	0.405939	0.419825
2014-09-24	2014	-0.065675	0.309926	0.317925	0.259	NA	0.319799	0.327294	0.405939	0.419825
2014-09-24 00:09:59	2014	-0.076675	0.308026	0.320925	0.261	NA	0.319799	0.327294	0.405939	0.419825
2014-09-24 00:20:00	2014	-0.087975	0.309926	0.317925	0.26	NA	0.319799	0.327294	0.405939	0.419825
2014-09-24 00:29:59	2014	-0.096375	0.308226	0.319925	0.263	NA	0.319799	0.327294	0.405939	0.419825
2014-09-24 00:40:00	2014	-0.108175	0.308726	0.318925	0.262	NA	0.319799	0.327294	0.405939	0.419825
2014-09-24 00:49:59	2014	-0.119675	0.308226	0.318925	0.259	NA	0.319799	0.327294	0.405939	0.419825
2014-09-24 01:00:00	2014	-0.125875	0.307826	0.320925	0.262	NA	0.319799	0.327294	0.405939	0.419825
2014-09-24 01:09:59	2014	-0.136075	0.309026	0.318925	0.261	NA	0.319799	0.327294	0.405939	0.419825
2014-09-24 01:20:00	2014	-0.145175	0.308426	0.319925	0.261	NA	0.319799	0.327294	0.405939	0.419825
2014-09-24 01:30:00	2014	-0.155575	0.308626	0.318925	0.262	NA	0.319799	0.327294	0.405939	0.419825
2014-09-24 01:39:59	2014	-0.165175	0.308126	0.318925	0.261	NA	0.319799	0.327294	0.405939	0.419825
2014-09-24 01:50:00	2014	-0.173575	0.307326	0.319925	0.259	NA	0.319799	0.327294	0.405939	0.419825
2014-09-24 01:59:59	2014	-0.180175	0.307126	0.320925	0.262	NA	0.319799	0.327294	0.405939	0.419825
2014-09-24 02:10:00	2014	-0.189775	0.308826	0.318925	0.259	NA	0.319799	0.327294	0.405939	0.419825
2014-09-24 02:19:59	2014	-0.196775	0.307326	0.317925	0.26	NA	0.319799	0.327294	0.405939	0.419825
2014-09-24 02:30:00	2014	-0.202775	0.307626	0.318925	0.261	NA	0.319799	0.327294	0.405939	0.419825
2014-09-24 02:39:59	2014	-0.210075	0.307826	0.316925	0.261	NA	0.319799	0.327294	0.405939	0.419825
2014-09-24 02:50:00	2014	-0.215475	0.307826	0.316925	0.259	NA	0.319799	0.327294	0.405939	0.419825
2014-09-24 03:00:00	2014	-0.220575	0.305926	0.318925	0.261	NA	0.319799	0.327294	0.405939	0.419825
2014-09-24 03:09:59	2014	-0.226175	0.307726	0.320925	0.261	NA	0.319799	0.327294	0.405939	0.419825
2014-09-24 03:20:00	2014	-0.232575	0.308626	0.319925	0.26	NA	0.319799	0.327294	0.405939	0.419825
2014-09-24 03:29:59	2014	-0.237475	0.307526	0.319925	0.261	NA	0.319799	0.327294	0.405939	0.419825
2014-09-24 03:40:00	2014	-0.242275	0.308426	0.321925	0.261	NA	0.319799	0.327294	0.405939	0.419825
2014-09-24 03:49:59	2014	-0.247675	0.308826	0.319925	0.261	NA	0.319799	0.327294	0.405939	0.419825
2014-09-24 04:00:00	2014	-0.252076	0.308026	0.319925	0.263	NA	0.319799	0.327294	0.405939	0.419825
2014-09-24 04:09:59	2014	-0.255776	0.308525	0.318925	0.26	NA	0.319799	0.327294	0.405939	0.419825
2014-09-24 04:20:00	2014	-0.257676	0.308025	0.318925	0.261	NA	0.319799	0.327294	0.405939	0.419825
2014-09-24 04:30:00	2014	-0.261275	0.308325	0.317925	0.261	NA	0.319799	0.327294	0.405939	0.419825
2014-09-24 04:39:59	2014	-0.263875	0.308326	0.318925	0.261	NA	0.319799	0.327294	0.405939	0.419825
2014-09-24 04:50:00	2014	-0.265275	0.307426	0.319925	0.261	NA	0.319799	0.327294	0.405939	0.419825
2014-09-24 04:59:59	2014	-0.265875	0.308826	0.318925	0.261	NA	0.319799	0.327294	0.405939	0.419825
2014-09-24 05:10:00	2014	-0.266675	0.308426	0.319925	0.263	NA	0.319799	0.327294	0.405939	0.419825
2014-09-24 05:19:59	2014	-0.263975	0.308526	0.317925	0.26	NA	0.319799	0.327294	0.405939	0.419825
2014-09-24 05:30:00	2014	-0.260075	0.307526	0.318925	0.259	NA	0.319799	0.327294	0.405939	0.419825
2014-09-24 05:39:59	2014	-0.253775	0.307826	0.318925	0.26	NA	0.319799	0.327294	0.405939	0.419825
2014-09-24 05:50:00	2014	-0.242575	0.307526	0.318925	0.262	NA	0.319799	0.327294	0.405939	0.419825
2014-09-24 06:00:00	2014	-0.227475	0.308126	0.320925	0.263	NA	0.319799	0.327294	0.405939	0.419825
2014-09-24 06:09:59	2014	-0.214676	0.309326	0.316925	0.26	NA	0.319799	0.327294	0.405939	0.419825
2014-09-24 06:20:00	2014	-0.196676	0.306825	0.317925	0.259	NA	0.319799	0.327294	0.405939	0.419825
2014-09-24 06:29:59	2014	-0.177876	0.307125	0.317925	0.261	NA	0.319799	0.327294	0.405939	0.419825
2014-09-24 06:40:00	2014	-0.157476	0.307525	0.317925	0.26	NA	0.319799	0.327294	0.405939	0.419825
2014-09-24 06:49:59	2014	-0.135776	0.307425	0.319925	0.26	NA	0.319799	0.327294	0.405939	0.419825
2014-09-24 07:00:00	2014	-0.114476	0.308425	0.316925	0.262	NA	0.319799	0.327294	0.405939	0.419825
2014-09-24 07:09:59	2014	-0.093576	0.308225	0.318925	0.262	NA	0.319799	0.327294	0.405939	0.419825
2014-09-24 07:20:00	2014	-0.068476	0.308425	0.319925	0.262	NA	0.319799	0.327294	0.405939	0.419825
2014-09-24 07:30:00	2014	-0.039476	0.309125	0.321925	0.265	NA	0.319799	0.327294	0.405939	0.419825
2014-09-24 07:39:59	2014	-0.016976	0.311525	0.322925	0.267	NA	0.319799	0.327294	0.405939	0.419825
2014-09-24 07:50:00	2014	0.001824	0.312525	0.318925	0.261	NA	0.319799	0.327294	0.405939	0.419825
2014-09-24 07:59:59	2014	0.025024	0.306625	0.317925	0.26	NA	0.319799	0.327294	0.405939	0.419825
2014-09-24 08:10:00	2014	0.049724	0.306125	0.318925	0.262	NA	0.319799	0.327294	0.405939	0.419825
2014-09-24 08:19:59	2014	0.070224	0.307325	0.315925	0.259	NA	0.319799	0.327294	0.405939	0.419825
2014-09-24 08:30:00	2014	0.091124	0.305225	0.319925	0.262	NA	0.319799	0.327294	0.405939	0.419825
2014-09-24 08:39:59	2014	0.106824	0.307925	0.315925	0.258	NA	0.319799	0.327294	0.405939	0.419825
2014-09-24 08:50:00	2014	0.123024	0.305125	0.319925	0.262	NA	0.319799	0.327294	0.405939	0.419825
2014-09-24 09:00:00	2014	0.132524	0.308625	0.316925	0.258	NA	0.319799	0.327294	0.405939	0.419825
2014-09-24 09:09:59	2014	0.146224	0.305425	0.316925	0.258	NA	0.319799	0.327294	0.405939	0.419825
2014-09-24 09:20:00	2014	0.159324	0.304625	0.315925	0.258	NA	0.319799	0.327294	0.405939	0.419825
2014-09-24 09:29:59	2014	0.158524	0.305825	0.315925	0.259	NA	0.319799	0.327294	0.405939	0.419825
2014-09-24 09:40:00	2014	0.164624	0.305125	0.316925	0.258	NA	0.319799	0.327294	0.405939	0.419825
2014-09-24 09:49:59	2014	0.165224	0.304825	0.316925	0.257	NA	0.319799	0.327294	0.405939	0.419825
2014-09-24 10:00:00	2014	0.154524	0.305725	0.314925	0.256	NA	0.319799	0.327294	0.405939	0.419825
2014-09-24 10:09:59	2014	0.138124	0.304425	0.317925	0.26	NA	0.319799	0.327294	0.405939	0.419825
2014-09-24 10:20:00	2014	0.117324	0.306925	0.315925	0.257	NA	0.319799	0.327294	0.405939	0.419825
2014-09-24 10:30:00	2014	0.100224	0.305625	0.315925	0.256	NA	0.319799	0.327294	0.405939	0.419825
2014-09-24 10:39:59	2014	0.082424	0.304725	0.313925	0.255	NA	0.319799	0.327294	0.405939	0.419825
2014-09-24 10:50:00	2014	0.062124	0.302725	0.312925	0.255	NA	0.319799	0.327294	0.405939	0.419825
2014-09-24 10:59:59	2014	0.042924	0.302225	0.310925	0.251	NA	0.319799	0.327294	0.405939	0.419825
2014-09-24 11:10:00	2014	0.026924	0.300125	0.315925	0.256	NA	0.319799	0.327294	0.405939	0.419825
2014-09-24 11:19:59	2014	0.006524	0.305025	0.314925	0.254	NA	0.319799	0.327294	0.405939	0.419825
2014-09-24 11:30:00	2014	-0.009376	0.302725	0.311925	0.252	NA	0.319799	0.327294	0.405939	0.419825
2014-09-24 11:39:59	2014	-0.027376	0.301425	0.313925	0.253	NA	0.319799	0.327294	0.405939	0.419825
2014-09-24 11:50:00	2014	-0.045876	0.301925	0.307925	0.251	NA	0.319799	0.327294	0.405939	0.419825
2014-09-24 12:00:00	2014	-0.049176	0.298125	0.314925	0.255	NA	0.319799	0.327294	0.405939	0.419825
2014-09-24 12:09:59	2014	-0.060976	0.302025	0.315925	0.257	NA	0.319799	0.327294	0.405939	0.419825
2014-09-24 12:20:00	2014	-0.075076	0.304325	0.313925	0.253	NA	0.319799	0.327294	0.405939	0.419825
2014-09-24 12:29:59	2014	-0.088276	0.300525	0.312925	0.252	NA	0.319799	0.327294	0.405939	0.419825
2014-09-24 12:40:00	2014	-0.092076	0.299025	0.318925	0.258	NA	0.319799	0.327294	0.405939	0.419825
2014-09-24 12:49:59	2014	-0.103576	0.304525	0.318925	0.257	NA	0.319799	0.327294	0.405939	0.419825
2014-09-24 13:00:00	2014	-0.120976	0.305525	0.312925	0.252	NA	0.319799	0.327294	0.405939	0.419825
2014-09-24 13:09:59	2014	-0.132076	0.298925	0.311925	0.252	NA	0.319799	0.327294	0.405939	0.419825
2014-09-24 13:20:00	2014	-0.137776	0.298325	0.312925	0.253	NA	0.319799	0.327294	0.405939	0.419825
2014-09-24 13:30:00	2014	-0.148676	0.299825	0.312925	0.251	NA	0.319799	0.327294	0.405939	0.419825
2014-09-24 13:39:59	2014	-0.154176	0.297925	0.315925	0.255	NA	0.319799	0.327294	0.405939	0.419825
2014-09-24 13:50:00	2014	-0.164276	0.302125	0.312925	0.253	NA	0.319799	0.327294	0.405939	0.419825
2014-09-24 13:59:59	2014	-0.173476	0.299225	0.313925	0.254	NA	0.319799	0.327294	0.405939	0.419825
2014-09-24 14:10:00	2014	-0.182576	0.300925	0.313925	0.254	NA	0.319799	0.327294	0.405939	0.419825
2014-09-24 14:19:59	2014	-0.193076	0.299825	0.312925	0.252	NA	0.319799	0.327294	0.405939	0.419825
2014-09-24 14:30:00	2014	-0.199576	0.299825	0.311925	0.252	NA	0.319799	0.327294	0.405939	0.419825
2014-09-24 14:39:59	2014	-0.204576	0.298025	0.313925	0.254	NA	0.319799	0.327294	0.405939	0.419825
2014-09-24 14:50:00	2014	-0.215776	0.300025	0.310925	0.251	NA	0.319799	0.327294	0.405939	0.419825
2014-09-24 15:00:00	2014	-0.219576	0.297725	0.313925	0.252	NA	0.319799	0.327294	0.405939	0.419825
2014-09-24 15:09:59	2014	-0.223976	0.298725	0.312925	0.253	NA	0.319799	0.327294	0.405939	0.419825
2014-09-24 15:20:00	2014	-0.232676	0.300025	0.312925	0.251	NA	0.319799	0.327294	0.405939	0.419825
2014-09-24 15:29:59	2014	-0.236876	0.299025	0.314925	0.253	NA	0.319799	0.327294	0.405939	0.419825
2014-09-24 15:40:00	2014	-0.244076	0.300625	0.311925	0.251	NA	0.319799	0.327294	0.405939	0.419825
2014-09-24 15:49:59	2014	-0.248976	0.298325	0.312925	0.253	NA	0.319799	0.327294	0.405939	0.419825
2014-09-24 16:00:00	2014	-0.252976	0.300325	0.313925	0.252	NA	0.319799	0.327294	0.405939	0.419825
2014-09-24 16:09:59	2014	-0.258976	0.301425	0.310925	0.249	NA	0.319799	0.327294	0.405939	0.419825
2014-09-24 16:20:00	2014	-0.260876	0.297125	0.312925	0.248	NA	0.319799	0.327294	0.405939	0.419825
2014-09-24 16:30:00	2014	-0.266476	0.298425	0.308925	0.245	NA	0.319799	0.327294	0.405939	0.419825
2014-09-24 16:39:59	2014	-0.267576	0.295525	0.310925	0.251	NA	0.319799	0.327294	0.405939	0.419825
2014-09-24 16:50:00	2014	-0.269976	0.298925	0.309925	0.248	NA	0.319799	0.327294	0.405939	0.419825
2014-09-24 16:59:59	2014	-0.271576	0.297025	0.309925	0.246	NA	0.319799	0.327294	0.405939	0.419825
2014-09-24 17:10:00	2014	-0.270576	0.297425	0.309925	0.246	NA	0.319799	0.327294	0.405939	0.419825
2014-09-24 17:19:59	2014	-0.267476	0.297325	0.309925	0.247	NA	0.319799	0.327294	0.405939	0.419825
2014-09-24 17:30:00	2014	-0.263076	0.297925	0.308925	0.246	NA	0.319799	0.327294	0.405939	0.419825
2014-09-24 17:39:59	2014	-0.259476	0.298025	0.308925	0.245	NA	0.319799	0.327294	0.405939	0.419825
2014-09-24 17:50:00	2014	-0.250776	0.296325	0.309925	0.245	NA	0.319799	0.327294	0.405939	0.419825
2014-09-24 18:00:00	2014	-0.237676	0.296425	0.306925	0.242	NA	0.319799	0.327294	0.405939	0.419825
2014-09-24 18:09:59	2014	-0.222376	0.295225	0.309925	0.242	NA	0.319799	0.327294	0.405939	0.419825
2014-09-24 18:20:00	2014	-0.207576	0.296925	0.306925	0.241	NA	0.319799	0.327294	0.405939	0.419825
2014-09-24 18:29:59	2014	-0.188776	0.294825	0.308925	0.24	NA	0.319799	0.327294	0.405939	0.419825
2014-09-24 18:40:00	2014	-0.170576	0.296325	0.307925	0.24	NA	0.319799	0.327294	0.405939	0.419825
2014-09-24 18:49:59	2014	-0.149576	0.296525	0.308925	0.239	NA	0.319799	0.327294	0.405939	0.419825
2014-09-24 19:00:00	2014	-0.128476	0.295425	0.309925	0.238	NA	0.319799	0.327294	0.405939	0.419825
2014-09-24 19:09:59	2014	-0.105576	0.297425	0.307925	0.238	NA	0.319799	0.327294	0.405939	0.419825
2014-09-24 19:20:00	2014	-0.084476	0.296025	0.308925	0.24	NA	0.319799	0.327294	0.405939	0.419825
2014-09-24 19:30:00	2014	-0.060976	0.297125	0.308925	0.24	NA	0.319799	0.327294	0.405939	0.419825
2014-09-24 19:39:59	2014	-0.035776	0.295925	0.308925	0.238	NA	0.319799	0.327294	0.405939	0.419825
2014-09-24 19:50:00	2014	-0.012776	0.295625	0.308925	0.237	NA	0.319799	0.327294	0.405939	0.419825
2014-09-24 19:59:59	2014	0.010924	0.296125	0.307925	0.237	NA	0.319799	0.327294	0.405939	0.419825
2014-09-24 20:10:00	2014	0.033624	0.296425	0.307925	0.238	NA	0.319799	0.327294	0.405939	0.419825
2014-09-24 20:19:59	2014	0.055524	0.295625	0.308925	0.238	NA	0.319799	0.327294	0.405939	0.419825
2014-09-24 20:30:00	2014	0.080024	0.296225	0.309925	0.239	NA	0.319799	0.327294	0.405939	0.419825
2014-09-24 20:39:59	2014	0.097624	0.297125	0.308925	0.237	NA	0.319799	0.327294	0.405939	0.419825
2014-09-24 20:50:00	2014	0.114324	0.296125	0.309925	0.236	NA	0.319799	0.327294	0.405939	0.419825
2014-09-24 21:00:00	2014	0.130724	0.296225	0.306925	0.236	NA	0.319799	0.327294	0.405939	0.419825
2014-09-24 21:09:59	2014	0.147624	0.295825	0.307925	0.237	NA	0.319799	0.327294	0.405939	0.419825
2014-09-24 21:20:00	2014	0.159424	0.295925	0.306925	0.234	NA	0.319799	0.327294	0.405939	0.419825
2014-09-24 21:29:59	2014	0.168224	0.295025	0.307925	0.234	NA	0.319799	0.327294	0.405939	0.419825
2014-09-24 21:40:00	2014	0.174424	0.295625	0.309925	0.236	NA	0.319799	0.327294	0.405939	0.419825
2014-09-24 21:49:59	2014	0.181624	0.295625	0.308925	0.235	NA	0.319799	0.327294	0.405939	0.419825
2014-09-24 22:00:00	2014	0.181124	0.295125	0.309925	0.235	NA	0.319799	0.327294	0.405939	0.419825
2014-09-24 22:09:59	2014	0.180624	0.294625	0.308925	0.236	NA	0.319799	0.327294	0.405939	0.419825
2014-09-24 22:20:00	2014	0.172824	0.295525	0.306925	0.235	NA	0.319799	0.327294	0.405939	0.419825
2014-09-24 22:30:00	2014	0.159224	0.293725	0.308925	0.235	NA	0.319799	0.327294	0.405939	0.419825
2014-09-24 22:39:59	2014	0.142624	0.295125	0.306925	0.235	NA	0.319799	0.327294	0.405939	0.419825
2014-09-24 22:50:00	2014	0.127524	0.294425	0.306925	0.233	NA	0.319799	0.327294	0.405939	0.419825
2014-09-24 22:59:59	2014	0.107824	0.294625	0.308925	0.236	NA	0.319799	0.327294	0.405939	0.419825
2014-09-24 23:10:00	2014	0.088924	0.296125	0.307925	0.236	NA	0.319799	0.327294	0.405939	0.419825
2014-09-24 23:19:59	2014	0.068824	0.295325	0.306925	0.235	NA	0.319799	0.327294	0.405939	0.419825
2014-09-24 23:30:00	2014	0.051824	0.294925	0.307925	0.235	NA	0.319799	0.327294	0.405939	0.419825
2014-09-24 23:39:59	2014	0.037124	0.294625	0.307925	0.235	NA	0.319799	0.327294	0.405939	0.419825
2014-09-24 23:50:00	2014	0.019424	0.296125	0.308925	0.234	NA	0.319799	0.327294	0.405939	0.419825
2014-09-25	2014	0.005024	0.295325	0.310925	0.238	NA	0.319799	0.327294	0.405939	0.419825
2014-09-25 00:09:59	2014	-0.011276	0.296925	0.307925	0.234	NA	0.319799	0.327294	0.405939	0.419825
2014-09-25 00:20:00	2014	-0.024176	0.294925	0.308925	0.236	NA	0.319799	0.327294	0.405939	0.419825
2014-09-25 00:29:59	2014	-0.037176	0.296425	0.308925	0.237	NA	0.319799	0.327294	0.405939	0.419825
2014-09-25 00:40:00	2014	-0.047876	0.296225	0.309925	0.236	NA	0.319799	0.327294	0.405939	0.419825
2014-09-25 00:49:59	2014	-0.060476	0.295425	0.309925	0.237	NA	0.319799	0.327294	0.405939	0.419825
2014-09-25 01:00:00	2014	-0.072776	0.295425	0.306925	0.235	NA	0.319799	0.327294	0.405939	0.419825
2014-09-25 01:09:59	2014	-0.082776	0.294025	0.308925	0.238	NA	0.319799	0.327294	0.405939	0.419825
2014-09-25 01:20:00	2014	-0.094176	0.295325	0.307925	0.236	NA	0.319799	0.327294	0.405939	0.419825
2014-09-25 01:30:00	2014	-0.105776	0.295025	0.307925	0.233	NA	0.319799	0.327294	0.405939	0.419825
2014-09-25 01:39:59	2014	-0.114176	0.293525	0.307925	0.234	NA	0.319799	0.327294	0.405939	0.419825
2014-09-25 01:50:00	2014	-0.123076	0.293725	0.307925	0.237	NA	0.319799	0.327294	0.405939	0.419825
2014-09-25 01:59:59	2014	-0.133376	0.295125	0.307925	0.235	NA	0.319799	0.327294	0.405939	0.419825
2014-09-25 02:10:00	2014	-0.141876	0.294825	0.307925	0.234	NA	0.319799	0.327294	0.405939	0.419825
2014-09-25 02:19:59	2014	-0.149576	0.294125	0.308925	0.232	NA	0.319799	0.327294	0.405939	0.419825
2014-09-25 02:30:00	2014	-0.156876	0.294725	0.307925	0.234	NA	0.319799	0.327294	0.405939	0.419825
2014-09-25 02:39:59	2014	-0.164576	0.294425	0.309925	0.237	NA	0.319799	0.327294	0.405939	0.419825
2014-09-25 02:50:00	2014	-0.174876	0.296425	0.307925	0.233	NA	0.319799	0.327294	0.405939	0.419825
2014-09-25 03:00:00	2014	-0.182976	0.294025	0.308925	0.235	NA	0.319799	0.327294	0.405939	0.419825
2014-09-25 03:09:59	2014	-0.189075	0.294225	0.307925	0.234	NA	0.319799	0.327294	0.405939	0.419825
2014-09-25 03:20:00	2014	-0.196175	0.293126	0.308925	0.235	NA	0.319799	0.327294	0.405939	0.419825
2014-09-25 03:29:59	2014	-0.203775	0.294126	0.304925	0.235	NA	0.319799	0.327294	0.405939	0.419825
2014-09-25 03:40:00	2014	-0.208175	0.292926	0.306925	0.234	NA	0.319799	0.327294	0.405939	0.419825
2014-09-25 03:49:59	2014	-0.215675	0.294126	0.306925	0.234	NA	0.319799	0.327294	0.405939	0.419825
2014-09-25 04:00:00	2014	-0.219875	0.293626	0.306925	0.234	NA	0.319799	0.327294	0.405939	0.419825
2014-09-25 04:09:59	2014	-0.224775	0.292826	0.309925	0.235	NA	0.319799	0.327294	0.405939	0.419825
2014-09-25 04:20:00	2014	-0.229675	0.294426	0.306925	0.235	NA	0.319799	0.327294	0.405939	0.419825
2014-09-25 04:30:00	2014	-0.233575	0.293326	0.307925	0.236	NA	0.319799	0.327294	0.405939	0.419825
2014-09-25 04:39:59	2014	-0.236775	0.294626	0.303925	0.232	NA	0.319799	0.327294	0.405939	0.419825
2014-09-25 04:50:00	2014	-0.238175	0.291326	0.306925	0.235	NA	0.319799	0.327294	0.405939	0.419825
2014-09-25 04:59:59	2014	-0.240075	0.294426	0.305925	0.235	NA	0.319799	0.327294	0.405939	0.419825
2014-09-25 05:10:00	2014	-0.240775	0.294026	0.304925	0.233	NA	0.319799	0.327294	0.405939	0.419825
2014-09-25 05:19:59	2014	-0.233375	0.292026	0.306925	0.234	NA	0.319799	0.327294	0.405939	0.419825
2014-09-25 05:30:00	2014	-0.227575	0.293126	0.306925	0.234	NA	0.319799	0.327294	0.405939	0.419825
2014-09-25 05:39:59	2014	-0.217576	0.292626	0.306925	0.235	NA	0.319799	0.327294	0.405939	0.419825
2014-09-25 05:50:00	2014	-0.207476	0.293225	0.307925	0.233	NA	0.319799	0.327294	0.405939	0.419825
2014-09-25 06:00:00	2014	-0.194175	0.292925	0.304925	0.234	NA	0.319799	0.327294	0.405939	0.419825
2014-09-25 06:09:59	2014	-0.178275	0.292326	0.306925	0.234	NA	0.319799	0.327294	0.405939	0.419825
2014-09-25 06:20:00	2014	-0.160975	0.292426	0.307925	0.236	NA	0.319799	0.327294	0.405939	0.419825
2014-09-25 06:29:59	2014	-0.142575	0.293426	0.306925	0.234	NA	0.319799	0.327294	0.405939	0.419825
2014-09-25 06:40:00	2014	-0.122075	0.292626	0.306925	0.235	NA	0.319799	0.327294	0.405939	0.419825
2014-09-25 06:49:59	2014	-0.102675	0.294026	0.306925	0.234	NA	0.319799	0.327294	0.405939	0.419825
2014-09-25 07:00:00	2014	-0.081375	0.293426	0.307925	0.234	NA	0.319799	0.327294	0.405939	0.419825
2014-09-25 07:09:59	2014	-0.058675	0.293626	0.305925	0.234	NA	0.319799	0.327294	0.405939	0.419825
2014-09-25 07:20:00	2014	-0.033275	0.292526	0.306925	0.234	NA	0.319799	0.327294	0.405939	0.419825
2014-09-25 07:30:00	2014	-0.012275	0.293126	0.305925	0.233	NA	0.319799	0.327294	0.405939	0.419825
2014-09-25 07:39:59	2014	0.010625	0.292726	0.305925	0.234	NA	0.319799	0.327294	0.405939	0.419825
2014-09-25 07:50:00	2014	0.035725	0.291826	0.307925	0.233	NA	0.319799	0.327294	0.405939	0.419825
2014-09-25 07:59:59	2014	0.061125	0.293026	0.304925	0.232	NA	0.319799	0.327294	0.405939	0.419825
2014-09-25 08:10:00	2014	0.085825	0.291726	0.304925	0.231	NA	0.319799	0.327294	0.405939	0.419825
2014-09-25 08:19:59	2014	0.111425	0.291926	0.303925	0.231	NA	0.319799	0.327294	0.405939	0.419825
2014-09-25 08:30:00	2014	0.136525	0.291026	0.305925	0.232	NA	0.319799	0.327294	0.405939	0.419825
2014-09-25 08:39:59	2014	0.158625	0.292126	0.306925	0.231	NA	0.319799	0.327294	0.405939	0.419825
2014-09-25 08:50:00	2014	0.178025	0.292026	0.305925	0.231	NA	0.319799	0.327294	0.405939	0.419825
2014-09-25 09:00:00	2014	0.199425	0.291426	0.306925	0.234	NA	0.319799	0.327294	0.405939	0.419825
2014-09-25 09:09:59	2014	0.213525	0.292626	0.305925	0.232	NA	0.319799	0.327294	0.405939	0.419825
2014-09-25 09:20:00	2014	0.231025	0.291526	0.304925	0.232	NA	0.319799	0.327294	0.405939	0.419825
2014-09-25 09:29:59	2014	0.245025	0.291726	0.306925	0.233	NA	0.319799	0.327294	0.405939	0.419825
2014-09-25 09:40:00	2014	0.257625	0.291426	0.305925	0.232	NA	0.319799	0.327294	0.405939	0.419825
2014-09-25 09:49:59	2014	0.266025	0.291026	0.306925	0.233	NA	0.319799	0.327294	0.405939	0.419825
2014-09-25 10:00:00	2014	0.271325	0.292426	0.303925	0.232	NA	0.319799	0.327294	0.405939	0.419825
2014-09-25 10:09:59	2014	0.276425	0.289226	0.303925	0.232	NA	0.319799	0.327294	0.405939	0.419825
2014-09-25 10:20:00	2014	0.275825	0.290226	0.304925	0.235	NA	0.319799	0.327294	0.405939	0.419825
2014-09-25 10:30:00	2014	0.273925	0.291126	0.307925	0.243	NA	0.319799	0.327294	0.405939	0.419825
2014-09-25 10:39:59	2014	0.260825	0.293426	0.305925	0.251	NA	0.319799	0.327294	0.405939	0.419825
2014-09-25 10:50:00	2014	0.244025	0.291026	0.305925	0.264	NA	0.319799	0.327294	0.405939	0.419825
2014-09-25 10:59:59	2014	0.229024	0.292026	0.308925	0.272	NA	0.319799	0.327294	0.405939	0.419825
2014-09-25 11:10:00	2014	0.203524	0.293725	0.305925	0.28	NA	0.319799	0.327294	0.405939	0.419825
2014-09-25 11:19:59	2014	0.186224	0.292825	0.308925	0.287	NA	0.319799	0.327294	0.405939	0.419825
2014-09-25 11:30:00	2014	0.164824	0.294925	0.309925	0.293	NA	0.319799	0.327294	0.405939	0.419825
2014-09-25 11:39:59	2014	0.144824	0.295825	0.307925	0.299	NA	0.319799	0.327294	0.405939	0.419825
2014-09-25 11:50:00	2014	0.124424	0.296025	0.309925	0.303	NA	0.319799	0.327294	0.405939	0.419825
2014-09-25 12:00:00	2014	0.106824	0.296625	0.312925	0.308	NA	0.319799	0.327294	0.405939	0.419825
2014-09-25 12:09:59	2014	0.087124	0.299025	0.311925	0.312	NA	0.319799	0.327294	0.405939	0.419825
2014-09-25 12:20:00	2014	0.067524	0.298925	0.312925	0.312	NA	0.319799	0.327294	0.405939	0.419825
2014-09-25 12:29:59	2014	0.048424	0.299625	0.307925	0.308	NA	0.319799	0.327294	0.405939	0.419825
2014-09-25 12:40:00	2014	0.033624	0.296625	0.311925	0.311	NA	0.319799	0.327294	0.405939	0.419825
2014-09-25 12:49:59	2014	0.021025	0.297925	0.311925	0.311	NA	0.319799	0.327294	0.405939	0.419825
2014-09-25 13:00:00	2014	0.007925	0.298826	0.312925	0.311	NA	0.319799	0.327294	0.405939	0.419825
2014-09-25 13:09:59	2014	-0.005975	0.298926	0.312925	0.309	NA	0.319799	0.327294	0.405939	0.419825
2014-09-25 13:20:00	2014	-0.017076	0.298226	0.312925	0.311	NA	0.319799	0.327294	0.405939	0.419825
2014-09-25 13:30:00	2014	-0.025776	0.299125	0.312925	0.31	NA	0.319799	0.327294	0.405939	0.419825
2014-09-25 13:39:59	2014	-0.037776	0.301125	0.314925	0.308	NA	0.319799	0.327294	0.405939	0.419825
2014-09-25 13:50:00	2014	-0.049776	0.301725	0.313925	0.308	NA	0.319799	0.327294	0.405939	0.419825
2014-09-25 13:59:59	2014	-0.060576	0.301025	0.311925	0.307	NA	0.319799	0.327294	0.405939	0.419825
2014-09-25 14:10:00	2014	-0.070376	0.299225	0.312925	0.306	NA	0.319799	0.327294	0.405939	0.419825
2014-09-25 14:19:59	2014	-0.082876	0.300325	0.309925	0.305	NA	0.319799	0.327294	0.405939	0.419825
2014-09-25 14:30:00	2014	-0.092676	0.298725	0.310925	0.304	NA	0.319799	0.327294	0.405939	0.419825
2014-09-25 14:39:59	2014	-0.103076	0.299525	0.308925	0.303	NA	0.319799	0.327294	0.405939	0.419825
2014-09-25 14:50:00	2014	-0.110675	0.297925	0.309925	0.302	NA	0.319799	0.327294	0.405939	0.419825
2014-09-25 15:00:00	2014	-0.120275	0.299026	0.310925	0.302	NA	0.319799	0.327294	0.405939	0.419825
2014-09-25 15:09:59	2014	-0.130875	0.298926	0.310925	0.3	NA	0.319799	0.327294	0.405939	0.419825
2014-09-25 15:20:00	2014	-0.135775	0.298326	0.310925	0.302	NA	0.319799	0.327294	0.405939	0.419825
2014-09-25 15:29:59	2014	-0.143076	0.299126	0.310925	0.301	NA	0.319799	0.327294	0.405939	0.419825
2014-09-25 15:40:00	2014	-0.149676	0.300525	0.310925	0.3	NA	0.319799	0.327294	0.405939	0.419825
2014-09-25 15:49:59	2014	-0.157176	0.299525	0.311925	0.3	NA	0.319799	0.327294	0.405939	0.419825
2014-09-25 16:00:00	2014	-0.165976	0.300325	0.309925	0.297	NA	0.319799	0.327294	0.405939	0.419825
2014-09-25 16:09:59	2014	-0.169575	0.298625	0.311925	0.299	NA	0.319799	0.327294	0.405939	0.419825
2014-09-25 16:20:00	2014	-0.176275	0.298926	0.309925	0.294	NA	0.319799	0.327294	0.405939	0.419825
2014-09-25 16:30:00	2014	-0.179775	0.297826	0.311925	0.296	NA	0.319799	0.327294	0.405939	0.419825
2014-09-25 16:39:59	2014	-0.186175	0.299226	0.312925	0.297	NA	0.319799	0.327294	0.405939	0.419825
2014-09-25 16:50:00	2014	-0.194375	0.300526	0.310925	0.295	NA	0.319799	0.327294	0.405939	0.419825
2014-09-25 16:59:59	2014	-0.196975	0.298326	0.310925	0.295	NA	0.319799	0.327294	0.405939	0.419825
2014-09-25 17:10:00	2014	-0.203975	0.299826	0.311925	0.295	NA	0.319799	0.327294	0.405939	0.419825
2014-09-25 17:19:59	2014	-0.206775	0.299426	0.311925	0.295	NA	0.319799	0.327294	0.405939	0.419825
2014-09-25 17:30:00	2014	-0.213275	0.300226	0.310925	0.292	NA	0.319799	0.327294	0.405939	0.419825
2014-09-25 17:39:59	2014	-0.214975	0.298326	0.310925	0.293	NA	0.319799	0.327294	0.405939	0.419825
2014-09-25 17:50:00	2014	-0.211475	0.298026	0.310925	0.292	NA	0.319799	0.327294	0.405939	0.419825
2014-09-25 18:00:00	2014	-0.211675	0.297726	0.309925	0.293	NA	0.319799	0.327294	0.405939	0.419825
2014-09-25 18:09:59	2014	-0.206675	0.297426	0.310925	0.291	NA	0.319799	0.327294	0.405939	0.419825
2014-09-25 18:20:00	2014	-0.197175	0.297326	0.310925	0.29	NA	0.319799	0.327294	0.405939	0.419825
2014-09-25 18:29:59	2014	-0.184875	0.297226	0.311925	0.291	NA	0.319799	0.327294	0.405939	0.419825
2014-09-25 18:40:00	2014	-0.172076	0.298426	0.312925	0.295	NA	0.319799	0.327294	0.405939	0.419825
2014-09-25 18:49:59	2014	-0.159776	0.298425	0.310925	0.294	NA	0.319799	0.327294	0.405939	0.419825
2014-09-25 19:00:00	2014	-0.145376	0.297825	0.309925	0.295	NA	0.319799	0.327294	0.405939	0.419825
2014-09-25 19:09:59	2014	-0.126876	0.297825	0.309925	0.293	NA	0.319799	0.327294	0.405939	0.419825
2014-09-25 19:20:00	2014	-0.105776	0.296825	0.312925	0.295	NA	0.319799	0.327294	0.405939	0.419825
2014-09-25 19:30:00	2014	-0.086876	0.298925	0.310925	0.293	NA	0.319799	0.327294	0.405939	0.419825
2014-09-25 19:39:59	2014	-0.066976	0.298225	0.311925	0.294	NA	0.319799	0.327294	0.405939	0.419825
2014-09-25 19:50:00	2014	-0.046276	0.298925	0.310925	0.294	NA	0.319799	0.327294	0.405939	0.419825
2014-09-25 19:59:59	2014	-0.021776	0.297925	0.312925	0.294	NA	0.319799	0.327294	0.405939	0.419825
2014-09-25 20:10:00	2014	-0.000976	0.299025	0.311925	0.293	NA	0.319799	0.327294	0.405939	0.419825
2014-09-25 20:19:59	2014	0.021524	0.298925	0.312925	0.294	NA	0.319799	0.327294	0.405939	0.419825
2014-09-25 20:30:00	2014	0.044324	0.299325	0.310925	0.293	NA	0.319799	0.327294	0.405939	0.419825
2014-09-25 20:39:59	2014	0.063024	0.298825	0.313925	0.297	NA	0.319799	0.327294	0.405939	0.419825
2014-09-25 20:50:00	2014	0.083324	0.302225	0.310925	0.293	NA	0.319799	0.327294	0.405939	0.419825
2014-09-25 21:00:00	2014	0.103624	0.299325	0.311925	0.293	NA	0.319799	0.327294	0.405939	0.419825
2014-09-25 21:09:59	2014	0.120224	0.300825	0.312925	0.293	NA	0.319799	0.327294	0.405939	0.419825
2014-09-25 21:20:00	2014	0.140124	0.299025	0.311925	0.295	NA	0.319799	0.327294	0.405939	0.419825
2014-09-25 21:29:59	2014	0.154724	0.299025	0.312925	0.297	NA	0.319799	0.327294	0.405939	0.419825
2014-09-25 21:40:00	2014	0.168624	0.299725	0.312925	0.296	NA	0.319799	0.327294	0.405939	0.419825
2014-09-25 21:49:59	2014	0.183024	0.298725	0.311925	0.3	NA	0.319799	0.327294	0.405939	0.419825
2014-09-25 22:00:00	2014	0.188424	0.298525	0.311925	0.303	NA	0.319799	0.327294	0.405939	0.419825
2014-09-25 22:09:59	2014	0.197124	0.299825	0.312925	0.311	NA	0.319799	0.327294	0.405939	0.419825
2014-09-25 22:20:00	2014	0.197724	0.299625	0.311925	0.314	NA	0.319799	0.327294	0.405939	0.419825
2014-09-25 22:30:00	2014	0.203124	0.298625	0.313925	0.319	NA	0.319799	0.327294	0.405939	0.419825
2014-09-25 22:39:59	2014	0.202824	0.300025	0.314925	0.323	NA	0.319799	0.327294	0.405939	0.419825
2014-09-25 22:50:00	2014	0.193524	0.301325	0.313925	0.324	NA	0.319799	0.327294	0.405939	0.419825
2014-09-25 22:59:59	2014	0.182525	0.300825	0.313925	0.324	NA	0.319799	0.327294	0.405939	0.419825
2014-09-25 23:10:00	2014	0.167924	0.301226	0.314925	0.326	NA	0.319799	0.327294	0.405939	0.419825
2014-09-25 23:19:59	2014	0.151924	0.301625	0.316925	0.325	NA	0.319799	0.327294	0.405939	0.419825
2014-09-25 23:30:00	2014	0.136824	0.302325	0.316925	0.326	NA	0.319799	0.327294	0.405939	0.419825
2014-09-25 23:39:59	2014	0.120424	0.302525	0.316925	0.326	NA	0.319799	0.327294	0.405939	0.419825
2014-09-25 23:50:00	2014	0.104524	0.301725	0.315925	0.324	NA	0.319799	0.327294	0.405939	0.419825
2014-09-26	2014	0.084724	0.301725	0.315925	0.324	NA	0.319799	0.327294	0.405939	0.419825
2014-09-26 00:09:59	2014	0.069124	0.303125	0.316925	0.326	NA	0.319799	0.327294	0.405939	0.419825
2014-09-26 00:20:00	2014	0.053324	0.303625	0.315925	0.322	NA	0.319799	0.327294	0.405939	0.419825
2014-09-26 00:29:59	2014	0.039924	0.302125	0.315925	0.323	NA	0.319799	0.327294	0.405939	0.419825
2014-09-26 00:40:00	2014	0.027125	0.302525	0.316925	0.325	NA	0.319799	0.327294	0.405939	0.419825
2014-09-26 00:49:59	2014	0.012224	0.303526	0.315925	0.32	NA	0.319799	0.327294	0.405939	0.419825
2014-09-26 01:00:00	2014	0.002125	0.301825	0.314925	0.321	NA	0.319799	0.327294	0.405939	0.419825
2014-09-26 01:09:59	2014	-0.007175	0.302226	0.315925	0.323	NA	0.319799	0.327294	0.405939	0.419825
2014-09-26 01:20:00	2014	-0.019875	0.303826	0.316925	0.323	NA	0.319799	0.327294	0.405939	0.419825
2014-09-26 01:30:00	2014	-0.032675	0.304626	0.314925	0.319	NA	0.319799	0.327294	0.405939	0.419825
2014-09-26 01:39:59	2014	-0.042175	0.302226	0.314925	0.32	NA	0.319799	0.327294	0.405939	0.419825
2014-09-26 01:50:00	2014	-0.052475	0.302326	0.316925	0.322	NA	0.319799	0.327294	0.405939	0.419825
2014-09-26 01:59:59	2014	-0.064675	0.304226	0.314925	0.318	NA	0.319799	0.327294	0.405939	0.419825
2014-09-26 02:10:00	2014	-0.074075	0.302126	0.314925	0.318	NA	0.319799	0.327294	0.405939	0.419825
2014-09-26 02:19:59	2014	-0.084675	0.301226	0.316925	0.318	NA	0.319799	0.327294	0.405939	0.419825
2014-09-26 02:30:00	2014	-0.093675	0.302526	0.317925	0.318	NA	0.319799	0.327294	0.405939	0.419825
2014-09-26 02:39:59	2014	-0.100675	0.302926	0.315925	0.319	NA	0.319799	0.327294	0.405939	0.419825
2014-09-26 02:50:00	2014	-0.108775	0.303826	0.315925	0.317	NA	0.319799	0.327294	0.405939	0.419825
2014-09-26 03:00:00	2014	-0.118375	0.302726	0.314925	0.319	NA	0.319799	0.327294	0.405939	0.419825
2014-09-26 03:09:59	2014	-0.126875	0.302726	0.314925	0.316	NA	0.319799	0.327294	0.405939	0.419825
2014-09-26 03:20:00	2014	-0.132476	0.302026	0.315925	0.318	NA	0.319799	0.327294	0.405939	0.419825
2014-09-26 03:29:59	2014	-0.138676	0.303025	0.313925	0.317	NA	0.319799	0.327294	0.405939	0.419825
2014-09-26 03:40:00	2014	-0.144376	0.302925	0.317925	0.319	NA	0.319799	0.327294	0.405939	0.419825
2014-09-26 03:49:59	2014	-0.154476	0.304325	0.314925	0.317	NA	0.319799	0.327294	0.405939	0.419825
2014-09-26 04:00:00	2014	-0.159676	0.303225	0.315925	0.317	NA	0.319799	0.327294	0.405939	0.419825
2014-09-26 04:09:59	2014	-0.167376	0.302425	0.314925	0.316	NA	0.319799	0.327294	0.405939	0.419825
2014-09-26 04:20:00	2014	-0.174676	0.302025	0.315925	0.316	NA	0.319799	0.327294	0.405939	0.419825
2014-09-26 04:30:00	2014	-0.180076	0.303825	0.314925	0.316	NA	0.319799	0.327294	0.405939	0.419825
2014-09-26 04:39:59	2014	-0.185476	0.303625	0.315925	0.316	NA	0.319799	0.327294	0.405939	0.419825
2014-09-26 04:50:00	2014	-0.192176	0.304025	0.315925	0.316	NA	0.319799	0.327294	0.405939	0.419825
2014-09-26 04:59:59	2014	-0.198576	0.304125	0.315925	0.315	NA	0.319799	0.327294	0.405939	0.419825
2014-09-26 05:10:00	2014	-0.204876	0.303725	0.314925	0.313	NA	0.319799	0.327294	0.405939	0.419825
2014-09-26 05:19:59	2014	-0.209876	0.303425	0.313925	0.313	NA	0.319799	0.327294	0.405939	0.419825
2014-09-26 05:30:00	2014	-0.209376	0.302525	0.317925	0.316	NA	0.319799	0.327294	0.405939	0.419825
2014-09-26 05:39:59	2014	-0.210976	0.305525	0.316925	0.316	NA	0.319799	0.327294	0.405939	0.419825
2014-09-26 05:50:00	2014	-0.209675	0.305225	0.316925	0.315	NA	0.319799	0.327294	0.405939	0.419825
2014-09-26 06:00:00	2014	-0.204575	0.304426	0.315925	0.315	NA	0.319799	0.327294	0.405939	0.419825
2014-09-26 06:09:59	2014	-0.195975	0.303826	0.316925	0.316	NA	0.319799	0.327294	0.405939	0.419825
2014-09-26 06:20:00	2014	-0.186775	0.304526	0.316925	0.317	NA	0.319799	0.327294	0.405939	0.419825
2014-09-26 06:29:59	2014	-0.176175	0.305126	0.316925	0.316	NA	0.319799	0.327294	0.405939	0.419825
2014-09-26 06:40:00	2014	-0.162975	0.305326	0.317925	0.315	NA	0.319799	0.327294	0.405939	0.419825
2014-09-26 06:49:59	2014	-0.149875	0.305826	0.317925	0.314	NA	0.319799	0.327294	0.405939	0.419825
2014-09-26 07:00:00	2014	-0.131775	0.304326	0.315925	0.315	NA	0.319799	0.327294	0.405939	0.419825
2014-09-26 07:09:59	2014	-0.111775	0.305826	0.317925	0.316	NA	0.319799	0.327294	0.405939	0.419825
2014-09-26 07:20:00	2014	-0.092775	0.306426	0.316925	0.312	NA	0.319799	0.327294	0.405939	0.419825
2014-09-26 07:30:00	2014	-0.073775	0.304826	0.315925	0.313	NA	0.319799	0.327294	0.405939	0.419825
2014-09-26 07:39:59	2014	-0.052176	0.305726	0.315925	0.312	NA	0.319799	0.327294	0.405939	0.419825
2014-09-26 07:50:00	2014	-0.029076	0.304925	0.316925	0.312	NA	0.319799	0.327294	0.405939	0.419825
2014-09-26 07:59:59	2014	-0.004676	0.306225	0.317925	0.312	NA	0.319799	0.327294	0.405939	0.419825
2014-09-26 08:10:00	2014	0.018224	0.306025	0.317925	0.311	NA	0.319799	0.327294	0.405939	0.419825
2014-09-26 08:19:59	2014	0.045524	0.306325	0.317925	0.312	NA	0.319799	0.327294	0.405939	0.419825
2014-09-26 08:30:00	2014	0.070424	0.306325	0.319925	0.313	NA	0.319799	0.327294	0.405939	0.419825
2014-09-26 08:39:59	2014	0.091924	0.307825	0.313925	0.308	NA	0.319799	0.327294	0.405939	0.419825
2014-09-26 08:50:00	2014	0.125125	0.303225	0.319925	0.312	NA	0.319799	0.327294	0.405939	0.419825
2014-09-26 09:00:00	2014	0.147024	0.309326	0.319925	0.31	NA	0.319799	0.327294	0.405939	0.419825
2014-09-26 09:09:59	2014	0.172924	0.307625	0.319925	0.31	NA	0.319799	0.327294	0.405939	0.419825
2014-09-26 09:20:00	2014	0.190424	0.306525	0.318925	0.309	NA	0.319799	0.327294	0.405939	0.419825
2014-09-26 09:29:59	2014	0.204724	0.306025	0.312925	0.304	NA	0.319799	0.327294	0.405939	0.419825
2014-09-26 09:40:00	2014	0.230724	0.300025	0.317925	0.308	NA	0.319799	0.327294	0.405939	0.419825
2014-09-26 09:49:59	2014	0.243724	0.304725	0.313925	0.302	NA	0.319799	0.327294	0.405939	0.419825
2014-09-26 10:00:00	2014	0.260824	0.300425	0.314925	0.302	NA	0.319799	0.327294	0.405939	0.419825
2014-09-26 10:09:59	2014	0.278925	0.301825	0.318925	0.305	NA	0.319799	0.327294	0.405939	0.419825
2014-09-26 10:20:00	2014	0.287524	0.305526	0.310925	0.3	NA	0.319799	0.327294	0.405939	0.419825
2014-09-26 10:30:00	2014	0.296024	0.299125	0.313925	0.3	NA	0.319799	0.327294	0.405939	0.419825
2014-09-26 10:39:59	2014	0.303724	0.300125	0.314925	0.301	NA	0.319799	0.327294	0.405939	0.419825
2014-09-26 10:50:00	2014	0.310324	0.301825	0.313925	0.298	NA	0.319799	0.327294	0.405939	0.419825
2014-09-26 10:59:59	2014	0.303124	0.300425	0.311925	0.296	NA	0.319799	0.327294	0.405939	0.419825
2014-09-26 11:10:00	2014	0.306124	0.298925	0.311925	0.295	NA	0.319799	0.327294	0.405939	0.419825
2014-09-26 11:19:59	2014	0.295524	0.296925	0.312925	0.295	NA	0.319799	0.327294	0.405939	0.419825
2014-09-26 11:30:00	2014	0.280024	0.297825	0.311925	0.294	NA	0.319799	0.327294	0.405939	0.419825
2014-09-26 11:39:59	2014	0.257124	0.297625	0.314925	0.293	NA	0.319799	0.327294	0.405939	0.419825
2014-09-26 11:50:00	2014	0.241324	0.299425	0.312925	0.292	NA	0.319799	0.327294	0.405939	0.419825
2014-09-26 12:00:00	2014	0.215324	0.299525	0.312925	0.293	NA	0.319799	0.327294	0.405939	0.419825
2014-09-26 12:09:59	2014	0.199524	0.300125	0.315925	0.293	NA	0.319799	0.327294	0.405939	0.419825
2014-09-26 12:20:00	2014	0.177524	0.301625	0.316925	0.295	NA	0.319799	0.327294	0.405939	0.419825
2014-09-26 12:29:59	2014	0.155024	0.303025	0.316925	0.294	NA	0.319799	0.327294	0.405939	0.419825
2014-09-26 12:40:00	2014	0.136324	0.302725	0.314925	0.291	NA	0.319799	0.327294	0.405939	0.419825
2014-09-26 12:49:59	2014	0.115224	0.301725	0.313925	0.288	NA	0.319799	0.327294	0.405939	0.419825
2014-09-26 13:00:00	2014	0.098325	0.299625	0.314925	0.289	NA	0.319799	0.327294	0.405939	0.419825
2014-09-26 13:09:59	2014	0.081125	0.301526	0.315925	0.29	0.342126	0.319799	0.327294	0.405939	0.419825
2014-09-26 13:20:00	2014	0.070725	0.301626	0.315925	0.29	0.335126	0.319799	0.327294	0.405939	0.419825
2014-09-26 13:30:00	2014	0.062924	0.302426	0.319925	0.291	0.335125	0.319799	0.327294	0.405939	0.419825
2014-09-26 13:39:59	2014	0.047524	0.305025	0.321925	0.292	0.336525	0.319799	0.327294	0.405939	0.419825
2014-09-26 13:50:00	2014	0.034524	0.307925	0.318925	0.29	0.333725	0.319799	0.327294	0.405939	0.419825
2014-09-26 13:59:59	2014	0.020824	0.305125	0.316925	0.287	0.330925	0.319799	0.327294	0.405939	0.419825
2014-09-26 14:10:00	2014	0.008624	0.302825	0.317925	0.287	0.329525	0.319799	0.327294	0.405939	0.419825
2014-09-26 14:19:59	2014	-0.006476	0.302525	0.313925	0.283	0.326725	0.319799	0.327294	0.405939	0.419825
2014-09-26 14:30:00	2014	-0.020075	0.300725	0.311925	0.279	0.322526	0.319799	0.327294	0.405939	0.419825
2014-09-26 14:39:59	2014	-0.033375	0.297126	0.310925	0.277	0.322526	0.319799	0.327294	0.405939	0.419825
2014-09-26 14:50:00	2014	-0.041576	0.296826	0.310925	0.277	0.321125	0.319799	0.327294	0.405939	0.419825
2014-09-26 15:00:00	2014	-0.051976	0.297425	0.314925	0.279	0.322525	0.319799	0.327294	0.405939	0.419825
2014-09-26 15:09:59	2014	-0.059876	0.299625	0.312925	0.277	0.319725	0.319799	0.327294	0.405939	0.419825
2014-09-26 15:20:00	2014	-0.067175	0.298125	0.314925	0.276	0.321126	0.319799	0.327294	0.405939	0.419825
2014-09-26 15:29:59	2014	-0.076175	0.300226	0.317925	0.278	0.323926	0.319799	0.327294	0.405939	0.419825
2014-09-26 15:40:00	2014	-0.088175	0.303526	0.314925	0.274	0.319726	0.319799	0.327294	0.405939	0.419825
2014-09-26 15:49:59	2014	-0.098475	0.298926	0.312925	0.274	0.318326	0.319799	0.327294	0.405939	0.419825
2014-09-26 16:00:00	2014	-0.104975	0.298226	0.314925	0.275	0.319726	0.319799	0.327294	0.405939	0.419825
2014-09-26 16:09:59	2014	-0.119576	0.300326	0.308925	0.268	0.314125	0.319799	0.327294	0.405939	0.419825
2014-09-26 16:20:00	2014	-0.128476	0.294925	0.308925	0.268	0.312725	0.319799	0.327294	0.405939	0.419825
2014-09-26 16:30:00	2014	-0.134775	0.294525	0.309925	0.269	0.314126	0.319799	0.327294	0.405939	0.419825
2014-09-26 16:39:59	2014	-0.144376	0.295626	0.307925	0.268	0.311325	0.319799	0.327294	0.405939	0.419825
2014-09-26 16:50:00	2014	-0.152076	0.294625	0.307925	0.266	0.311325	0.319799	0.327294	0.405939	0.419825
2014-09-26 16:59:59	2014	-0.157875	0.294025	0.310925	0.266	0.312726	0.319799	0.327294	0.405939	0.419825
2014-09-26 17:10:00	2014	-0.165475	0.295226	0.307925	0.266	0.311326	0.319799	0.327294	0.405939	0.419825
2014-09-26 17:19:59	2014	-0.171875	0.294726	0.308925	0.265	0.311326	0.319799	0.327294	0.405939	0.419825
2014-09-26 17:30:00	2014	-0.176975	0.294426	0.308925	0.265	0.311326	0.319799	0.327294	0.405939	0.419825
2014-09-26 17:39:59	2014	-0.181575	0.295726	0.308925	0.265	0.311326	0.319799	0.327294	0.405939	0.419825
2014-09-26 17:50:00	2014	-0.187075	0.294526	0.308925	0.263	0.311326	0.319799	0.327294	0.405939	0.419825
2014-09-26 18:00:00	2014	-0.189575	0.294726	0.309925	0.263	0.311326	0.319799	0.327294	0.405939	0.419825
2014-09-26 18:09:59	2014	-0.189775	0.294926	0.308925	0.265	0.311326	0.319799	0.327294	0.405939	0.419825
2014-09-26 18:20:00	2014	-0.189675	0.295226	0.309925	0.264	0.311326	0.319799	0.327294	0.405939	0.419825
2014-09-26 18:29:59	2014	-0.184576	0.295026	0.308925	0.264	0.309925	0.319799	0.327294	0.405939	0.419825
2014-09-26 18:40:00	2014	-0.175176	0.293525	0.309925	0.264	0.309925	0.319799	0.327294	0.405939	0.419825
2014-09-26 18:49:59	2014	-0.165376	0.294225	0.307925	0.261	0.309925	0.319799	0.327294	0.405939	0.419825
2014-09-26 19:00:00	2014	-0.151576	0.293325	0.308925	0.264	0.309925	0.319799	0.327294	0.405939	0.419825
2014-09-26 19:09:59	2014	-0.137076	0.293625	0.308925	0.264	0.309925	0.319799	0.327294	0.405939	0.419825
2014-09-26 19:20:00	2014	-0.122176	0.294325	0.309925	0.263	0.309925	0.319799	0.327294	0.405939	0.419825
2014-09-26 19:30:00	2014	-0.106576	0.294425	0.310925	0.263	0.311325	0.319799	0.327294	0.405939	0.419825
2014-09-26 19:39:59	2014	-0.088076	0.295325	0.307925	0.263	0.309925	0.319799	0.327294	0.405939	0.419825
2014-09-26 19:50:00	2014	-0.067976	0.293425	0.310925	0.263	0.309925	0.319799	0.327294	0.405939	0.419825
2014-09-26 19:59:59	2014	-0.048376	0.295025	0.309925	0.264	0.309925	0.319799	0.327294	0.405939	0.419825
2014-09-26 20:10:00	2014	-0.026676	0.294225	0.310925	0.265	0.309925	0.319799	0.327294	0.405939	0.419825
2014-09-26 20:19:59	2014	-0.005475	0.295025	0.308925	0.263	0.309926	0.319799	0.327294	0.405939	0.419825
2014-09-26 20:30:00	2014	0.015925	0.294526	0.308925	0.262	0.309926	0.319799	0.327294	0.405939	0.419825
2014-09-26 20:39:59	2014	0.039725	0.293826	0.309925	0.262	0.309926	0.319799	0.327294	0.405939	0.419825
2014-09-26 20:50:00	2014	0.060425	0.294826	0.310925	0.264	0.309926	0.319799	0.327294	0.405939	0.419825
2014-09-26 21:00:00	2014	0.079625	0.295826	0.309925	0.264	0.311326	0.319799	0.327294	0.405939	0.419825
2014-09-26 21:09:59	2014	0.101225	0.295226	0.311925	0.263	0.309926	0.319799	0.327294	0.405939	0.419825
2014-09-26 21:20:00	2014	0.120225	0.294826	0.308925	0.264	0.309926	0.319799	0.327294	0.405939	0.419825
2014-09-26 21:29:59	2014	0.136825	0.293726	0.308925	0.263	0.309926	0.319799	0.327294	0.405939	0.419825
2014-09-26 21:40:00	2014	0.154225	0.293926	0.308925	0.261	0.308526	0.319799	0.327294	0.405939	0.419825
2014-09-26 21:49:59	2014	0.169325	0.293226	0.310925	0.263	0.309926	0.319799	0.327294	0.405939	0.419825
2014-09-26 22:00:00	2014	0.183725	0.294726	0.309925	0.263	0.309926	0.319799	0.327294	0.405939	0.419825
2014-09-26 22:09:59	2014	0.195825	0.294026	0.308925	0.263	0.308526	0.319799	0.327294	0.405939	0.419825
2014-09-26 22:20:00	2014	0.208325	0.293826	0.309925	0.264	0.309926	0.319799	0.327294	0.405939	0.419825
2014-09-26 22:30:00	2014	0.218125	0.294226	0.308925	0.264	0.309926	0.319799	0.327294	0.405939	0.419825
2014-09-26 22:39:59	2014	0.225725	0.294126	0.308925	0.264	0.309926	0.319799	0.327294	0.405939	0.419825
2014-09-26 22:50:00	2014	0.229625	0.294926	0.308925	0.262	0.308526	0.319799	0.327294	0.405939	0.419825
2014-09-26 22:59:59	2014	0.233225	0.293726	0.309925	0.264	0.309926	0.319799	0.327294	0.405939	0.419825
2014-09-26 23:10:00	2014	0.232125	0.294026	0.309925	0.262	0.308526	0.319799	0.327294	0.405939	0.419825
2014-09-26 23:19:59	2014	0.224525	0.293326	0.307925	0.263	0.308526	0.319799	0.327294	0.405939	0.419825
2014-09-26 23:30:00	2014	0.215424	0.294126	0.310925	0.263	0.309925	0.319799	0.327294	0.405939	0.419825
2014-09-26 23:39:59	2014	0.195524	0.295025	0.308925	0.264	0.309925	0.319799	0.327294	0.405939	0.419825
2014-09-26 23:50:00	2014	0.180124	0.294025	0.308925	0.262	0.309925	0.319799	0.327294	0.405939	0.419825
2014-09-27	2014	0.162024	0.294025	0.310925	0.263	0.309925	0.319799	0.327294	0.405939	0.419825
2014-09-27 00:09:59	2014	0.142524	0.294625	0.306925	0.262	0.308525	0.319799	0.327294	0.405939	0.419825
2014-09-27 00:20:00	2014	0.125724	0.293325	0.308925	0.262	0.308525	0.319799	0.327294	0.405939	0.419825
2014-09-27 00:29:59	2014	0.110924	0.293625	0.309925	0.264	0.309925	0.319799	0.327294	0.405939	0.419825
2014-09-27 00:40:00	2014	0.091024	0.294825	0.309925	0.262	0.308525	0.319799	0.327294	0.405939	0.419825
2014-09-27 00:49:59	2014	0.074324	0.294025	0.309925	0.263	0.309925	0.319799	0.327294	0.405939	0.419825
2014-09-27 01:00:00	2014	0.059224	0.294325	0.308925	0.262	0.308525	0.319799	0.327294	0.405939	0.419825
2014-09-27 01:09:59	2014	0.045224	0.293325	0.308925	0.261	0.308525	0.319799	0.327294	0.405939	0.419825
2014-09-27 01:20:00	2014	0.031324	0.293425	0.309925	0.261	0.308525	0.319799	0.327294	0.405939	0.419825
2014-09-27 01:30:00	2014	0.018924	0.293525	0.308925	0.261	0.309925	0.319799	0.327294	0.405939	0.419825
2014-09-27 01:39:59	2014	0.005024	0.294425	0.306925	0.26	0.307125	0.319799	0.327294	0.405939	0.419825
2014-09-27 01:50:00	2014	-0.006976	0.292425	0.307925	0.26	0.307125	0.319799	0.327294	0.405939	0.419825
2014-09-27 01:59:59	2014	-0.018476	0.292725	0.308925	0.261	0.308525	0.319799	0.327294	0.405939	0.419825
2014-09-27 02:10:00	2014	-0.029775	0.293025	0.309925	0.261	0.308526	0.319799	0.327294	0.405939	0.419825
2014-09-27 02:19:59	2014	-0.039975	0.293426	0.307925	0.26	0.308526	0.319799	0.327294	0.405939	0.419825
2014-09-27 02:30:00	2014	-0.050975	0.293726	0.306925	0.26	0.307126	0.319799	0.327294	0.405939	0.419825
2014-09-27 02:39:59	2014	-0.060375	0.292526	0.309925	0.262	0.308526	0.319799	0.327294	0.405939	0.419825
2014-09-27 02:50:00	2014	-0.070575	0.293826	0.310925	0.261	0.308526	0.319799	0.327294	0.405939	0.419825
2014-09-27 03:00:00	2014	-0.081375	0.293526	0.309925	0.263	0.308526	0.319799	0.327294	0.405939	0.419825
2014-09-27 03:09:59	2014	-0.091375	0.293326	0.309925	0.261	0.307126	0.319799	0.327294	0.405939	0.419825
2014-09-27 03:20:00	2014	-0.101375	0.292626	0.309925	0.26	0.307126	0.319799	0.327294	0.405939	0.419825
2014-09-27 03:29:59	2014	-0.108075	0.292526	0.308925	0.261	0.308526	0.319799	0.327294	0.405939	0.419825
2014-09-27 03:40:00	2014	-0.116175	0.293526	0.309925	0.261	0.308526	0.319799	0.327294	0.405939	0.419825
2014-09-27 03:49:59	2014	-0.123475	0.293526	0.309925	0.262	0.308526	0.319799	0.327294	0.405939	0.419825
2014-09-27 04:00:00	2014	-0.132675	0.294626	0.309925	0.262	0.308526	0.319799	0.327294	0.405939	0.419825
2014-09-27 04:09:59	2014	-0.141375	0.293926	0.308925	0.262	0.308526	0.319799	0.327294	0.405939	0.419825
2014-09-27 04:20:00	2014	-0.148575	0.293326	0.307925	0.262	0.308526	0.319799	0.327294	0.405939	0.419825
2014-09-27 04:30:00	2014	-0.156775	0.294126	0.306925	0.261	0.307126	0.319799	0.327294	0.405939	0.419825
2014-09-27 04:39:59	2014	-0.162875	0.292726	0.308925	0.261	0.308526	0.319799	0.327294	0.405939	0.419825
2014-09-27 04:50:00	2014	-0.168375	0.293626	0.309925	0.261	0.308526	0.319799	0.327294	0.405939	0.419825
2014-09-27 04:59:59	2014	-0.176876	0.294626	0.310925	0.262	0.308525	0.319799	0.327294	0.405939	0.419825
2014-09-27 05:10:00	2014	-0.185076	0.294525	0.307925	0.262	0.307125	0.319799	0.327294	0.405939	0.419825
2014-09-27 05:19:59	2014	-0.192776	0.293225	0.306925	0.258	0.305725	0.319799	0.327294	0.405939	0.419825
2014-09-27 05:30:00	2014	-0.198476	0.291525	0.306925	0.262	0.307125	0.319799	0.327294	0.405939	0.419825
2014-09-27 05:39:59	2014	-0.201676	0.292325	0.307925	0.261	0.307125	0.319799	0.327294	0.405939	0.419825
2014-09-27 05:50:00	2014	-0.204876	0.292725	0.307925	0.261	0.307125	0.319799	0.327294	0.405939	0.419825
2014-09-27 06:00:00	2014	-0.207876	0.292325	0.308925	0.261	0.307125	0.319799	0.327294	0.405939	0.419825
2014-09-27 06:09:59	2014	-0.213876	0.293725	0.308925	0.26	0.307125	0.319799	0.327294	0.405939	0.419825
2014-09-27 06:20:00	2014	-0.214476	0.293225	0.308925	0.259	0.307125	0.319799	0.327294	0.405939	0.419825
2014-09-27 06:29:59	2014	-0.212376	0.292725	0.308925	0.259	0.307125	0.319799	0.327294	0.405939	0.419825
2014-09-27 06:40:00	2014	-0.203676	0.292825	0.307925	0.259	0.305725	0.319799	0.327294	0.405939	0.419825
2014-09-27 06:49:59	2014	-0.194976	0.292125	0.306925	0.257	0.305725	0.319799	0.327294	0.405939	0.419825
2014-09-27 07:00:00	2014	-0.183376	0.292325	0.308925	0.26	0.307125	0.319799	0.327294	0.405939	0.419825
2014-09-27 07:09:59	2014	-0.173975	0.293625	0.306925	0.259	0.305726	0.319799	0.327294	0.405939	0.419825
2014-09-27 07:20:00	2014	-0.157176	0.292026	0.307925	0.259	0.308525	0.319799	0.327294	0.405939	0.419825
2014-09-27 07:30:00	2014	-0.140676	0.293825	0.309925	0.261	0.308525	0.319799	0.327294	0.405939	0.419825
2014-09-27 07:39:59	2014	-0.121776	0.294025	0.309925	0.263	0.309925	0.319799	0.327294	0.405939	0.419825
2014-09-27 07:50:00	2014	-0.107975	0.295525	0.305925	0.257	0.304326	0.319799	0.327294	0.405939	0.419825
2014-09-27 07:59:59	2014	-0.086375	0.289826	0.305925	0.259	0.304326	0.319799	0.327294	0.405939	0.419825
2014-09-27 08:10:00	2014	-0.064075	0.290226	0.305925	0.258	0.304326	0.319799	0.327294	0.405939	0.419825
2014-09-27 08:19:59	2014	-0.039075	0.290626	0.307925	0.259	0.307126	0.319799	0.327294	0.405939	0.419825
2014-09-27 08:30:00	2014	-0.014275	0.292526	0.307925	0.259	0.307126	0.319799	0.327294	0.405939	0.419825
2014-09-27 08:39:59	2014	0.010425	0.292526	0.305925	0.259	0.305726	0.319799	0.327294	0.405939	0.419825
2014-09-27 08:50:00	2014	0.038325	0.290426	0.305925	0.26	0.307126	0.319799	0.327294	0.405939	0.419825
2014-09-27 09:00:00	2014	0.066425	0.291826	0.308925	0.263	0.308526	0.319799	0.327294	0.405939	0.419825
2014-09-27 09:09:59	2014	0.095225	0.292826	0.308925	0.264	0.308526	0.319799	0.327294	0.405939	0.419825
2014-09-27 09:20:00	2014	0.120925	0.293326	0.306925	0.259	0.305726	0.319799	0.327294	0.405939	0.419825
2014-09-27 09:29:59	2014	0.147225	0.291126	0.307925	0.26	0.307126	0.319799	0.327294	0.405939	0.419825
2014-09-27 09:40:00	2014	0.172725	0.292526	0.306925	0.258	0.305726	0.319799	0.327294	0.405939	0.419825
2014-09-27 09:49:59	2014	0.193624	0.291226	0.302925	0.254	0.301525	0.319799	0.327294	0.405939	0.419825
2014-09-27 10:00:00	2014	0.217924	0.286925	0.303925	0.256	0.302925	0.319799	0.327294	0.405939	0.419825
2014-09-27 10:09:59	2014	0.243525	0.288025	0.306925	0.257	0.305726	0.319799	0.327294	0.405939	0.419825
2014-09-27 10:20:00	2014	0.264325	0.291026	0.307925	0.257	0.304326	0.319799	0.327294	0.405939	0.419825
2014-09-27 10:30:00	2014	0.280724	0.291026	0.304925	0.255	0.302925	0.319799	0.327294	0.405939	0.419825
2014-09-27 10:39:59	2014	0.294224	0.289025	0.303925	0.255	0.301525	0.319799	0.327294	0.405939	0.419825
2014-09-27 10:50:00	2014	0.307024	0.288125	0.302925	0.253	0.300125	0.319799	0.327294	0.405939	0.419825
2014-09-27 10:59:59	2014	0.315824	0.286625	0.300925	0.25	0.298725	0.319799	0.327294	0.405939	0.419825
2014-09-27 11:10:00	2014	0.322524	0.285725	0.300925	0.251	0.297325	0.319799	0.327294	0.405939	0.419825
2014-09-27 11:19:59	2014	0.328324	0.284825	0.300925	0.252	0.298725	0.319799	0.327294	0.405939	0.419825
2014-09-27 11:30:00	2014	0.330624	0.285725	0.301925	0.252	0.297325	0.319799	0.327294	0.405939	0.419825
2014-09-27 11:39:59	2014	0.329924	0.286225	0.300925	0.25	0.297325	0.319799	0.327294	0.405939	0.419825
2014-09-27 11:50:00	2014	0.322224	0.285525	0.299925	0.246	0.295925	0.319799	0.327294	0.405939	0.419825
2014-09-27 12:00:00	2014	0.309524	0.284725	0.300925	0.25	0.295925	0.319799	0.327294	0.405939	0.419825
2014-09-27 12:09:59	2014	0.294025	0.285325	0.304925	0.251	0.297326	0.319799	0.327294	0.405939	0.419825
2014-09-27 12:20:00	2014	0.272324	0.288026	0.302925	0.249	0.295925	0.319799	0.327294	0.405939	0.419825
2014-09-27 12:29:59	2014	0.249825	0.286225	0.303925	0.251	0.295926	0.319799	0.327294	0.405939	0.419825
2014-09-27 12:40:00	2014	0.227725	0.287826	0.304925	0.252	0.297326	0.319799	0.327294	0.405939	0.419825
2014-09-27 12:49:59	2014	0.207825	0.288326	0.305925	0.251	0.297326	0.319799	0.327294	0.405939	0.419825
2014-09-27 13:00:00	2014	0.186125	0.288826	0.306925	0.252	0.295926	0.319799	0.327294	0.405939	0.419825
2014-09-27 13:09:59	2014	0.163725	0.290026	0.305925	0.253	0.295926	0.319799	0.327294	0.405939	0.419825
2014-09-27 13:20:00	2014	0.143424	0.289526	0.307925	0.253	0.297325	0.319799	0.327294	0.405939	0.419825
2014-09-27 13:30:00	2014	0.127924	0.291625	0.308925	0.254	0.298725	0.319799	0.327294	0.405939	0.419825
2014-09-27 13:39:59	2014	0.110325	0.293925	0.311925	0.256	0.300126	0.319799	0.327294	0.405939	0.419825
2014-09-27 13:50:00	2014	0.094125	0.295426	0.309925	0.255	0.297326	0.319799	0.327294	0.405939	0.419825
2014-09-27 13:59:59	2014	0.076225	0.294326	0.307925	0.251	0.294526	0.319799	0.327294	0.405939	0.419825
2014-09-27 14:10:00	2014	0.063125	0.291626	0.306925	0.251	0.293126	0.319799	0.327294	0.405939	0.419825
2014-09-27 14:19:59	2014	0.045724	0.290926	0.303925	0.246	0.288925	0.319799	0.327294	0.405939	0.419825
2014-09-27 14:30:00	2014	0.028524	0.286825	0.300925	0.242	0.284725	0.319799	0.327294	0.405939	0.419825
2014-09-27 14:39:59	2014	0.017024	0.284225	0.300925	0.242	0.284725	0.319799	0.327294	0.405939	0.419825
2014-09-27 14:50:00	2014	0.003024	0.285125	0.298925	0.241	0.283325	0.319799	0.327294	0.405939	0.419825
2014-09-27 15:00:00	2014	-0.008476	0.284425	0.301925	0.242	0.284725	0.319799	0.327294	0.405939	0.419825
2014-09-27 15:09:59	2014	-0.018376	0.285725	0.303925	0.242	0.283325	0.319799	0.327294	0.405939	0.419825
2014-09-27 15:20:00	2014	-0.028275	0.285525	0.303925	0.243	0.284726	0.319799	0.327294	0.405939	0.419825
2014-09-27 15:29:59	2014	-0.036175	0.287126	0.306925	0.244	0.286126	0.319799	0.327294	0.405939	0.419825
2014-09-27 15:40:00	2014	-0.050775	0.290126	0.304925	0.241	0.283326	0.319799	0.327294	0.405939	0.419825
2014-09-27 15:49:59	2014	-0.060675	0.287226	0.303925	0.24	0.281926	0.319799	0.327294	0.405939	0.419825
2014-09-27 16:00:00	2014	-0.069475	0.286226	0.304925	0.241	0.281926	0.319799	0.327294	0.405939	0.419825
2014-09-27 16:09:59	2014	-0.085076	0.288226	0.300925	0.234	0.276325	0.319799	0.327294	0.405939	0.419825
2014-09-27 16:20:00	2014	-0.094676	0.282325	0.298925	0.232	0.273525	0.319799	0.327294	0.405939	0.419825
2014-09-27 16:30:00	2014	-0.104076	0.281425	0.298925	0.232	0.273525	0.319799	0.327294	0.405939	0.419825
2014-09-27 16:39:59	2014	-0.112076	0.281125	0.299925	0.231	0.274925	0.319799	0.327294	0.405939	0.419825
2014-09-27 16:50:00	2014	-0.120876	0.281825	0.298925	0.229	0.273525	0.319799	0.327294	0.405939	0.419825
2014-09-27 16:59:59	2014	-0.127376	0.281525	0.298925	0.231	0.273525	0.319799	0.327294	0.405939	0.419825
2014-09-27 17:10:00	2014	-0.134976	0.282225	0.300925	0.232	0.273525	0.319799	0.327294	0.405939	0.419825
2014-09-27 17:19:59	2014	-0.142676	0.282325	0.298925	0.231	0.272125	0.319799	0.327294	0.405939	0.419825
2014-09-27 17:30:00	2014	-0.150476	0.282625	0.298925	0.229	0.272125	0.319799	0.327294	0.405939	0.419825
2014-09-27 17:39:59	2014	-0.156376	0.281825	0.299925	0.229	0.272125	0.319799	0.327294	0.405939	0.419825
2014-09-27 17:50:00	2014	-0.163276	0.281725	0.300925	0.229	0.272125	0.319799	0.327294	0.405939	0.419825
2014-09-27 18:00:00	2014	-0.168576	0.281925	0.300925	0.228	0.272125	0.319799	0.327294	0.405939	0.419825
2014-09-27 18:09:59	2014	-0.175476	0.282725	0.299925	0.228	0.270725	0.319799	0.327294	0.405939	0.419825
2014-09-27 18:20:00	2014	-0.180776	0.281625	0.300925	0.228	0.270725	0.319799	0.327294	0.405939	0.419825
2014-09-27 18:29:59	2014	-0.187576	0.281925	0.299925	0.228	0.269325	0.319799	0.327294	0.405939	0.419825
2014-09-27 18:40:00	2014	-0.190276	0.280525	0.300925	0.227	0.270725	0.319799	0.327294	0.405939	0.419825
2014-09-27 18:49:59	2014	-0.193176	0.281725	0.300925	0.229	0.270725	0.319799	0.327294	0.405939	0.419825
2014-09-27 19:00:00	2014	-0.193376	0.281125	0.299925	0.227	0.272125	0.319799	0.327294	0.405939	0.419825
2014-09-27 19:09:59	2014	-0.194476	0.281525	0.299925	0.228	0.270725	0.319799	0.327294	0.405939	0.419825
2014-09-27 19:20:00	2014	-0.191676	0.280525	0.299925	0.227	0.270725	0.319799	0.327294	0.405939	0.419825
2014-09-27 19:30:00	2014	-0.183476	0.281125	0.300925	0.228	0.270725	0.319799	0.327294	0.405939	0.419825
2014-09-27 19:39:59	2014	-0.171776	0.281225	0.300925	0.227	0.270725	0.319799	0.327294	0.405939	0.419825
2014-09-27 19:50:00	2014	-0.159676	0.280625	0.298925	0.224	0.269325	0.319799	0.327294	0.405939	0.419825
2014-09-27 19:59:59	2014	-0.145976	0.280025	0.299925	0.225	0.270725	0.319799	0.327294	0.405939	0.419825
2014-09-27 20:10:00	2014	-0.128776	0.280225	0.301925	0.227	0.272125	0.319799	0.327294	0.405939	0.419825
2014-09-27 20:19:59	2014	-0.114476	0.281925	0.300925	0.23	0.272125	0.319799	0.327294	0.405939	0.419825
2014-09-27 20:30:00	2014	-0.099076	0.281425	0.301925	0.226	0.270725	0.319799	0.327294	0.405939	0.419825
2014-09-27 20:39:59	2014	-0.078776	0.280125	0.299925	0.226	0.272125	0.319799	0.327294	0.405939	0.419825
2014-09-27 20:50:00	2014	-0.058076	0.281325	0.299925	0.227	0.270725	0.319799	0.327294	0.405939	0.419825
2014-09-27 21:00:00	2014	-0.038476	0.280525	0.299925	0.225	0.272125	0.319799	0.327294	0.405939	0.419825
2014-09-27 21:09:59	2014	-0.018276	0.280625	0.300925	0.227	0.272125	0.319799	0.327294	0.405939	0.419825
2014-09-27 21:20:00	2014	0.003024	0.281125	0.300925	0.226	0.272125	0.319799	0.327294	0.405939	0.419825
2014-09-27 21:29:59	2014	0.021825	0.281225	0.299925	0.225	0.270726	0.319799	0.327294	0.405939	0.419825
2014-09-27 21:40:00	2014	0.040225	0.280126	0.299925	0.225	0.270726	0.319799	0.327294	0.405939	0.419825
2014-09-27 21:49:59	2014	0.057725	0.280126	0.299925	0.227	0.270726	0.319799	0.327294	0.405939	0.419825
2014-09-27 22:00:00	2014	0.076925	0.279926	0.300925	0.225	0.270726	0.319799	0.327294	0.405939	0.419825
2014-09-27 22:09:59	2014	0.092225	0.280526	0.298925	0.225	0.270726	0.319799	0.327294	0.405939	0.419825
2014-09-27 22:20:00	2014	0.110125	0.279426	0.299925	0.225	0.270726	0.319799	0.327294	0.405939	0.419825
2014-09-27 22:30:00	2014	0.122425	0.280026	0.299925	0.225	0.269326	0.319799	0.327294	0.405939	0.419825
2014-09-27 22:39:59	2014	0.138925	0.279126	0.299925	0.226	0.270726	0.319799	0.327294	0.405939	0.419825
2014-09-27 22:50:00	2014	0.157725	0.279826	0.300925	0.226	0.270726	0.319799	0.327294	0.405939	0.419825
2014-09-27 22:59:59	2014	0.171125	0.279726	0.299925	0.225	0.270726	0.319799	0.327294	0.405939	0.419825
2014-09-27 23:10:00	2014	0.176325	0.279326	0.297925	0.223	0.270726	0.319799	0.327294	0.405939	0.419825
2014-09-27 23:19:59	2014	0.189725	0.278426	0.297925	0.225	0.270726	0.319799	0.327294	0.405939	0.419825
2014-09-27 23:30:00	2014	0.201524	0.278526	0.298925	0.225	0.272125	0.319799	0.327294	0.405939	0.419825
2014-09-27 23:39:59	2014	0.200324	0.279825	0.299925	0.225	0.270725	0.319799	0.327294	0.405939	0.419825
2014-09-27 23:50:00	2014	0.194124	0.279625	0.300925	0.224	0.272125	0.319799	0.327294	0.405939	0.419825
2014-09-28	2014	0.193024	0.279525	0.298925	0.224	0.270725	0.319799	0.327294	0.405939	0.419825
2014-09-28 00:09:59	2014	0.177924	0.279125	0.296925	0.223	0.270725	0.319799	0.327294	0.405939	0.419825
2014-09-28 00:20:00	2014	0.163124	0.278925	0.299925	0.227	0.272125	0.319799	0.327294	0.405939	0.419825
2014-09-28 00:29:59	2014	0.151324	0.279725	0.298925	0.226	0.272125	0.319799	0.327294	0.405939	0.419825
2014-09-28 00:40:00	2014	0.130124	0.279225	0.298925	0.228	0.272125	0.319799	0.327294	0.405939	0.419825
2014-09-28 00:49:59	2014	0.112624	0.280125	0.298925	0.223	0.270725	0.319799	0.327294	0.405939	0.419825
2014-09-28 01:00:00	2014	0.093824	0.278125	0.298925	0.223	0.270725	0.319799	0.327294	0.405939	0.419825
2014-09-28 01:09:59	2014	0.076424	0.278225	0.298925	0.223	0.270725	0.319799	0.327294	0.405939	0.419825
2014-09-28 01:20:00	2014	0.060124	0.278025	0.299925	0.223	0.270725	0.319799	0.327294	0.405939	0.419825
2014-09-28 01:30:00	2014	0.042124	0.278425	0.298925	0.224	0.270725	0.319799	0.327294	0.405939	0.419825
2014-09-28 01:39:59	2014	0.027524	0.278325	0.298925	0.224	0.272125	0.319799	0.327294	0.405939	0.419825
2014-09-28 01:50:00	2014	0.014624	0.277825	0.298925	0.224	0.272125	0.319799	0.327294	0.405939	0.419825
2014-09-28 01:59:59	2014	0.001724	0.279625	0.297925	0.226	0.272125	0.319799	0.327294	0.405939	0.419825
2014-09-28 02:10:00	2014	-0.011376	0.279325	0.297925	0.226	0.272125	0.319799	0.327294	0.405939	0.419825
2014-09-28 02:19:59	2014	-0.024176	0.278625	0.297925	0.224	0.270725	0.319799	0.327294	0.405939	0.419825
2014-09-28 02:30:00	2014	-0.036176	0.278325	0.297925	0.223	0.270725	0.319799	0.327294	0.405939	0.419825
2014-09-28 02:39:59	2014	-0.047276	0.278225	0.297925	0.227	0.270725	0.319799	0.327294	0.405939	0.419825
2014-09-28 02:50:00	2014	-0.058876	0.278325	0.297925	0.223	0.270725	0.319799	0.327294	0.405939	0.419825
2014-09-28 03:00:00	2014	-0.070776	0.277825	0.297925	0.223	0.270725	0.319799	0.327294	0.405939	0.419825
2014-09-28 03:09:59	2014	-0.080776	0.277225	0.297925	0.225	0.272125	0.319799	0.327294	0.405939	0.419825
2014-09-28 03:20:00	2014	-0.090976	0.277725	0.298925	0.223	0.270725	0.319799	0.327294	0.405939	0.419825
2014-09-28 03:29:59	2014	-0.100076	0.277525	0.299925	0.225	0.272125	0.319799	0.327294	0.405939	0.419825
2014-09-28 03:40:00	2014	-0.108476	0.278625	0.299925	0.225	0.272125	0.319799	0.327294	0.405939	0.419825
2014-09-28 03:49:59	2014	-0.119476	0.278525	0.297925	0.222	0.270725	0.319799	0.327294	0.405939	0.419825
2014-09-28 04:00:00	2014	-0.128876	0.277025	0.296925	0.222	0.269325	0.319799	0.327294	0.405939	0.419825
2014-09-28 04:09:59	2014	-0.137176	0.276325	0.297925	0.221	0.269325	0.319799	0.327294	0.405939	0.419825
2014-09-28 04:20:00	2014	-0.143276	0.276025	0.299925	0.226	0.272125	0.319799	0.327294	0.405939	0.419825
2014-09-28 04:30:00	2014	-0.152376	0.277825	0.297925	0.223	0.270725	0.319799	0.327294	0.405939	0.419825
2014-09-28 04:39:59	2014	-0.160976	0.277625	0.298925	0.226	0.270725	0.319799	0.327294	0.405939	0.419825
2014-09-28 04:50:00	2014	-0.168376	0.278225	0.300925	0.223	0.270725	0.319799	0.327294	0.405939	0.419825
2014-09-28 04:59:59	2014	-0.175276	0.278125	0.298925	0.225	0.270725	0.319799	0.327294	0.405939	0.419825
2014-09-28 05:10:00	2014	-0.181976	0.277725	0.298925	0.225	0.270725	0.319799	0.327294	0.405939	0.419825
2014-09-28 05:19:59	2014	-0.189276	0.277825	0.299925	0.226	0.270725	0.319799	0.327294	0.405939	0.419825
2014-09-28 05:30:00	2014	-0.195276	0.278525	0.299925	0.225	0.272125	0.319799	0.327294	0.405939	0.419825
2014-09-28 05:39:59	2014	-0.201076	0.278225	0.299925	0.227	0.272125	0.319799	0.327294	0.405939	0.419825
2014-09-28 05:50:00	2014	-0.206876	0.278525	0.300925	0.226	0.272125	0.319799	0.327294	0.405939	0.419825
2014-09-28 06:00:00	2014	-0.213676	0.279225	0.300925	0.224	0.270725	0.319799	0.327294	0.405939	0.419825
2014-09-28 06:09:59	2014	-0.220076	0.278025	0.297925	0.224	0.269325	0.319799	0.327294	0.405939	0.419825
2014-09-28 06:20:00	2014	-0.222876	0.276525	0.297925	0.226	0.272125	0.319799	0.327294	0.405939	0.419825
2014-09-28 06:29:59	2014	-0.228276	0.278625	0.299925	0.225	0.270725	0.319799	0.327294	0.405939	0.419825
2014-09-28 06:40:00	2014	-0.233175	0.278125	0.297925	0.224	0.270726	0.319799	0.327294	0.405939	0.419825
2014-09-28 06:49:59	2014	-0.235575	0.277126	0.298925	0.225	0.270726	0.319799	0.327294	0.405939	0.419825
2014-09-28 07:00:00	2014	-0.240375	0.277826	0.299925	0.224	0.270726	0.319799	0.327294	0.405939	0.419825
2014-09-28 07:09:59	2014	-0.242475	0.277826	0.297925	0.224	0.270726	0.319799	0.327294	0.405939	0.419825
2014-09-28 07:20:00	2014	-0.240275	0.277326	0.298925	0.225	0.272126	0.319799	0.327294	0.405939	0.419825
2014-09-28 07:30:00	2014	-0.233976	0.278126	0.299925	0.224	0.272125	0.319799	0.327294	0.405939	0.419825
2014-09-28 07:39:59	2014	-0.224576	0.278425	0.302925	0.23	0.276325	0.319799	0.327294	0.405939	0.419825
2014-09-28 07:50:00	2014	-0.220475	0.281725	0.296925	0.223	0.270726	0.319799	0.327294	0.405939	0.419825
2014-09-28 07:59:59	2014	-0.208075	0.275626	0.297925	0.222	0.269326	0.319799	0.327294	0.405939	0.419825
2014-09-28 08:10:00	2014	-0.193775	0.275326	0.296925	0.224	0.269326	0.319799	0.327294	0.405939	0.419825
2014-09-28 08:19:59	2014	-0.176175	0.274726	0.296925	0.224	0.270726	0.319799	0.327294	0.405939	0.419825
2014-09-28 08:30:00	2014	-0.157376	0.276226	0.300925	0.226	0.273525	0.319799	0.327294	0.405939	0.419825
2014-09-28 08:39:59	2014	-0.140375	0.278425	0.297925	0.225	0.272126	0.319799	0.327294	0.405939	0.419825
2014-09-28 08:50:00	2014	-0.117576	0.276026	0.299925	0.223	0.272125	0.319799	0.327294	0.405939	0.419825
2014-09-28 09:00:00	2014	-0.094476	0.276325	0.297925	0.226	0.273525	0.319799	0.327294	0.405939	0.419825
2014-09-28 09:09:59	2014	-0.072176	0.277825	0.298925	0.227	0.274925	0.319799	0.327294	0.405939	0.419825
2014-09-28 09:20:00	2014	-0.052375	0.277825	0.295925	0.223	0.272126	0.319799	0.327294	0.405939	0.419825
2014-09-28 09:29:59	2014	-0.025776	0.274826	0.297925	0.223	0.273525	0.319799	0.327294	0.405939	0.419825
2014-09-28 09:40:00	2014	0.000924	0.275525	0.298925	0.225	0.273525	0.319799	0.327294	0.405939	0.419825
2014-09-28 09:49:59	2014	0.024924	0.275825	0.294925	0.222	0.270725	0.319799	0.327294	0.405939	0.419825
2014-09-28 10:00:00	2014	0.051624	0.273425	0.295925	0.22	0.270725	0.319799	0.327294	0.405939	0.419825
2014-09-28 10:09:59	2014	0.082325	0.273025	0.298925	0.225	0.273526	0.319799	0.327294	0.405939	0.419825
2014-09-28 10:20:00	2014	0.108425	0.275926	0.297925	0.224	0.272126	0.319799	0.327294	0.405939	0.419825
2014-09-28 10:30:00	2014	0.131425	0.275626	0.297925	0.224	0.270726	0.319799	0.327294	0.405939	0.419825
2014-09-28 10:39:59	2014	0.153324	0.274326	0.292925	0.222	0.266525	0.319799	0.327294	0.405939	0.419825
2014-09-28 10:50:00	2014	0.175525	0.271725	0.292925	0.22	0.265126	0.319799	0.327294	0.405939	0.419825
2014-09-28 10:59:59	2014	0.198125	0.270926	0.294925	0.222	0.266526	0.319799	0.327294	0.405939	0.419825
2014-09-28 11:10:00	2014	0.216525	0.272526	0.293925	0.22	0.265126	0.319799	0.327294	0.405939	0.419825
2014-09-28 11:19:59	2014	0.234425	0.270926	0.294925	0.221	0.265126	0.319799	0.327294	0.405939	0.419825
2014-09-28 11:30:00	2014	0.250625	0.272826	0.294925	0.221	0.265126	0.319799	0.327294	0.405939	0.419825
2014-09-28 11:39:59	2014	0.267825	0.273026	0.295925	0.222	0.265126	0.319799	0.327294	0.405939	0.419825
2014-09-28 11:50:00	2014	0.276325	0.274226	0.295925	0.221	0.262326	0.319799	0.327294	0.405939	0.419825
2014-09-28 12:00:00	2014	0.285225	0.273426	0.295925	0.221	0.262326	0.319799	0.327294	0.405939	0.419825
2014-09-28 12:09:59	2014	0.291424	0.272226	0.295925	0.221	0.262325	0.319799	0.327294	0.405939	0.419825
2014-09-28 12:20:00	2014	0.294824	0.274025	0.295925	0.221	0.260925	0.319799	0.327294	0.405939	0.419825
2014-09-28 12:29:59	2014	0.293125	0.272925	0.296925	0.22	0.260926	0.319799	0.327294	0.405939	0.419825
2014-09-28 12:40:00	2014	0.289225	0.274426	0.296925	0.22	0.260926	0.319799	0.327294	0.405939	0.419825
2014-09-28 12:49:59	2014	0.277425	0.275026	0.298925	0.22	0.260926	0.319799	0.327294	0.405939	0.419825
2014-09-28 13:00:00	2014	0.259525	0.275426	0.299925	0.22	0.260926	0.319799	0.327294	0.405939	0.419825
2014-09-28 13:09:59	2014	0.239525	0.275926	0.301925	0.224	0.260926	0.319799	0.327294	0.405939	0.419825
2014-09-28 13:20:00	2014	0.219524	0.277326	0.303925	0.224	0.262325	0.319799	0.327294	0.405939	0.419825
2014-09-28 13:30:00	2014	0.196524	0.279625	0.302925	0.222	0.260925	0.319799	0.327294	0.405939	0.419825
2014-09-28 13:39:59	2014	0.176924	0.278925	0.305925	0.224	0.262325	0.319799	0.327294	0.405939	0.419825
2014-09-28 13:50:00	2014	0.153424	0.281425	0.304925	0.224	0.260925	0.319799	0.327294	0.405939	0.419825
2014-09-28 13:59:59	2014	0.131524	0.279825	0.301925	0.219	0.256725	0.319799	0.327294	0.405939	0.419825
2014-09-28 14:10:00	2014	0.110724	0.277225	0.301925	0.22	0.255325	0.319799	0.327294	0.405939	0.419825
2014-09-28 14:19:59	2014	0.086724	0.276825	0.296925	0.214	0.251125	0.319799	0.327294	0.405939	0.419825
2014-09-28 14:30:00	2014	0.067225	0.272325	0.292925	0.208	0.246926	0.319799	0.327294	0.405939	0.419825
2014-09-28 14:39:59	2014	0.050724	0.268526	0.294925	0.208	0.245525	0.319799	0.327294	0.405939	0.419825
2014-09-28 14:50:00	2014	0.036224	0.268625	0.294925	0.21	0.246925	0.319799	0.327294	0.405939	0.419825
2014-09-28 15:00:00	2014	0.024224	0.269225	0.295925	0.209	0.246925	0.319799	0.327294	0.405939	0.419825
2014-09-28 15:09:59	2014	0.010724	0.269925	0.295925	0.207	0.245525	0.319799	0.327294	0.405939	0.419825
2014-09-28 15:20:00	2014	-0.000376	0.269725	0.295925	0.208	0.245525	0.319799	0.327294	0.405939	0.419825
2014-09-28 15:29:59	2014	-0.009876	0.270425	0.297925	0.209	0.246925	0.319799	0.327294	0.405939	0.419825
2014-09-28 15:40:00	2014	-0.024076	0.271925	0.295925	0.206	0.244125	0.319799	0.327294	0.405939	0.419825
2014-09-28 15:49:59	2014	-0.033676	0.269725	0.295925	0.205	0.244125	0.319799	0.327294	0.405939	0.419825
2014-09-28 16:00:00	2014	-0.045476	0.269425	0.297925	0.206	0.242725	0.319799	0.327294	0.405939	0.419825
2014-09-28 16:09:59	2014	-0.060076	0.269125	0.292925	0.202	0.239925	0.319799	0.327294	0.405939	0.419825
2014-09-28 16:20:00	2014	-0.069076	0.265325	0.292925	0.204	0.239925	0.319799	0.327294	0.405939	0.419825
2014-09-28 16:30:00	2014	-0.078076	0.266125	0.291925	0.203	0.238525	0.319799	0.327294	0.405939	0.419825
2014-09-28 16:39:59	2014	-0.088276	0.265125	0.291925	0.204	0.238525	0.319799	0.327294	0.405939	0.419825
2014-09-28 16:50:00	2014	-0.096276	0.264325	0.292925	0.203	0.238525	0.319799	0.327294	0.405939	0.419825
2014-09-28 16:59:59	2014	-0.104976	0.266025	0.292925	0.205	0.238525	0.319799	0.327294	0.405939	0.419825
2014-09-28 17:10:00	2014	-0.112576	0.264925	0.291925	0.205	0.238525	0.319799	0.327294	0.405939	0.419825
2014-09-28 17:19:59	2014	-0.121676	0.264925	0.291925	0.203	0.237125	0.319799	0.327294	0.405939	0.419825
2014-09-28 17:30:00	2014	-0.128576	0.263925	0.292925	0.204	0.235725	0.319799	0.327294	0.405939	0.419825
2014-09-28 17:39:59	2014	-0.135476	0.263925	0.291925	0.204	0.237125	0.319799	0.327294	0.405939	0.419825
2014-09-28 17:50:00	2014	-0.142376	0.264225	0.293925	0.203	0.237125	0.319799	0.327294	0.405939	0.419825
2014-09-28 18:00:00	2014	-0.149276	0.263025	0.290925	0.202	0.237125	0.319799	0.327294	0.405939	0.419825
2014-09-28 18:09:59	2014	-0.156076	0.263525	0.291925	0.203	0.237125	0.319799	0.327294	0.405939	0.419825
2014-09-28 18:20:00	2014	-0.161476	0.263025	0.291925	0.203	0.237125	0.319799	0.327294	0.405939	0.419825
2014-09-28 18:29:59	2014	-0.166976	0.263625	0.291925	0.201	0.237125	0.319799	0.327294	0.405939	0.419825
2014-09-28 18:40:00	2014	-0.171576	0.262725	0.290925	0.202	0.237125	0.319799	0.327294	0.405939	0.419825
2014-09-28 18:49:59	2014	-0.175976	0.262225	0.292925	0.202	0.237125	0.319799	0.327294	0.405939	0.419825
2014-09-28 19:00:00	2014	-0.179576	0.262325	0.289925	0.203	0.238525	0.319799	0.327294	0.405939	0.419825
2014-09-28 19:09:59	2014	-0.182376	0.262325	0.291925	0.202	0.238525	0.319799	0.327294	0.405939	0.419825
2014-09-28 19:20:00	2014	-0.184276	0.262825	0.291925	0.203	0.238525	0.319799	0.327294	0.405939	0.419825
2014-09-28 19:30:00	2014	-0.183476	0.262225	0.290925	0.202	0.238525	0.319799	0.327294	0.405939	0.419825
2014-09-28 19:39:59	2014	-0.180776	0.261925	0.290925	0.203	0.238525	0.319799	0.327294	0.405939	0.419825
2014-09-28 19:50:00	2014	-0.175576	0.262225	0.290925	0.202	0.238525	0.319799	0.327294	0.405939	0.419825
2014-09-28 19:59:59	2014	-0.164676	0.261025	0.291925	0.202	0.239925	0.319799	0.327294	0.405939	0.419825
2014-09-28 20:10:00	2014	-0.152276	0.262325	0.291925	0.204	0.239925	0.319799	0.327294	0.405939	0.419825
2014-09-28 20:19:59	2014	-0.139976	0.261525	0.289925	0.204	0.241325	0.319799	0.327294	0.405939	0.419825
2014-09-28 20:30:00	2014	-0.126876	0.262525	0.292925	0.203	0.241325	0.319799	0.327294	0.405939	0.419825
2014-09-28 20:39:59	2014	-0.113476	0.262225	0.289925	0.2	0.239925	0.319799	0.327294	0.405939	0.419825
2014-09-28 20:50:00	2014	-0.095276	0.260525	0.292925	0.203	0.242725	0.319799	0.327294	0.405939	0.419825
2014-09-28 21:00:00	2014	-0.078576	0.262325	0.291925	0.203	0.242725	0.319799	0.327294	0.405939	0.419825
2014-09-28 21:09:59	2014	-0.061276	0.262025	0.292925	0.203	0.242725	0.319799	0.327294	0.405939	0.419825
2014-09-28 21:20:00	2014	-0.044576	0.262025	0.290925	0.202	0.242725	0.319799	0.327294	0.405939	0.419825
2014-09-28 21:29:59	2014	-0.025476	0.261125	0.290925	0.201	0.242725	0.319799	0.327294	0.405939	0.419825
2014-09-28 21:40:00	2014	-0.006776	0.260525	0.290925	0.202	0.242725	0.319799	0.327294	0.405939	0.419825
2014-09-28 21:49:59	2014	0.011424	0.260925	0.292925	0.201	0.244125	0.319799	0.327294	0.405939	0.419825
2014-09-28 22:00:00	2014	0.031424	0.261625	0.291925	0.202	0.244125	0.319799	0.327294	0.405939	0.419825
2014-09-28 22:09:59	2014	0.053124	0.260925	0.292925	0.204	0.244125	0.319799	0.327294	0.405939	0.419825
2014-09-28 22:20:00	2014	0.071024	0.261525	0.290925	0.202	0.244125	0.319799	0.327294	0.405939	0.419825
2014-09-28 22:30:00	2014	0.092124	0.260825	0.291925	0.203	0.244125	0.319799	0.327294	0.405939	0.419825
2014-09-28 22:39:59	2014	0.107624	0.261225	0.290925	0.201	0.244125	0.319799	0.327294	0.405939	0.419825
2014-09-28 22:50:00	2014	0.126524	0.260225	0.290925	0.203	0.244125	0.319799	0.327294	0.405939	0.419825
2014-09-28 22:59:59	2014	0.141924	0.259925	0.290925	0.2	0.244125	0.319799	0.327294	0.405939	0.419825
2014-09-28 23:10:00	2014	0.161725	0.259925	0.290925	0.203	0.245526	0.319799	0.327294	0.405939	0.419825
2014-09-28 23:19:59	2014	0.177925	0.259726	0.290925	0.203	0.246926	0.319799	0.327294	0.405939	0.419825
2014-09-28 23:30:00	2014	0.190825	0.260826	0.292925	0.204	0.246926	0.319799	0.327294	0.405939	0.419825
2014-09-28 23:39:59	2014	0.203825	0.261126	0.290925	0.203	0.246926	0.319799	0.327294	0.405939	0.419825
2014-09-28 23:50:00	2014	0.214725	0.259826	0.291925	0.202	0.246926	0.319799	0.327294	0.405939	0.419825
2014-09-29	2014	0.223125	0.259926	0.289925	0.202	0.246926	0.319799	0.327294	0.405939	0.419825
2014-09-29 00:09:59	2014	0.232824	0.259226	0.292925	0.202	0.246925	0.319799	0.327294	0.405939	0.419825
2014-09-29 00:20:00	2014	0.237224	0.259425	0.291925	0.201	0.246925	0.319799	0.327294	0.405939	0.419825
2014-09-29 00:29:59	2014	0.239224	0.258725	0.291925	0.204	0.248325	0.319799	0.327294	0.405939	0.419825
2014-09-29 00:40:00	2014	0.236124	0.260225	0.291925	0.202	0.248325	0.319799	0.327294	0.405939	0.419825
2014-09-29 00:49:59	2014	0.229524	0.259625	0.290925	0.202	0.248325	0.319799	0.327294	0.405939	0.419825
2014-09-29 01:00:00	2014	0.214924	0.259325	0.291925	0.201	0.248325	0.319799	0.327294	0.405939	0.419825
2014-09-29 01:09:59	2014	0.200724	0.259625	0.292925	0.204	0.248325	0.319799	0.327294	0.405939	0.419825
2014-09-29 01:20:00	2014	0.179724	0.259925	0.291925	0.202	0.248325	0.319799	0.327294	0.405939	0.419825
2014-09-29 01:30:00	2014	0.161624	0.259425	0.290925	0.202	0.248325	0.319799	0.327294	0.405939	0.419825
2014-09-29 01:39:59	2014	0.144024	0.258925	0.291925	0.204	0.249725	0.319799	0.327294	0.405939	0.419825
2014-09-29 01:50:00	2014	0.123124	0.259825	0.288925	0.201	0.248325	0.319799	0.327294	0.405939	0.419825
2014-09-29 01:59:59	2014	0.103824	0.258125	0.289925	0.201	0.248325	0.319799	0.327294	0.405939	0.419825
2014-09-29 02:10:00	2014	0.084024	0.257625	0.287925	0.2	0.246925	0.319799	0.327294	0.405939	0.419825
2014-09-29 02:19:59	2014	0.068824	0.256725	0.288925	0.203	0.248325	0.319799	0.327294	0.405939	0.419825
2014-09-29 02:30:00	2014	0.053124	0.257725	0.288925	0.201	0.248325	0.319799	0.327294	0.405939	0.419825
2014-09-29 02:39:59	2014	0.038324	0.256825	0.289925	0.202	0.248325	0.319799	0.327294	0.405939	0.419825
2014-09-29 02:50:00	2014	0.023924	0.257325	0.286925	0.202	0.248325	0.319799	0.327294	0.405939	0.419825
2014-09-29 03:00:00	2014	0.013824	0.255925	0.289925	0.201	0.249725	0.319799	0.327294	0.405939	0.419825
2014-09-29 03:09:59	2014	0.001024	0.257725	0.288925	0.201	0.248325	0.319799	0.327294	0.405939	0.419825
2014-09-29 03:20:00	2014	-0.010176	0.256825	0.287925	0.2	0.248325	0.319799	0.327294	0.405939	0.419825
2014-09-29 03:29:59	2014	-0.021876	0.256325	0.287925	0.201	0.248325	0.319799	0.327294	0.405939	0.419825
2014-09-29 03:40:00	2014	-0.033176	0.256625	0.288925	0.201	0.249725	0.319799	0.327294	0.405939	0.419825
2014-09-29 03:49:59	2014	-0.046376	0.256625	0.286925	0.201	0.248325	0.319799	0.327294	0.405939	0.419825
2014-09-29 04:00:00	2014	-0.056276	0.255625	0.288925	0.201	0.249725	0.319799	0.327294	0.405939	0.419825
2014-09-29 04:09:59	2014	-0.067076	0.256025	0.287925	0.201	0.249725	0.319799	0.327294	0.405939	0.419825
2014-09-29 04:20:00	2014	-0.076175	0.255625	0.288925	0.2	0.249726	0.319799	0.327294	0.405939	0.419825
2014-09-29 04:30:00	2014	-0.084475	0.256526	0.288925	0.201	0.249726	0.319799	0.327294	0.405939	0.419825
2014-09-29 04:39:59	2014	-0.093775	0.256626	0.287925	0.202	0.249726	0.319799	0.327294	0.405939	0.419825
2014-09-29 04:50:00	2014	-0.103375	0.256826	0.288925	0.203	0.251126	0.319799	0.327294	0.405939	0.419825
2014-09-29 04:59:59	2014	-0.114275	0.257126	0.287925	0.2	0.248326	0.319799	0.327294	0.405939	0.419825
2014-09-29 05:10:00	2014	-0.121375	0.255126	0.287925	0.202	0.249726	0.319799	0.327294	0.405939	0.419825
2014-09-29 05:19:59	2014	-0.130675	0.255626	0.287925	0.202	0.248326	0.319799	0.327294	0.405939	0.419825
2014-09-29 05:30:00	2014	-0.137675	0.255326	0.288925	0.202	0.249726	0.319799	0.327294	0.405939	0.419825
2014-09-29 05:39:59	2014	-0.145375	0.256326	0.287925	0.201	0.248326	0.319799	0.327294	0.405939	0.419825
2014-09-29 05:50:00	2014	-0.152175	0.254826	0.288925	0.203	0.249726	0.319799	0.327294	0.405939	0.419825
2014-09-29 06:00:00	2014	-0.159575	0.256526	0.287925	0.201	0.249726	0.319799	0.327294	0.405939	0.419825
2014-09-29 06:09:59	2014	-0.165775	0.255126	0.286925	0.202	0.248326	0.319799	0.327294	0.405939	0.419825
2014-09-29 06:20:00	2014	-0.171575	0.255426	0.288925	0.202	0.248326	0.319799	0.327294	0.405939	0.419825
2014-09-29 06:29:59	2014	-0.177075	0.255726	0.288925	0.202	0.249726	0.319799	0.327294	0.405939	0.419825
2014-09-29 06:40:00	2014	-0.184175	0.256226	0.288925	0.202	0.248326	0.319799	0.327294	0.405939	0.419825
2014-09-29 06:49:59	2014	-0.190675	0.255426	0.289925	0.203	0.249726	0.319799	0.327294	0.405939	0.419825
2014-09-29 07:00:00	2014	-0.194675	0.256226	0.289925	0.202	0.249726	0.319799	0.327294	0.405939	0.419825
2014-09-29 07:09:59	2014	-0.198875	0.255526	0.290925	0.203	0.249726	0.319799	0.327294	0.405939	0.419825
2014-09-29 07:20:00	2014	-0.202675	0.256826	0.290925	0.203	0.249726	0.319799	0.327294	0.405939	0.419825
2014-09-29 07:30:00	2014	-0.208475	0.256826	0.287925	0.203	0.248326	0.319799	0.327294	0.405939	0.419825
2014-09-29 07:39:59	2014	-0.209775	0.255426	0.290925	0.204	0.249726	0.319799	0.327294	0.405939	0.419825
2014-09-29 07:50:00	2014	-0.209975	0.256926	0.287925	0.203	0.249726	0.319799	0.327294	0.405939	0.419825
2014-09-29 07:59:59	2014	-0.205575	0.255726	0.289925	0.203	0.249726	0.319799	0.327294	0.405939	0.419825
2014-09-29 08:10:00	2014	-0.197075	0.255426	0.290925	0.204	0.252526	0.319799	0.327294	0.405939	0.419825
2014-09-29 08:19:59	2014	-0.189775	0.257326	0.289925	0.204	0.252526	0.319799	0.327294	0.405939	0.419825
2014-09-29 08:30:00	2014	-0.177575	0.256426	0.289925	0.204	0.251126	0.319799	0.327294	0.405939	0.419825
2014-09-29 08:39:59	2014	-0.165575	0.256526	0.288925	0.203	0.251126	0.319799	0.327294	0.405939	0.419825
2014-09-29 08:50:00	2014	-0.150575	0.254626	0.286925	0.203	0.249726	0.319799	0.327294	0.405939	0.419825
2014-09-29 09:00:00	2014	-0.132275	0.254126	0.287925	0.203	0.249726	0.319799	0.327294	0.405939	0.419825
2014-09-29 09:09:59	2014	-0.112975	0.254426	0.289925	0.203	0.251126	0.319799	0.327294	0.405939	0.419825
2014-09-29 09:20:00	2014	-0.094975	0.255826	0.287925	0.202	0.249726	0.319799	0.327294	0.405939	0.419825
2014-09-29 09:29:59	2014	-0.075176	0.253426	0.285925	0.199	0.248325	0.319799	0.327294	0.405939	0.419825
2014-09-29 09:40:00	2014	-0.052475	0.251025	0.286925	0.203	0.249726	0.319799	0.327294	0.405939	0.419825
2014-09-29 09:49:59	2014	-0.030175	0.253526	0.289925	0.203	0.252526	0.319799	0.327294	0.405939	0.419825
2014-09-29 10:00:00	2014	-0.009675	0.255726	0.286925	0.202	0.251126	0.319799	0.327294	0.405939	0.419825
2014-09-29 10:09:59	2014	0.012625	0.252826	0.284925	0.2	0.248326	0.319799	0.327294	0.405939	0.419825
2014-09-29 10:20:00	2014	0.036025	0.252126	0.284925	0.2	0.249726	0.319799	0.327294	0.405939	0.419825
2014-09-29 10:30:00	2014	0.054025	0.252026	0.287925	0.204	0.249726	0.319799	0.327294	0.405939	0.419825
2014-09-29 10:39:59	2014	0.077625	0.253826	0.286925	0.201	0.249726	0.319799	0.327294	0.405939	0.419825
2014-09-29 10:50:00	2014	0.097825	0.253426	0.282925	0.199	0.249726	0.319799	0.327294	0.405939	0.419825
2014-09-29 10:59:59	2014	0.129324	0.249726	0.290925	0.205	0.251125	0.319799	0.327294	0.405939	0.419825
2014-09-29 11:10:00	2014	0.150725	0.255525	0.289925	0.204	0.251126	0.319799	0.327294	0.405939	0.419825
2014-09-29 11:19:59	2014	0.162425	0.255726	0.284925	0.2	0.249726	0.319799	0.327294	0.405939	0.419825
2014-09-29 11:30:00	2014	0.183525	0.251126	0.285925	0.2	0.248326	0.319799	0.327294	0.405939	0.419825
2014-09-29 11:39:59	2014	0.204124	0.251326	0.287925	0.203	0.251125	0.319799	0.327294	0.405939	0.419825
2014-09-29 11:50:00	2014	0.221524	0.253625	0.290925	0.204	0.251125	0.319799	0.327294	0.405939	0.419825
2014-09-29 12:00:00	2014	0.232425	0.255225	0.284925	0.199	0.246926	0.319799	0.327294	0.405939	0.419825
2014-09-29 12:09:59	2014	0.247125	0.249526	0.286925	0.202	0.246926	0.319799	0.327294	0.405939	0.419825
2014-09-29 12:20:00	2014	0.258525	0.251926	0.285925	0.201	0.246926	0.319799	0.327294	0.405939	0.419825
2014-09-29 12:29:59	2014	0.262925	0.251626	0.286925	0.2	0.244126	0.319799	0.327294	0.405939	0.419825
2014-09-29 12:40:00	2014	0.275525	0.249226	0.286925	0.199	0.244126	0.319799	0.327294	0.405939	0.419825
2014-09-29 12:49:59	2014	0.273925	0.250026	0.285925	0.199	0.242726	0.319799	0.327294	0.405939	0.419825
2014-09-29 13:00:00	2014	0.273624	0.249326	0.285925	0.201	0.244125	0.319799	0.327294	0.405939	0.419825
2014-09-29 13:09:59	2014	0.272024	0.250225	0.284925	0.2	0.242725	0.319799	0.327294	0.405939	0.419825
2014-09-29 13:20:00	2014	0.266824	0.249025	0.287925	0.201	0.244125	0.319799	0.327294	0.405939	0.419825
2014-09-29 13:30:00	2014	0.240124	0.251025	0.286925	0.204	0.244125	0.319799	0.327294	0.405939	0.419825
2014-09-29 13:39:59	2014	0.222324	0.250625	0.281925	0.197	0.238525	0.319799	0.327294	0.405939	0.419825
2014-09-29 13:50:00	2014	0.207525	0.244625	0.286925	0.201	0.242726	0.319799	0.327294	0.405939	0.419825
2014-09-29 13:59:59	2014	0.189824	0.250126	0.285925	0.199	0.241325	0.319799	0.327294	0.405939	0.419825
2014-09-29 14:10:00	2014	0.169425	0.247725	0.286925	0.201	0.241326	0.319799	0.327294	0.405939	0.419825
2014-09-29 14:19:59	2014	0.149825	0.250126	0.287925	0.203	0.242726	0.319799	0.327294	0.405939	0.419825
2014-09-29 14:30:00	2014	0.130825	0.249826	0.286925	0.201	0.241326	0.319799	0.327294	0.405939	0.419825
2014-09-29 14:39:59	2014	0.111625	0.248826	0.288925	0.203	0.241326	0.319799	0.327294	0.405939	0.419825
2014-09-29 14:50:00	2014	0.090825	0.250826	0.284925	0.199	0.238526	0.319799	0.327294	0.405939	0.419825
2014-09-29 15:00:00	2014	0.074325	0.246826	0.284925	0.2	0.238526	0.319799	0.327294	0.405939	0.419825
2014-09-29 15:09:59	2014	0.062025	0.247626	0.284925	0.2	0.238526	0.319799	0.327294	0.405939	0.419825
2014-09-29 15:20:00	2014	0.048925	0.247226	0.283925	0.201	0.238526	0.319799	0.327294	0.405939	0.419825
2014-09-29 15:29:59	2014	0.034225	0.248226	0.284925	0.2	0.237126	0.319799	0.327294	0.405939	0.419825
2014-09-29 15:40:00	2014	0.023425	0.247026	0.286925	0.203	0.238526	0.319799	0.327294	0.405939	0.419825
2014-09-29 15:49:59	2014	0.010025	0.249726	0.282925	0.2	0.237126	0.319799	0.327294	0.405939	0.419825
2014-09-29 16:00:00	2014	0.000325	0.246626	0.286925	0.205	0.239926	0.319799	0.327294	0.405939	0.419825
2014-09-29 16:09:59	2014	-0.013575	0.250126	0.284925	0.202	0.238526	0.319799	0.327294	0.405939	0.419825
2014-09-29 16:20:00	2014	-0.023875	0.247226	0.284925	0.202	0.237126	0.319799	0.327294	0.405939	0.419825
2014-09-29 16:30:00	2014	-0.035276	0.247426	0.283925	0.199	0.235725	0.319799	0.327294	0.405939	0.419825
2014-09-29 16:39:59	2014	-0.044575	0.245025	0.286925	0.203	0.238526	0.319799	0.327294	0.405939	0.419825
2014-09-29 16:50:00	2014	-0.056676	0.248626	0.286925	0.202	0.238525	0.319799	0.327294	0.405939	0.419825
2014-09-29 16:59:59	2014	-0.068076	0.248025	0.281925	0.199	0.235725	0.319799	0.327294	0.405939	0.419825
2014-09-29 17:10:00	2014	-0.073576	0.244525	0.285925	0.202	0.237125	0.319799	0.327294	0.405939	0.419825
2014-09-29 17:19:59	2014	-0.084976	0.247425	0.285925	0.203	0.237125	0.319799	0.327294	0.405939	0.419825
2014-09-29 17:30:00	2014	-0.095176	0.247125	0.282925	0.199	0.235725	0.319799	0.327294	0.405939	0.419825
2014-09-29 17:39:59	2014	-0.103376	0.244925	0.281925	0.199	0.235725	0.319799	0.327294	0.405939	0.419825
2014-09-29 17:50:00	2014	-0.109876	0.244625	0.282925	0.2	0.235725	0.319799	0.327294	0.405939	0.419825
2014-09-29 18:00:00	2014	-0.118576	0.245925	0.281925	0.199	0.235725	0.319799	0.327294	0.405939	0.419825
2014-09-29 18:09:59	2014	-0.126776	0.244425	0.282925	0.202	0.237125	0.319799	0.327294	0.405939	0.419825
2014-09-29 18:20:00	2014	-0.134476	0.245125	0.279925	0.198	0.235725	0.319799	0.327294	0.405939	0.419825
2014-09-29 18:29:59	2014	-0.139075	0.243925	0.282925	0.2	0.237126	0.319799	0.327294	0.405939	0.419825
2014-09-29 18:40:00	2014	-0.144875	0.244526	0.284925	0.202	0.238526	0.319799	0.327294	0.405939	0.419825
2014-09-29 18:49:59	2014	-0.151776	0.245826	0.282925	0.202	0.237125	0.319799	0.327294	0.405939	0.419825
2014-09-29 19:00:00	2014	-0.158276	0.244925	0.281925	0.198	0.234325	0.319799	0.327294	0.405939	0.419825
2014-09-29 19:09:59	2014	-0.166476	0.242725	0.284925	0.2	0.238525	0.319799	0.327294	0.405939	0.419825
2014-09-29 19:20:00	2014	-0.175576	0.246625	0.275925	0.195	0.234325	0.319799	0.327294	0.405939	0.419825
2014-09-29 19:30:00	2014	-0.173276	0.238925	0.283925	0.2	0.239925	0.319799	0.327294	0.405939	0.419825
2014-09-29 19:39:59	2014	-0.178676	0.245225	0.285925	0.204	0.238525	0.319799	0.327294	0.405939	0.419825
2014-09-29 19:50:00	2014	-0.185976	0.246525	0.283925	0.2	0.237125	0.319799	0.327294	0.405939	0.419825
2014-09-29 19:59:59	2014	-0.191276	0.244825	0.282925	0.2	0.238525	0.319799	0.327294	0.405939	0.419825
2014-09-29 20:10:00	2014	-0.193975	0.243525	0.279925	0.197	0.237126	0.319799	0.327294	0.405939	0.419825
2014-09-29 20:19:59	2014	-0.193676	0.241326	0.282925	0.199	0.237125	0.319799	0.327294	0.405939	0.419825
2014-09-29 20:30:00	2014	-0.190976	0.242525	0.280925	0.197	0.237125	0.319799	0.327294	0.405939	0.419825
2014-09-29 20:39:59	2014	-0.190576	0.241825	0.283925	0.202	0.239925	0.319799	0.327294	0.405939	0.419825
2014-09-29 20:50:00	2014	-0.184775	0.245825	0.281925	0.199	0.239926	0.319799	0.327294	0.405939	0.419825
2014-09-29 21:00:00	2014	-0.177675	0.242226	0.281925	0.2	0.238526	0.319799	0.327294	0.405939	0.419825
2014-09-29 21:09:59	2014	-0.165775	0.243026	0.285925	0.202	0.241326	0.319799	0.327294	0.405939	0.419825
2014-09-29 21:20:00	2014	-0.162375	0.245726	0.282925	0.2	0.237126	0.319799	0.327294	0.405939	0.419825
2014-09-29 21:29:59	2014	-0.146375	0.243426	0.278925	0.197	0.235726	0.319799	0.327294	0.405939	0.419825
2014-09-29 21:40:00	2014	-0.121575	0.238926	0.283925	0.203	0.239926	0.319799	0.327294	0.405939	0.419825
2014-09-29 21:49:59	2014	-0.110275	0.244926	0.283925	0.201	0.238526	0.319799	0.327294	0.405939	0.419825
2014-09-29 22:00:00	2014	-0.100476	0.244826	0.281925	0.199	0.238525	0.319799	0.327294	0.405939	0.419825
2014-09-29 22:09:59	2014	-0.082476	0.242825	0.277925	0.195	0.235725	0.319799	0.327294	0.405939	0.419825
2014-09-29 22:20:00	2014	-0.050775	0.237425	0.283925	0.2	0.238526	0.319799	0.327294	0.405939	0.419825
2014-09-29 22:30:00	2014	-0.029875	0.244526	0.281925	0.201	0.237126	0.319799	0.327294	0.405939	0.419825
2014-09-29 22:39:59	2014	-0.014776	0.243126	0.282925	0.202	0.238525	0.319799	0.327294	0.405939	0.419825
2014-09-29 22:50:00	2014	0.006424	0.244225	0.278925	0.197	0.235725	0.319799	0.327294	0.405939	0.419825
2014-09-29 22:59:59	2014	0.034325	0.238325	0.281925	0.2	0.239926	0.319799	0.327294	0.405939	0.419825
2014-09-29 23:10:00	2014	0.049424	0.242026	0.282925	0.199	0.239925	0.319799	0.327294	0.405939	0.419825
2014-09-29 23:19:59	2014	0.073124	0.242325	0.281925	0.199	0.237125	0.319799	0.327294	0.405939	0.419825
2014-09-29 23:30:00	2014	0.091324	0.240525	0.278925	0.199	0.235725	0.319799	0.327294	0.405939	0.419825
2014-09-29 23:39:59	2014	0.113324	0.239525	0.280925	0.199	0.237125	0.319799	0.327294	0.405939	0.419825
2014-09-29 23:50:00	2014	0.129724	0.240625	0.280925	0.198	0.237125	0.319799	0.327294	0.405939	0.419825
2014-09-30	2014	0.152124	0.240425	0.279925	0.199	0.237125	0.319799	0.327294	0.405939	0.419825
2014-09-30 00:09:59	2014	0.164324	0.240425	0.281925	0.2	0.237125	0.319799	0.327294	0.405939	0.419825
2014-09-30 00:20:00	2014	0.182024	0.241125	0.281925	0.199	0.237125	0.319799	0.327294	0.405939	0.419825
2014-09-30 00:29:59	2014	0.195524	0.240525	0.277925	0.197	0.235725	0.319799	0.327294	0.405939	0.419825
2014-09-30 00:40:00	2014	0.208625	0.237325	0.282925	0.199	0.237126	0.319799	0.327294	0.405939	0.419825
2014-09-30 00:49:59	2014	0.222825	0.241426	0.284925	0.202	0.241326	0.319799	0.327294	0.405939	0.419825
2014-09-30 01:00:00	2014	0.232625	0.243926	0.281925	0.201	0.238526	0.319799	0.327294	0.405939	0.419825
2014-09-30 01:09:59	2014	0.232924	0.241526	0.279925	0.201	0.237125	0.319799	0.327294	0.405939	0.419825
2014-09-30 01:20:00	2014	0.229524	0.240425	0.279925	0.2	0.235725	0.319799	0.327294	0.405939	0.419825
2014-09-30 01:30:00	2014	0.235124	0.239625	0.280925	0.201	0.238525	0.319799	0.327294	0.405939	0.419825
2014-09-30 01:39:59	2014	0.225924	0.240525	0.280925	0.199	0.237125	0.319799	0.327294	0.405939	0.419825
2014-09-30 01:50:00	2014	0.215024	0.239225	0.281925	0.201	0.237125	0.319799	0.327294	0.405939	0.419825
2014-09-30 01:59:59	2014	0.206024	0.240325	0.280925	0.2	0.237125	0.319799	0.327294	0.405939	0.419825
2014-09-30 02:10:00	2014	0.178824	0.239925	0.279925	0.2	0.238525	0.319799	0.327294	0.405939	0.419825
2014-09-30 02:19:59	2014	0.160224	0.240325	0.277925	0.199	0.234325	0.319799	0.327294	0.405939	0.419825
2014-09-30 02:30:00	2014	0.141924	0.236525	0.277925	0.198	0.235725	0.319799	0.327294	0.405939	0.419825
2014-09-30 02:39:59	2014	0.123925	0.236925	0.280925	0.201	0.238526	0.319799	0.327294	0.405939	0.419825
2014-09-30 02:50:00	2014	0.105025	0.239726	0.277925	0.198	0.234326	0.319799	0.327294	0.405939	0.419825
2014-09-30 03:00:00	2014	0.090225	0.236226	0.281925	0.2	0.237126	0.319799	0.327294	0.405939	0.419825
2014-09-30 03:09:59	2014	0.073225	0.239626	0.280925	0.2	0.235726	0.319799	0.327294	0.405939	0.419825
2014-09-30 03:20:00	2014	0.060725	0.237826	0.280925	0.199	0.235726	0.319799	0.327294	0.405939	0.419825
2014-09-30 03:29:59	2014	0.046224	0.237626	0.282925	0.202	0.238525	0.319799	0.327294	0.405939	0.419825
2014-09-30 03:40:00	2014	0.032825	0.240925	0.278925	0.199	0.237126	0.319799	0.327294	0.405939	0.419825
2014-09-30 03:49:59	2014	0.020225	0.236826	0.279925	0.198	0.235726	0.319799	0.327294	0.405939	0.419825
2014-09-30 04:00:00	2014	0.011825	0.237826	0.280925	0.201	0.235726	0.319799	0.327294	0.405939	0.419825
2014-09-30 04:09:59	2014	0.002024	0.238226	0.283925	0.204	0.238525	0.319799	0.327294	0.405939	0.419825
2014-09-30 04:20:00	2014	-0.013475	0.241925	0.279925	0.201	0.238526	0.319799	0.327294	0.405939	0.419825
2014-09-30 04:30:00	2014	-0.024975	0.239226	0.279925	0.2	0.237126	0.319799	0.327294	0.405939	0.419825
2014-09-30 04:39:59	2014	-0.034575	0.237226	0.281925	0.201	0.238526	0.319799	0.327294	0.405939	0.419825
2014-09-30 04:50:00	2014	-0.046575	0.239326	0.278925	0.197	0.234326	0.319799	0.327294	0.405939	0.419825
2014-09-30 04:59:59	2014	-0.054275	0.235626	0.280925	0.2	0.234326	0.319799	0.327294	0.405939	0.419825
2014-09-30 05:10:00	2014	-0.064375	0.237226	0.279925	0.2	0.237126	0.319799	0.327294	0.405939	0.419825
2014-09-30 05:19:59	2014	-0.070575	0.236826	0.278925	0.201	0.235726	0.319799	0.327294	0.405939	0.419825
2014-09-30 05:30:00	2014	-0.078975	0.237026	0.281925	0.203	0.237126	0.319799	0.327294	0.405939	0.419825
2014-09-30 05:39:59	2014	-0.090176	0.239526	0.279925	0.2	0.235725	0.319799	0.327294	0.405939	0.419825
2014-09-30 05:50:00	2014	-0.097076	0.236525	0.281925	0.202	0.237125	0.319799	0.327294	0.405939	0.419825
2014-09-30 06:00:00	2014	-0.105376	0.238025	0.278925	0.199	0.235725	0.319799	0.327294	0.405939	0.419825
2014-09-30 06:09:59	2014	-0.112476	0.235625	0.279925	0.2	0.235725	0.319799	0.327294	0.405939	0.419825
2014-09-30 06:20:00	2014	-0.123276	0.237625	0.280925	0.2	0.235725	0.319799	0.327294	0.405939	0.419825
2014-09-30 06:29:59	2014	-0.130676	0.236825	0.277925	0.196	0.234325	0.319799	0.327294	0.405939	0.419825
2014-09-30 06:40:00	2014	-0.134576	0.234425	0.278925	0.198	0.235725	0.319799	0.327294	0.405939	0.419825
2014-09-30 06:49:59	2014	-0.139876	0.235525	0.280925	0.199	0.237125	0.319799	0.327294	0.405939	0.419825
2014-09-30 07:00:00	2014	-0.147976	0.237525	0.279925	0.201	0.237125	0.319799	0.327294	0.405939	0.419825
2014-09-30 07:09:59	2014	-0.155776	0.237425	0.278925	0.199	0.238525	0.319799	0.327294	0.405939	0.419825
2014-09-30 07:20:00	2014	-0.155676	0.236625	0.281925	0.202	0.242725	0.319799	0.327294	0.405939	0.419825
2014-09-30 07:30:00	2014	-0.162576	0.240025	0.280925	0.202	0.241325	0.319799	0.327294	0.405939	0.419825
2014-09-30 07:39:59	2014	-0.166776	0.238125	0.278925	0.2	0.242725	0.319799	0.327294	0.405939	0.419825
2014-09-30 07:50:00	2014	-0.169976	0.237825	0.277925	0.199	0.241325	0.319799	0.327294	0.405939	0.419825
2014-09-30 07:59:59	2014	-0.169476	0.236425	0.280925	0.203	0.244125	0.319799	0.327294	0.405939	0.419825
2014-09-30 08:10:00	2014	-0.170776	0.239025	0.280925	0.201	0.245525	0.319799	0.327294	0.405939	0.419825
2014-09-30 08:19:59	2014	-0.170576	0.238025	0.279925	0.201	0.245525	0.319799	0.327294	0.405939	0.419825
2014-09-30 08:30:00	2014	-0.161676	0.237425	0.280925	0.2	0.248325	0.319799	0.327294	0.405939	0.419825
2014-09-30 08:39:59	2014	-0.152976	0.238825	0.278925	0.199	0.246925	0.319799	0.327294	0.405939	0.419825
2014-09-30 08:50:00	2014	-0.138476	0.237525	0.280925	0.2	0.249725	0.319799	0.327294	0.405939	0.419825
2014-09-30 09:00:00	2014	-0.124776	0.239925	0.283925	0.204	0.255325	0.319799	0.327294	0.405939	0.419825
2014-09-30 09:09:59	2014	-0.114575	0.241825	0.280925	0.199	0.253926	0.319799	0.327294	0.405939	0.419825
2014-09-30 09:20:00	2014	-0.098275	0.239326	0.282925	0.203	0.258126	0.319799	0.327294	0.405939	0.419825
2014-09-30 09:29:59	2014	-0.082975	0.242626	0.281925	0.201	0.262326	0.319799	0.327294	0.405939	0.419825
2014-09-30 09:40:00	2014	-0.062875	0.239826	0.281925	0.201	0.263726	0.319799	0.327294	0.405939	0.419825
2014-09-30 09:49:59	2014	-0.043775	0.240326	0.283925	0.201	0.265126	0.319799	0.327294	0.405939	0.419825
2014-09-30 10:00:00	2014	-0.024875	0.241626	0.281925	0.203	0.266526	0.319799	0.327294	0.405939	0.419825
2014-09-30 10:09:59	2014	-0.002875	0.241526	0.283925	0.201	0.267926	0.319799	0.327294	0.405939	0.419825
2014-09-30 10:20:00	2014	0.013725	0.241226	0.280925	0.203	0.267926	0.319799	0.327294	0.405939	0.419825
2014-09-30 10:30:00	2014	0.040325	0.240026	0.281925	0.205	0.267926	0.319799	0.327294	0.405939	0.419825
2014-09-30 10:39:59	2014	0.055825	0.240626	0.280925	0.205	0.266526	0.319799	0.327294	0.405939	0.419825
2014-09-30 10:50:00	2014	0.083424	0.238826	0.282925	0.21	0.269325	0.319799	0.327294	0.405939	0.419825
2014-09-30 10:59:59	2014	0.106824	0.242325	0.280925	0.208	0.269325	0.319799	0.327294	0.405939	0.419825
2014-09-30 11:10:00	2014	0.129424	0.240625	0.279925	0.207	0.267925	0.319799	0.327294	0.405939	0.419825
2014-09-30 11:19:59	2014	0.157624	0.238425	0.281925	0.207	0.266525	0.319799	0.327294	0.405939	0.419825
2014-09-30 11:30:00	2014	0.185524	0.238425	0.282925	0.209	0.267925	0.319799	0.327294	0.405939	0.419825
2014-09-30 11:39:59	2014	0.204824	0.240025	0.279925	0.206	0.265125	0.319799	0.327294	0.405939	0.419825
2014-09-30 11:50:00	2014	0.231024	0.238125	0.277925	0.206	0.265125	0.319799	0.327294	0.405939	0.419825
2014-09-30 12:00:00	2014	0.251724	0.237525	0.277925	0.205	0.263725	0.319799	0.327294	0.405939	0.419825
2014-09-30 12:09:59	2014	0.278924	0.237225	0.282925	0.209	0.266525	0.319799	0.327294	0.405939	0.419825
2014-09-30 12:20:00	2014	0.297524	0.240725	0.280925	0.207	0.266525	0.319799	0.327294	0.405939	0.419825
2014-09-30 12:29:59	2014	0.316424	0.239525	0.280925	0.206	0.265125	0.319799	0.327294	0.405939	0.419825
2014-09-30 12:40:00	2014	0.331224	0.237925	0.278925	0.203	0.262325	0.319799	0.327294	0.405939	0.419825
2014-09-30 12:49:59	2014	0.345524	0.236225	0.279925	0.203	0.262325	0.319799	0.327294	0.405939	0.419825
2014-09-30 13:00:00	2014	0.364824	0.236525	0.280925	0.203	0.260925	0.319799	0.327294	0.405939	0.419825
2014-09-30 13:09:59	2014	0.373724	0.237325	0.277925	0.203	0.262325	0.319799	0.327294	0.405939	0.419825
2014-09-30 13:20:00	2014	0.382324	0.237625	0.279925	0.204	0.263725	0.319799	0.327294	0.405939	0.419825
2014-09-30 13:30:00	2014	0.391325	0.237825	0.279925	0.204	0.265126	0.319799	0.327294	0.405939	0.419825
2014-09-30 13:39:59	2014	0.396325	0.238626	0.281925	0.203	0.266526	0.319799	0.327294	0.405939	0.419825
2014-09-30 13:50:00	2014	0.403625	0.238326	0.280925	0.205	0.266526	0.319799	0.327294	0.405939	0.419825
2014-09-30 13:59:59	2014	0.404225	0.237526	0.279925	0.205	0.266526	0.319799	0.327294	0.405939	0.419825
2014-09-30 14:10:00	2014	0.404125	0.237926	0.280925	0.205	0.266526	0.319799	0.327294	0.405939	0.419825
2014-09-30 14:19:59	2014	0.395825	0.238626	0.280925	0.205	0.266526	0.319799	0.327294	0.405939	0.419825
2014-09-30 14:30:00	2014	0.374725	0.238626	0.276925	0.203	0.263726	0.319799	0.327294	0.405939	0.419825
2014-09-30 14:39:59	2014	0.358625	0.235626	0.278925	0.202	0.260926	0.319799	0.327294	0.405939	0.419825
2014-09-30 14:50:00	2014	0.341925	0.235426	0.278925	0.205	0.262326	0.319799	0.327294	0.405939	0.419825
2014-09-30 15:00:00	2014	0.317825	0.236926	0.278925	0.203	0.262326	0.319799	0.327294	0.405939	0.419825
2014-09-30 15:09:59	2014	0.294125	0.237026	0.278925	0.203	0.260926	0.319799	0.327294	0.405939	0.419825
2014-09-30 15:20:00	2014	0.271925	0.236926	0.277925	0.202	0.260926	0.319799	0.327294	0.405939	0.419825
2014-09-30 15:29:59	2014	0.248325	0.235626	0.278925	0.202	0.260926	0.319799	0.327294	0.405939	0.419825
2014-09-30 15:40:00	2014	0.226125	0.235826	0.276925	0.199	0.258126	0.319799	0.327294	0.405939	0.419825
2014-09-30 15:49:59	2014	0.208225	0.233426	0.279925	0.202	0.259526	0.319799	0.327294	0.405939	0.419825
2014-09-30 16:00:00	2014	0.190625	0.235326	0.280925	0.2	0.258126	0.319799	0.327294	0.405939	0.419825
2014-09-30 16:09:59	2014	0.171125	0.234126	0.280925	0.201	0.256726	0.319799	0.327294	0.405939	0.419825
2014-09-30 16:20:00	2014	0.155025	0.235026	0.282925	0.202	0.256726	0.319799	0.327294	0.405939	0.419825
2014-09-30 16:30:00	2014	0.138425	0.234526	0.286925	0.2	0.255326	0.319799	0.327294	0.405939	0.419825
2014-09-30 16:39:59	2014	0.124625	0.234626	0.290925	0.201	0.255326	0.319799	0.327294	0.405939	0.419825
2014-09-30 16:50:00	2014	0.111325	0.234426	0.291925	0.201	0.253926	0.319799	0.327294	0.405939	0.419825
2014-09-30 16:59:59	2014	0.096325	0.234726	0.291925	0.2	0.252526	0.319799	0.327294	0.405939	0.419825
2014-09-30 17:10:00	2014	0.083825	0.233326	0.290925	0.2	0.253926	0.319799	0.327294	0.405939	0.419825
2014-09-30 17:19:59	2014	0.072025	0.235126	0.292925	0.201	0.253926	0.319799	0.327294	0.405939	0.419825
2014-09-30 17:30:00	2014	0.061425	0.234426	0.293925	0.202	0.253926	0.319799	0.327294	0.405939	0.419825
2014-09-30 17:39:59	2014	0.046224	0.235426	0.292925	0.2	0.253925	0.319799	0.327294	0.405939	0.419825
2014-09-30 17:50:00	2014	0.036924	0.234325	0.292925	0.2	0.253925	0.319799	0.327294	0.405939	0.419825
2014-09-30 18:00:00	2014	0.023824	0.234725	0.295925	0.202	0.252525	0.319799	0.327294	0.405939	0.419825
2014-09-30 18:09:59	2014	0.015224	0.235425	0.293925	0.202	0.253925	0.319799	0.327294	0.405939	0.419825
2014-09-30 18:20:00	2014	0.006024	0.234925	0.294925	0.202	0.252525	0.319799	0.327294	0.405939	0.419825
2014-09-30 18:29:59	2014	-0.005776	0.234525	0.293925	0.203	0.252525	0.319799	0.327294	0.405939	0.419825
2014-09-30 18:40:00	2014	-0.016276	0.235225	0.293925	0.2	0.251125	0.319799	0.327294	0.405939	0.419825
2014-09-30 18:49:59	2014	-0.024775	0.233625	0.295925	0.203	0.252526	0.319799	0.327294	0.405939	0.419825
2014-09-30 19:00:00	2014	-0.031675	0.234726	0.294925	0.202	0.251126	0.319799	0.327294	0.405939	0.419825
2014-09-30 19:09:59	2014	-0.037775	0.235226	0.295925	0.201	0.251126	0.319799	0.327294	0.405939	0.419825
2014-09-30 19:20:00	2014	-0.045875	0.234826	0.294925	0.202	0.251126	0.319799	0.327294	0.405939	0.419825
2014-09-30 19:30:00	2014	-0.054875	0.234926	0.296925	0.204	0.251126	0.319799	0.327294	0.405939	0.419825
2014-09-30 19:39:59	2014	-0.062276	0.236026	0.296925	0.204	0.251125	0.319799	0.327294	0.405939	0.419825
2014-09-30 19:50:00	2014	-0.070876	0.236825	0.295925	0.202	0.249725	0.319799	0.327294	0.405939	0.419825
2014-09-30 19:59:59	2014	-0.077876	0.235225	0.295925	0.203	0.251125	0.319799	0.327294	0.405939	0.419825
2014-09-30 20:10:00	2014	-0.086176	0.236325	0.295925	0.203	0.248325	0.319799	0.327294	0.405939	0.419825
2014-09-30 20:19:59	2014	-0.090976	0.235125	0.297925	0.203	0.249725	0.319799	0.327294	0.405939	0.419825
2014-09-30 20:30:00	2014	-0.099176	0.236625	0.296925	0.202	0.248325	0.319799	0.327294	0.405939	0.419825
2014-09-30 20:39:59	2014	-0.103676	0.235225	0.296925	0.202	0.248325	0.319799	0.327294	0.405939	0.419825
2014-09-30 20:50:00	2014	-0.109476	0.234625	0.295925	0.201	0.246925	0.319799	0.327294	0.405939	0.419825
2014-09-30 21:00:00	2014	-0.115976	0.235125	0.295925	0.201	0.245525	0.319799	0.327294	0.405939	0.419825
2014-09-30 21:09:59	2014	-0.117876	0.233725	0.295925	0.203	0.246925	0.319799	0.327294	0.405939	0.419825
2014-09-30 21:20:00	2014	-0.121376	0.234225	0.294925	0.2	0.245525	0.319799	0.327294	0.405939	0.419825
2014-09-30 21:29:59	2014	-0.122176	0.235125	0.296925	0.203	0.246925	0.319799	0.327294	0.405939	0.419825
2014-09-30 21:40:00	2014	-0.118976	0.235625	0.297925	0.203	0.246925	0.319799	0.327294	0.405939	0.419825
2014-09-30 21:49:59	2014	-0.117476	0.236025	0.296925	0.201	0.246925	0.319799	0.327294	0.405939	0.419825
2014-09-30 22:00:00	2014	-0.108576	0.235525	0.295925	0.201	0.245525	0.319799	0.327294	0.405939	0.419825
2014-09-30 22:09:59	2014	-0.095176	0.235225	0.295925	0.202	0.246925	0.319799	0.327294	0.405939	0.419825
2014-09-30 22:20:00	2014	-0.081676	0.236225	0.298925	0.203	0.246925	0.319799	0.327294	0.405939	0.419825
2014-09-30 22:30:00	2014	-0.067676	0.237425	0.297925	0.202	0.246925	0.319799	0.327294	0.405939	0.419825
2014-09-30 22:39:59	2014	-0.050076	0.236725	0.297925	0.201	0.245525	0.319799	0.327294	0.405939	0.419825
2014-09-30 22:50:00	2014	-0.032776	0.235925	0.296925	0.202	0.244125	0.319799	0.327294	0.405939	0.419825
2014-09-30 22:59:59	2014	-0.013276	0.234725	0.297925	0.203	0.246925	0.319799	0.327294	0.405939	0.419825
2014-09-30 23:10:00	2014	0.004924	0.237025	0.295925	0.202	0.244125	0.319799	0.327294	0.405939	0.419825
2014-09-30 23:19:59	2014	0.026624	0.235225	0.296925	0.203	0.244125	0.319799	0.327294	0.405939	0.419825
2014-09-30 23:30:00	2014	0.046224	0.234725	0.296925	0.202	0.244125	0.319799	0.327294	0.405939	0.419825
2014-09-30 23:39:59	2014	0.068924	0.235625	0.295925	0.202	0.244125	0.319799	0.327294	0.405939	0.419825
2014-09-30 23:50:00	2014	0.088124	0.235125	0.296925	0.202	0.244125	0.319799	0.327294	0.405939	0.419825
2014-10-01	2014	0.107624	0.235825	0.294925	0.201	0.244125	0.319799	0.327294	0.405939	0.419825
2014-10-01 00:09:59	2014	0.127624	0.234925	0.292925	0.201	0.244125	0.319799	0.327294	0.405939	0.419825
2014-10-01 00:20:00	2014	0.150124	0.234025	0.294925	0.201	0.244125	0.319799	0.327294	0.405939	0.419825
2014-10-01 00:29:59	2014	0.168024	0.235125	0.295925	0.202	0.245525	0.319799	0.327294	0.405939	0.419825
2014-10-01 00:40:00	2014	0.185624	0.235925	0.295925	0.201	0.244125	0.319799	0.327294	0.405939	0.419825
2014-10-01 00:49:59	2014	0.200824	0.235325	0.296925	0.201	0.244125	0.319799	0.327294	0.405939	0.419825
2014-10-01 01:00:00	2014	0.215324	0.235325	0.296925	0.202	0.244125	0.319799	0.327294	0.405939	0.419825
2014-10-01 01:09:59	2014	0.227424	0.236025	0.294925	0.202	0.242725	0.319799	0.327294	0.405939	0.419825
2014-10-01 01:20:00	2014	0.241624	0.234325	0.297925	0.202	0.244125	0.319799	0.327294	0.405939	0.419825
2014-10-01 01:30:00	2014	0.253324	0.235825	0.295925	0.2	0.244125	0.319799	0.327294	0.405939	0.419825
2014-10-01 01:39:59	2014	0.257924	0.234825	0.295925	0.202	0.244125	0.319799	0.327294	0.405939	0.419825
2014-10-01 01:50:00	2014	0.264624	0.235725	0.295925	0.203	0.244125	0.319799	0.327294	0.405939	0.419825
2014-10-01 01:59:59	2014	0.270724	0.235225	0.293925	0.201	0.242725	0.319799	0.327294	0.405939	0.419825
2014-10-01 02:10:00	2014	0.267524	0.234525	0.294925	0.2	0.241325	0.319799	0.327294	0.405939	0.419825
2014-10-01 02:19:59	2014	0.264224	0.233425	0.295925	0.201	0.242725	0.319799	0.327294	0.405939	0.419825
2014-10-01 02:30:00	2014	0.256724	0.234225	0.296925	0.204	0.242725	0.319799	0.327294	0.405939	0.419825
2014-10-01 02:39:59	2014	0.246525	0.234825	0.297925	0.203	0.242726	0.319799	0.327294	0.405939	0.419825
2014-10-01 02:50:00	2014	0.226625	0.234926	0.297925	0.201	0.244126	0.319799	0.327294	0.405939	0.419825
2014-10-01 03:00:00	2014	0.208825	0.235526	0.296925	0.202	0.242726	0.319799	0.327294	0.405939	0.419825
2014-10-01 03:09:59	2014	0.190825	0.235026	0.295925	0.201	0.241326	0.319799	0.327294	0.405939	0.419825
2014-10-01 03:20:00	2014	0.173525	0.233926	0.296925	0.204	0.244126	0.319799	0.327294	0.405939	0.419825
2014-10-01 03:29:59	2014	0.159825	0.236426	0.297925	0.205	0.245526	0.319799	0.327294	0.405939	0.419825
2014-10-01 03:40:00	2014	0.137225	0.237726	0.297925	0.205	0.245526	0.319799	0.327294	0.405939	0.419825
2014-10-01 03:49:59	2014	0.119624	0.238226	0.294925	0.202	0.242725	0.319799	0.327294	0.405939	0.419825
2014-10-01 04:00:00	2014	0.102824	0.234725	0.296925	0.2	0.241325	0.319799	0.327294	0.405939	0.419825
2014-10-01 04:09:59	2014	0.088724	0.234425	0.294925	0.202	0.241325	0.319799	0.327294	0.405939	0.419825
2014-10-01 04:20:00	2014	0.078425	0.234525	0.294925	0.202	0.242726	0.319799	0.327294	0.405939	0.419825
2014-10-01 04:30:00	2014	0.065425	0.234426	0.296925	0.201	0.241326	0.319799	0.327294	0.405939	0.419825
2014-10-01 04:39:59	2014	0.053725	0.234126	0.297925	0.203	0.242726	0.319799	0.327294	0.405939	0.419825
2014-10-01 04:50:00	2014	0.045025	0.235926	0.299925	0.203	0.242726	0.319799	0.327294	0.405939	0.419825
2014-10-01 04:59:59	2014	0.031125	0.236826	0.297925	0.201	0.241326	0.319799	0.327294	0.405939	0.419825
2014-10-01 05:10:00	2014	0.018824	0.235426	0.297925	0.2	0.242725	0.319799	0.327294	0.405939	0.419825
2014-10-01 05:19:59	2014	0.008124	0.234825	0.298925	0.2	0.241325	0.319799	0.327294	0.405939	0.419825
2014-10-01 05:30:00	2014	-0.005276	0.236225	0.296925	0.201	0.239925	0.319799	0.327294	0.405939	0.419825
2014-10-01 05:39:59	2014	-0.016576	0.234825	0.295925	0.2	0.241325	0.319799	0.327294	0.405939	0.419825
2014-10-01 05:50:00	2014	-0.022275	0.234425	0.297925	0.203	0.241326	0.319799	0.327294	0.405939	0.419825
2014-10-01 06:00:00	2014	-0.033375	0.235826	0.297925	0.203	0.242726	0.319799	0.327294	0.405939	0.419825
2014-10-01 06:09:59	2014	-0.043976	0.235726	0.296925	0.202	0.241325	0.319799	0.327294	0.405939	0.419825
2014-10-01 06:20:00	2014	-0.053176	0.235825	0.295925	0.2	0.241325	0.319799	0.327294	0.405939	0.419825
2014-10-01 06:29:59	2014	-0.059476	0.234625	0.296925	0.2	0.241325	0.319799	0.327294	0.405939	0.419825
2014-10-01 06:40:00	2014	-0.067476	0.235225	0.296925	0.2	0.241325	0.319799	0.327294	0.405939	0.419825
2014-10-01 06:49:59	2014	-0.075776	0.236225	0.297925	0.204	0.242725	0.319799	0.327294	0.405939	0.419825
2014-10-01 07:00:00	2014	-0.085776	0.237325	0.298925	0.201	0.241325	0.319799	0.327294	0.405939	0.419825
2014-10-01 07:09:59	2014	-0.093676	0.236925	0.297925	0.2	0.241325	0.319799	0.327294	0.405939	0.419825
2014-10-01 07:20:00	2014	-0.101976	0.235925	0.296925	0.202	0.239925	0.319799	0.327294	0.405939	0.419825
2014-10-01 07:30:00	2014	-0.109676	0.235025	0.296925	0.202	0.241325	0.319799	0.327294	0.405939	0.419825
2014-10-01 07:39:59	2014	-0.117076	0.235825	0.296925	0.202	0.239925	0.319799	0.327294	0.405939	0.419825
2014-10-01 07:50:00	2014	-0.124576	0.234425	0.297925	0.2	0.239925	0.319799	0.327294	0.405939	0.419825
2014-10-01 07:59:59	2014	-0.130876	0.235725	0.295925	0.2	0.239925	0.319799	0.327294	0.405939	0.419825
2014-10-01 08:10:00	2014	-0.134876	0.234325	0.297925	0.202	0.241325	0.319799	0.327294	0.405939	0.419825
2014-10-01 08:19:59	2014	-0.141476	0.236925	0.296925	0.204	0.241325	0.319799	0.327294	0.405939	0.419825
2014-10-01 08:30:00	2014	-0.148375	0.236325	0.296925	0.201	0.241326	0.319799	0.327294	0.405939	0.419825
2014-10-01 08:39:59	2014	-0.151475	0.235126	0.296925	0.203	0.241326	0.319799	0.327294	0.405939	0.419825
2014-10-01 08:50:00	2014	-0.156075	0.235726	0.296925	0.202	0.242726	0.319799	0.327294	0.405939	0.419825
2014-10-01 09:00:00	2014	-0.160275	0.236026	0.296925	0.202	0.241326	0.319799	0.327294	0.405939	0.419825
2014-10-01 09:09:59	2014	-0.163475	0.235226	0.294925	0.202	0.239926	0.319799	0.327294	0.405939	0.419825
2014-10-01 09:20:00	2014	-0.165475	0.233926	0.295925	0.202	0.239926	0.319799	0.327294	0.405939	0.419825
2014-10-01 09:29:59	2014	-0.164175	0.234626	0.296925	0.201	0.238526	0.319799	0.327294	0.405939	0.419825
2014-10-01 09:40:00	2014	-0.160675	0.234326	0.295925	0.2	0.239926	0.319799	0.327294	0.405939	0.419825
2014-10-01 09:49:59	2014	-0.155675	0.235526	0.295925	0.201	0.241326	0.319799	0.327294	0.405939	0.419825
2014-10-01 10:00:00	2014	-0.146476	0.236426	0.296925	0.199	0.241325	0.319799	0.327294	0.405939	0.419825
2014-10-01 10:09:59	2014	-0.132976	0.235625	0.296925	0.203	0.242725	0.319799	0.327294	0.405939	0.419825
2014-10-01 10:20:00	2014	-0.122676	0.237625	0.295925	0.198	0.244125	0.319799	0.327294	0.405939	0.419825
2014-10-01 10:30:00	2014	-0.105976	0.236625	0.295925	0.2	0.253925	0.319799	0.327294	0.405939	0.419825
2014-10-01 10:39:59	2014	-0.087676	0.240425	0.298925	0.201	0.273525	0.319799	0.327294	0.405939	0.419825
2014-10-01 10:50:00	2014	-0.069876	0.251825	0.302925	0.204	0.309925	0.319799	0.327294	0.405939	0.419825
2014-10-01 10:59:59	2014	-0.047975	0.252125	0.301925	0.211	0.321126	0.319799	0.327294	0.405939	0.419825
2014-10-01 11:10:00	2014	-0.020775	0.250126	0.303925	0.219	0.325326	0.319799	0.327294	0.405939	0.419825
2014-10-01 11:19:59	2014	-0.004276	0.253426	0.302925	0.222	0.321125	0.319799	0.327294	0.405939	0.419825
2014-10-01 11:30:00	2014	0.019424	0.252225	0.300925	0.225	0.325325	0.319799	0.327294	0.405939	0.419825
2014-10-01 11:39:59	2014	0.044324	0.253825	0.302925	0.232	0.330925	0.319799	0.327294	0.405939	0.419825
2014-10-01 11:50:00	2014	0.070024	0.256525	0.306925	0.251	0.343525	0.319799	0.327294	0.405939	0.419825
2014-10-01 12:00:00	2014	0.093624	0.265325	0.303925	0.271	0.349125	0.319799	0.327294	0.405939	0.419825
2014-10-01 12:09:59	2014	0.124425	0.262325	0.307925	0.289	0.354726	0.319799	0.327294	0.405939	0.419825
2014-10-01 12:20:00	2014	0.154425	0.268626	0.310925	0.3	0.360326	0.319799	0.327294	0.405939	0.419825
2014-10-01 12:29:59	2014	0.179224	0.272626	0.307925	0.302	0.357525	0.319799	0.327294	0.405939	0.419825
2014-10-01 12:40:00	2014	0.207325	0.269725	0.309925	0.305	0.357526	0.319799	0.327294	0.405939	0.419825
2014-10-01 12:49:59	2014	0.228125	0.271826	0.309925	0.306	0.360326	0.319799	0.327294	0.405939	0.419825
2014-10-01 13:00:00	2014	0.251125	0.274226	0.312925	0.31	0.360326	0.319799	0.327294	0.405939	0.419825
2014-10-01 13:09:59	2014	0.277125	0.276126	0.314925	0.316	0.364526	0.319799	0.327294	0.405939	0.419825
2014-10-01 13:20:00	2014	0.298925	0.280126	0.313925	0.317	0.365926	0.319799	0.327294	0.405939	0.419825
2014-10-01 13:30:00	2014	0.317825	0.279526	0.314925	0.317	0.367326	0.319799	0.327294	0.405939	0.419825
2014-10-01 13:39:59	2014	0.336025	0.280626	0.312925	0.315	0.365926	0.319799	0.327294	0.405939	0.419825
2014-10-01 13:50:00	2014	0.354624	0.277926	0.316925	0.321	0.368725	0.319799	0.327294	0.405939	0.419825
2014-10-01 13:59:59	2014	0.366524	0.281625	0.318925	0.323	0.371525	0.319799	0.327294	0.405939	0.419825
2014-10-01 14:10:00	2014	0.376124	0.283725	0.319925	0.325	0.374325	0.319799	0.327294	0.405939	0.419825
2014-10-01 14:19:59	2014	0.378625	0.284925	0.317925	0.325	0.372926	0.319799	0.327294	0.405939	0.419825
2014-10-01 14:30:00	2014	0.384525	0.281626	0.317925	0.323	0.372926	0.319799	0.327294	0.405939	0.419825
2014-10-01 14:39:59	2014	0.386825	0.283026	0.317925	0.324	0.372926	0.319799	0.327294	0.405939	0.419825
2014-10-01 14:50:00	2014	0.391225	0.280426	0.316925	0.325	0.374326	0.319799	0.327294	0.405939	0.419825
2014-10-01 15:00:00	2014	0.387125	0.281726	0.316925	0.325	0.372926	0.319799	0.327294	0.405939	0.419825
2014-10-01 15:09:59	2014	0.384924	0.282026	0.316925	0.324	0.374325	0.319799	0.327294	0.405939	0.419825
2014-10-01 15:20:00	2014	0.376324	0.282425	0.317925	0.326	0.372925	0.319799	0.327294	0.405939	0.419825
2014-10-01 15:29:59	2014	0.358524	0.283425	0.321925	0.33	0.378525	0.319799	0.327294	0.405939	0.419825
2014-10-01 15:40:00	2014	0.339124	0.287825	0.322925	0.331	0.381325	0.319799	0.327294	0.405939	0.419825
2014-10-01 15:49:59	2014	0.320024	0.289825	0.323925	0.334	0.381325	0.319799	0.327294	0.405939	0.419825
2014-10-01 16:00:00	2014	0.291924	0.291925	0.322925	0.329	0.379925	0.319799	0.327294	0.405939	0.419825
2014-10-01 16:09:59	2014	0.273024	0.289125	0.321925	0.327	0.378525	0.319799	0.327294	0.405939	0.419825
2014-10-01 16:20:00	2014	0.257524	0.288025	0.325925	0.332	0.379925	0.319799	0.327294	0.405939	0.419825
2014-10-01 16:30:00	2014	0.236024	0.292925	0.324925	0.332	0.379925	0.319799	0.327294	0.405939	0.419825
2014-10-01 16:39:59	2014	0.215225	0.292025	0.323925	0.33	0.378526	0.319799	0.327294	0.405939	0.419825
2014-10-01 16:50:00	2014	0.196525	0.290826	0.325925	0.332	0.379926	0.319799	0.327294	0.405939	0.419825
2014-10-01 16:59:59	2014	0.176224	0.292126	0.321925	0.328	0.377125	0.319799	0.327294	0.405939	0.419825
2014-10-01 17:10:00	2014	0.162824	0.289325	0.326925	0.329	0.377125	0.319799	0.327294	0.405939	0.419825
2014-10-01 17:19:59	2014	0.144524	0.291525	0.327925	0.329	0.378525	0.319799	0.327294	0.405939	0.419825
2014-10-01 17:30:00	2014	0.131124	0.292125	0.326925	0.328	0.377125	0.319799	0.327294	0.405939	0.419825
2014-10-01 17:39:59	2014	0.117824	0.291025	0.326925	0.331	0.378525	0.319799	0.327294	0.405939	0.419825
2014-10-01 17:50:00	2014	0.103024	0.292425	0.325925	0.328	0.377125	0.319799	0.327294	0.405939	0.419825
2014-10-01 18:00:00	2014	0.094025	0.290425	0.325925	0.329	0.375726	0.319799	0.327294	0.405939	0.419825
2014-10-01 18:09:59	2014	0.085025	0.290826	0.326925	0.327	0.375726	0.319799	0.327294	0.405939	0.419825
2014-10-01 18:20:00	2014	0.070524	0.292726	0.329925	0.329	0.377125	0.319799	0.327294	0.405939	0.419825
2014-10-01 18:29:59	2014	0.055224	0.295725	0.327925	0.327	0.375725	0.319799	0.327294	0.405939	0.419825
2014-10-01 18:40:00	2014	0.045924	0.292025	0.327925	0.326	0.375725	0.319799	0.327294	0.405939	0.419825
2014-10-01 18:49:59	2014	0.033224	0.292225	0.328925	0.327	0.375725	0.319799	0.327294	0.405939	0.419825
2014-10-01 19:00:00	2014	0.025025	0.293825	0.327925	0.326	0.374326	0.319799	0.327294	0.405939	0.419825
2014-10-01 19:09:59	2014	0.017025	0.293026	0.328925	0.324	0.372926	0.319799	0.327294	0.405939	0.419825
2014-10-01 19:20:00	2014	0.010725	0.292426	0.331925	0.33	0.375726	0.319799	0.327294	0.405939	0.419825
2014-10-01 19:30:00	2014	-0.000876	0.297026	0.329925	0.324	0.374325	0.319799	0.327294	0.405939	0.419825
2014-10-01 19:39:59	2014	-0.009276	0.293725	0.327925	0.325	0.371525	0.319799	0.327294	0.405939	0.419825
2014-10-01 19:50:00	2014	-0.019376	0.293025	0.326925	0.324	0.368725	0.319799	0.327294	0.405939	0.419825
2014-10-01 19:59:59	2014	-0.026376	0.291625	0.329925	0.326	0.372925	0.319799	0.327294	0.405939	0.419825
2014-10-01 20:10:00	2014	-0.033976	0.295325	0.329925	0.326	0.372925	0.319799	0.327294	0.405939	0.419825
2014-10-01 20:19:59	2014	-0.040376	0.294125	0.329925	0.329	0.375725	0.319799	0.327294	0.405939	0.419825
2014-10-01 20:30:00	2014	-0.047176	0.295525	0.331925	0.327	0.375725	0.319799	0.327294	0.405939	0.419825
2014-10-01 20:39:59	2014	-0.056576	0.296125	0.330925	0.327	0.374325	0.319799	0.327294	0.405939	0.419825
2014-10-01 20:50:00	2014	-0.063576	0.294725	0.330925	0.328	0.374325	0.319799	0.327294	0.405939	0.419825
2014-10-01 21:00:00	2014	-0.070076	0.296325	0.330925	0.328	0.375725	0.319799	0.327294	0.405939	0.419825
2014-10-01 21:09:59	2014	-0.075176	0.296525	0.332925	0.329	0.375725	0.319799	0.327294	0.405939	0.419825
2014-10-01 21:20:00	2014	-0.081676	0.296925	0.333925	0.33	0.377125	0.319799	0.327294	0.405939	0.419825
2014-10-01 21:29:59	2014	-0.085976	0.296425	0.333925	0.33	0.378525	0.319799	0.327294	0.405939	0.419825
2014-10-01 21:40:00	2014	-0.088976	0.297425	0.334925	0.332	0.381325	0.319799	0.327294	0.405939	0.419825
2014-10-01 21:49:59	2014	-0.091576	0.298725	0.334925	0.332	0.381325	0.319799	0.327294	0.405939	0.419825
2014-10-01 22:00:00	2014	-0.093276	0.298725	0.334925	0.332	0.381325	0.319799	0.327294	0.405939	0.419825
2014-10-01 22:09:59	2014	-0.090176	0.299125	0.335925	0.332	0.381325	0.319799	0.327294	0.405939	0.419825
2014-10-01 22:20:00	2014	-0.091076	0.300025	0.335925	0.334	0.382725	0.319799	0.327294	0.405939	0.419825
2014-10-01 22:30:00	2014	-0.084576	0.300225	0.335925	0.335	0.384125	0.319799	0.327294	0.405939	0.419825
2014-10-01 22:39:59	2014	-0.075276	0.300825	0.336925	0.335	0.384125	0.319799	0.327294	0.405939	0.419825
2014-10-01 22:50:00	2014	-0.060276	0.301825	0.336925	0.336	0.384125	0.319799	0.327294	0.405939	0.419825
2014-10-01 22:59:59	2014	-0.047176	0.301525	0.336925	0.335	0.382725	0.319799	0.327294	0.405939	0.419825
2014-10-01 23:10:00	2014	-0.029576	0.300825	0.336925	0.335	0.382725	0.319799	0.327294	0.405939	0.419825
2014-10-01 23:19:59	2014	-0.014276	0.300725	0.336925	0.335	0.382725	0.319799	0.327294	0.405939	0.419825
2014-10-01 23:30:00	2014	0.004124	0.300825	0.335925	0.335	0.381325	0.319799	0.327294	0.405939	0.419825
2014-10-01 23:39:59	2014	0.022724	0.301025	0.336925	0.335	0.382725	0.319799	0.327294	0.405939	0.419825
2014-10-01 23:50:00	2014	0.041224	0.301825	0.336925	0.335	0.382725	0.319799	0.327294	0.405939	0.419825
2014-10-02	2014	0.062524	0.300625	0.336925	0.334	0.382725	0.319799	0.327294	0.405939	0.419825
2014-10-02 00:09:59	2014	0.082424	0.301625	0.336925	0.335	0.381325	0.319799	0.327294	0.405939	0.419825
2014-10-02 00:20:00	2014	0.106624	0.300825	0.337925	0.336	0.382725	0.319799	0.327294	0.405939	0.419825
2014-10-02 00:29:59	2014	0.126224	0.302025	0.336925	0.336	0.382725	0.319799	0.327294	0.405939	0.419825
2014-10-02 00:40:00	2014	0.149324	0.301125	0.339925	0.339	0.385525	0.319799	0.327294	0.405939	0.419825
2014-10-02 00:49:59	2014	0.170524	0.302625	0.336925	0.339	0.385525	0.319799	0.327294	0.405939	0.419825
2014-10-02 01:00:00	2014	0.193824	0.303425	0.339925	0.34	0.385525	0.319799	0.327294	0.405939	0.419825
2014-10-02 01:09:59	2014	0.216524	0.304325	0.340925	0.341	0.386925	0.319799	0.327294	0.405939	0.419825
2014-10-02 01:20:00	2014	0.239624	0.304525	0.340925	0.342	0.388325	0.319799	0.327294	0.405939	0.419825
2014-10-02 01:30:00	2014	0.261424	0.306825	0.340925	0.341	0.386925	0.319799	0.327294	0.405939	0.419825
2014-10-02 01:39:59	2014	0.285124	0.306225	0.341925	0.344	0.386925	0.319799	0.327294	0.405939	0.419825
2014-10-02 01:50:00	2014	0.304124	0.306925	0.340925	0.342	0.385525	0.319799	0.327294	0.405939	0.419825
2014-10-02 01:59:59	2014	0.322724	0.306225	0.341925	0.344	0.386925	0.319799	0.327294	0.405939	0.419825
2014-10-02 02:10:00	2014	0.339724	0.306725	0.342925	0.345	0.386925	0.319799	0.327294	0.405939	0.419825
2014-10-02 02:19:59	2014	0.353724	0.307425	0.342925	0.344	0.386925	0.319799	0.327294	0.405939	0.419825
2014-10-02 02:30:00	2014	0.366024	0.307625	0.343925	0.343	0.386925	0.319799	0.327294	0.405939	0.419825
2014-10-02 02:39:59	2014	0.378024	0.307125	0.343925	0.343	0.386925	0.319799	0.327294	0.405939	0.419825
2014-10-02 02:50:00	2014	0.386124	0.307925	0.344925	0.347	0.389725	0.319799	0.327294	0.405939	0.419825
2014-10-02 03:00:00	2014	0.392024	0.309725	0.345925	0.348	0.389725	0.319799	0.327294	0.405939	0.419825
2014-10-02 03:09:59	2014	0.389824	0.310925	0.344925	0.348	0.389725	0.319799	0.327294	0.405939	0.419825
2014-10-02 03:20:00	2014	0.391024	0.311425	0.346925	0.348	0.389725	0.319799	0.327294	0.405939	0.419825
2014-10-02 03:29:59	2014	0.386524	0.310925	0.346925	0.348	0.388325	0.319799	0.327294	0.405939	0.419825
2014-10-02 03:40:00	2014	0.382824	0.312125	0.345925	0.347	0.386925	0.319799	0.327294	0.405939	0.419825
2014-10-02 03:49:59	2014	0.371224	0.310125	0.346925	0.35	0.388325	0.319799	0.327294	0.405939	0.419825
2014-10-02 04:00:00	2014	0.357624	0.311525	0.347925	0.349	0.388325	0.319799	0.327294	0.405939	0.419825
2014-10-02 04:09:59	2014	0.339024	0.311925	0.348925	0.349	0.389725	0.319799	0.327294	0.405939	0.419825
2014-10-02 04:20:00	2014	0.320724	0.312925	0.347925	0.35	0.388325	0.319799	0.327294	0.405939	0.419825
2014-10-02 04:30:00	2014	0.305024	0.311825	0.350925	0.349	0.388325	0.319799	0.327294	0.405939	0.419825
2014-10-02 04:39:59	2014	0.285824	0.312425	0.349925	0.347	0.388325	0.319799	0.327294	0.405939	0.419825
2014-10-02 04:50:00	2014	0.265424	0.312425	0.350925	0.349	0.388325	0.319799	0.327294	0.405939	0.419825
2014-10-02 04:59:59	2014	0.249024	0.314025	0.350925	0.348	0.389725	0.319799	0.327294	0.405939	0.419825
2014-10-02 05:10:00	2014	0.230624	0.314625	0.350925	0.349	0.388325	0.319799	0.327294	0.405939	0.419825
2014-10-02 05:19:59	2014	0.213025	0.314525	0.352925	0.348	0.388326	0.319799	0.327294	0.405939	0.419825
2014-10-02 05:30:00	2014	0.198525	0.313526	0.351925	0.35	0.388326	0.319799	0.327294	0.405939	0.419825
2014-10-02 05:39:59	2014	0.185125	0.313726	0.350925	0.349	0.388326	0.319799	0.327294	0.405939	0.419825
2014-10-02 05:50:00	2014	0.171625	0.313926	0.351925	0.35	0.388326	0.319799	0.327294	0.405939	0.419825
2014-10-02 06:00:00	2014	0.158025	0.314326	0.351925	0.348	0.386926	0.319799	0.327294	0.405939	0.419825
2014-10-02 06:09:59	2014	0.145925	0.313926	0.353925	0.348	0.388326	0.319799	0.327294	0.405939	0.419825
2014-10-02 06:20:00	2014	0.128625	0.315226	0.352925	0.348	0.386926	0.319799	0.327294	0.405939	0.419825
2014-10-02 06:29:59	2014	0.120025	0.313826	0.354925	0.349	0.388326	0.319799	0.327294	0.405939	0.419825
2014-10-02 06:40:00	2014	0.105225	0.316326	0.353925	0.348	0.388326	0.319799	0.327294	0.405939	0.419825
2014-10-02 06:49:59	2014	0.094325	0.315526	0.354925	0.347	0.388326	0.319799	0.327294	0.405939	0.419825
2014-10-02 07:00:00	2014	0.082025	0.315626	0.355925	0.349	0.388326	0.319799	0.327294	0.405939	0.419825
2014-10-02 07:09:59	2014	0.071925	0.317426	0.355925	0.348	0.389726	0.319799	0.327294	0.405939	0.419825
2014-10-02 07:20:00	2014	0.061925	0.316326	0.356925	0.35	0.389726	0.319799	0.327294	0.405939	0.419825
2014-10-02 07:30:00	2014	0.050725	0.317826	0.355925	0.351	0.388326	0.319799	0.327294	0.405939	0.419825
2014-10-02 07:39:59	2014	0.041425	0.317126	0.356925	0.351	0.389726	0.319799	0.327294	0.405939	0.419825
2014-10-02 07:50:00	2014	0.031925	0.317926	0.356925	0.351	0.388326	0.319799	0.327294	0.405939	0.419825
2014-10-02 07:59:59	2014	0.020925	0.317026	0.355925	0.349	0.388326	0.319799	0.327294	0.405939	0.419825
2014-10-02 08:10:00	2014	0.014225	0.316526	0.356925	0.348	0.386926	0.319799	0.327294	0.405939	0.419825
2014-10-02 08:19:59	2014	0.007425	0.315926	0.357925	0.348	0.388326	0.319799	0.327294	0.405939	0.419825
2014-10-02 08:30:00	2014	0.000925	0.317526	0.357925	0.348	0.386926	0.319799	0.327294	0.405939	0.419825
2014-10-02 08:39:59	2014	-0.007575	0.316726	0.356925	0.349	0.388326	0.319799	0.327294	0.405939	0.419825
2014-10-02 08:50:00	2014	-0.013075	0.317426	0.357925	0.35	0.388326	0.319799	0.327294	0.405939	0.419825
2014-10-02 09:00:00	2014	-0.020476	0.317626	0.358925	0.35	0.388325	0.319799	0.327294	0.405939	0.419825
2014-10-02 09:09:59	2014	-0.030475	0.316925	0.356925	0.347	0.388326	0.319799	0.327294	0.405939	0.419825
2014-10-02 09:20:00	2014	-0.034576	0.316726	0.358925	0.348	0.388325	0.319799	0.327294	0.405939	0.419825
2014-10-02 09:29:59	2014	-0.036876	0.316725	0.357925	0.348	0.386925	0.319799	0.327294	0.405939	0.419825
2014-10-02 09:40:00	2014	-0.040275	0.316125	0.359925	0.35	0.389726	0.319799	0.327294	0.405939	0.419825
2014-10-02 09:49:59	2014	-0.042776	0.318426	0.359925	0.35	0.386925	0.319799	0.327294	0.405939	0.419825
2014-10-02 10:00:00	2014	-0.044276	0.317725	0.359925	0.35	0.388325	0.319799	0.327294	0.405939	0.419825
2014-10-02 10:09:59	2014	-0.045176	0.317925	0.357925	0.35	0.388325	0.319799	0.327294	0.405939	0.419825
[truncated: 24,139 more rows]

## Sheet: Middlebridge
Date	Year	Channel	Water_T3_36_C	Water_T3_48_C	Water_T5_24_C	Water_T1_45_I	Water_T3_30_I	Ref_T3_36_C	Ref_T3_48_C	Ref_T5_24_C	Ref_T1_45_I	Ref_T3_30_I
2014-09-18 12:00:00	2014	-0.0241	0.299	NA	0.279	0.293	0.309	0.262792	NA	0.359923	0.240106	0.198824
2014-09-18 12:14:24	2014	-0.0241	0.299	NA	0.278	0.287	0.308	0.262792	NA	0.359923	0.240106	0.198824
2014-09-18 12:14:24	2014	-0.0241	0.298	NA	0.275	0.286	0.309	0.262792	NA	0.359923	0.240106	0.198824
2014-09-18 12:28:48	2014	-0.0241	0.298	NA	0.273	0.287	0.309	0.262792	NA	0.359923	0.240106	0.198824
2014-09-18 12:43:12	2014	-0.0241	0.298	NA	0.272	0.287	0.308	0.262792	NA	0.359923	0.240106	0.198824
2014-09-18 12:43:12	2014	-0.0241	0.297	NA	0.272	0.288	0.309	0.262792	NA	0.359923	0.240106	0.198824
2014-09-18 12:57:36	2014	-0.0241	0.296	NA	0.267	0.287	0.306	0.262792	NA	0.359923	0.240106	0.198824
2014-09-18 13:12:00	2014	-0.0627	0.296	NA	0.27	0.287	0.307	0.262792	NA	0.359923	0.240106	0.198824
2014-09-18 13:26:24	2014	-0.0641	0.297	NA	0.269	0.288	0.307	0.262792	NA	0.359923	0.240106	0.198824
2014-09-18 13:26:24	2014	-0.0574	0.296	NA	0.269	0.287	0.307	0.262792	NA	0.359923	0.240106	0.198824
2014-09-18 13:40:48	2014	-0.0448	0.297	NA	0.27	0.287	0.309	0.262792	NA	0.359923	0.240106	0.198824
2014-09-18 13:55:12	2014	-0.0313	0.297	NA	0.267	0.287	0.309	0.262792	NA	0.359923	0.240106	0.198824
2014-09-18 13:55:12	2014	-0.016101	0.298	NA	0.269	0.287	0.307	0.262792	NA	0.359923	0.240106	0.198824
2014-09-18 14:09:36	2014	-0.001301	0.299	NA	0.268	0.29	0.308	0.262792	NA	0.359923	0.240106	0.198824
2014-09-18 14:24:00	2014	0.012999	0.296	NA	0.265	0.288	0.307	0.262792	NA	0.359923	0.240106	0.198824
2014-09-18 14:24:00	2014	0.028099	0.296	NA	0.266	0.29	0.308	0.262792	NA	0.359923	0.240106	0.198824
2014-09-18 14:38:24	2014	0.045799	0.296	NA	0.268	0.29	0.31	0.262792	NA	0.359923	0.240106	0.198824
2014-09-18 14:52:48	2014	0.061099	0.295	NA	0.265	0.288	0.31	0.262792	NA	0.359923	0.240106	0.198824
2014-09-18 15:07:12	2014	0.075499	0.295	NA	0.266	0.287	0.307	0.262792	NA	0.359923	0.240106	0.198824
2014-09-18 15:07:12	2014	0.095399	0.294	NA	0.265	0.286	0.308	0.262792	NA	0.359923	0.240106	0.198824
2014-09-18 15:21:36	2014	0.110799	0.297	NA	0.266	0.287	0.308	0.262792	NA	0.359923	0.240106	0.198824
2014-09-18 15:36:00	2014	0.126099	0.297	NA	0.265	0.287	0.308	0.262792	NA	0.359923	0.240106	0.198824
2014-09-18 15:36:00	2014	0.144499	0.297	NA	0.265	0.287	0.307	0.262792	NA	0.359923	0.240106	0.198824
2014-09-18 15:50:24	2014	0.158899	0.296	NA	0.266	0.29	0.307	0.262792	NA	0.359923	0.240106	0.198824
2014-09-18 16:04:48	2014	0.172699	0.297	NA	0.265	0.287	0.309	0.262792	NA	0.359923	0.240106	0.198824
2014-09-18 16:04:48	2014	0.188799	0.296	NA	0.264	0.287	0.308	0.262792	NA	0.359923	0.240106	0.198824
2014-09-18 16:19:12	2014	0.2024	0.296	NA	0.264	0.286	0.308	0.262792	NA	0.359923	0.240106	0.198824
2014-09-18 16:33:36	2014	0.2171	0.295	NA	0.262	0.288	0.307	0.262792	NA	0.359923	0.240106	0.198824
2014-09-18 16:33:36	2014	0.2301	0.295	NA	0.265	0.288	0.308	0.262792	NA	0.359923	0.240106	0.198824
2014-09-18 16:48:00	2014	0.24	0.296	NA	0.265	0.288	0.309	0.262792	NA	0.359923	0.240106	0.198824
2014-09-18 17:02:24	2014	0.2483	0.296	NA	0.264	0.288	0.309	0.262792	NA	0.359923	0.240106	0.198824
2014-09-18 17:16:48	2014	0.2591	0.296	NA	0.262	0.289	0.309	0.262792	NA	0.359923	0.240106	0.198824
2014-09-18 17:16:48	2014	0.269099	0.3	NA	0.266	0.292	0.309	0.262792	NA	0.359923	0.240106	0.198824
2014-09-18 17:31:12	2014	0.2704	0.299	NA	0.266	0.291	0.31	0.262792	NA	0.359923	0.240106	0.198824
2014-09-18 17:45:36	2014	0.2737	0.3	NA	0.266	0.292	0.312	0.262792	NA	0.359923	0.240106	0.198824
2014-09-18 17:45:36	2014	0.2702	0.3	NA	0.266	0.291	0.31	0.262792	NA	0.359923	0.240106	0.198824
2014-09-18 18:00:00	2014	0.267	0.299	NA	0.266	0.289	0.31	0.262792	NA	0.359923	0.240106	0.198824
2014-09-18 18:14:24	2014	0.2594	0.299	NA	0.267	0.292	0.308	0.262792	NA	0.359923	0.240106	0.198824
2014-09-18 18:14:24	2014	0.2521	0.3	NA	0.265	0.29	0.309	0.262792	NA	0.359923	0.240106	0.198824
2014-09-18 18:28:48	2014	0.2358	0.299	NA	0.265	0.289	0.309	0.262792	NA	0.359923	0.240106	0.198824
2014-09-18 18:43:12	2014	0.2257	0.301	NA	0.266	0.29	0.309	0.262792	NA	0.359923	0.240106	0.198824
2014-09-18 18:43:12	2014	0.208	0.301	NA	0.269	0.291	0.311	0.262792	NA	0.359923	0.240106	0.198824
2014-09-18 18:57:36	2014	0.194999	0.299	NA	0.267	0.289	0.309	0.262792	NA	0.359923	0.240106	0.198824
2014-09-18 19:12:00	2014	0.177599	0.299	NA	0.264	0.289	0.309	0.262792	NA	0.359923	0.240106	0.198824
2014-09-18 19:26:24	2014	0.164599	0.3	NA	0.266	0.29	0.309	0.262792	NA	0.359923	0.240106	0.198824
2014-09-18 19:26:24	2014	0.151399	0.299	NA	0.264	0.291	0.309	0.262792	NA	0.359923	0.240106	0.198824
2014-09-18 19:40:48	2014	0.136199	0.3	NA	0.264	0.291	0.311	0.262792	NA	0.359923	0.240106	0.198824
2014-09-18 19:55:12	2014	0.123699	0.3	NA	0.264	0.29	0.31	0.262792	NA	0.359923	0.240106	0.198824
2014-09-18 19:55:12	2014	0.112499	0.3	NA	0.266	0.291	0.308	0.262792	NA	0.359923	0.240106	0.198824
2014-09-18 20:09:36	2014	0.1003	0.298	NA	0.264	0.292	0.307	0.262792	NA	0.359923	0.240106	0.198824
2014-09-18 20:24:00	2014	0.0908	0.299	NA	0.265	0.292	0.31	0.262792	NA	0.359923	0.240106	0.198824
2014-09-18 20:24:00	2014	0.0799	0.299	NA	0.263	0.292	0.309	0.262792	NA	0.359923	0.240106	0.198824
2014-09-18 20:38:24	2014	0.068	0.299	NA	0.265	0.29	0.311	0.262792	NA	0.359923	0.240106	0.198824
2014-09-18 20:52:48	2014	0.055899	0.298	NA	0.265	0.291	0.308	0.262792	NA	0.359923	0.240106	0.198824
2014-09-18 21:07:12	2014	0.046399	0.298	NA	0.266	0.29	0.31	0.262792	NA	0.359923	0.240106	0.198824
2014-09-18 21:07:12	2014	0.036399	0.299	NA	0.264	0.29	0.307	0.262792	NA	0.359923	0.240106	0.198824
2014-09-18 21:21:36	2014	0.026499	0.299	NA	0.262	0.292	0.311	0.262792	NA	0.359923	0.240106	0.198824
2014-09-18 21:36:00	2014	0.017099	0.297	NA	0.264	0.291	0.308	0.262792	NA	0.359923	0.240106	0.198824
2014-09-18 21:36:00	2014	0.009399	0.302	NA	0.264	0.291	0.311	0.262792	NA	0.359923	0.240106	0.198824
2014-09-18 21:50:24	2014	-0.000501	0.3	NA	0.262	0.291	0.308	0.262792	NA	0.359923	0.240106	0.198824
2014-09-18 22:04:48	2014	-0.009301	0.3	NA	0.262	0.291	0.308	0.262792	NA	0.359923	0.240106	0.198824
2014-09-18 22:04:48	2014	-0.018901	0.299	NA	0.262	0.29	0.309	0.262792	NA	0.359923	0.240106	0.198824
2014-09-18 22:19:12	2014	-0.026301	0.298	NA	0.262	0.289	0.308	0.262792	NA	0.359923	0.240106	0.198824
2014-09-18 22:33:36	2014	-0.033501	0.297	NA	0.263	0.29	0.308	0.262792	NA	0.359923	0.240106	0.198824
2014-09-18 22:33:36	2014	-0.0421	0.299	NA	0.263	0.289	0.309	0.262792	NA	0.359923	0.240106	0.198824
2014-09-18 22:48:00	2014	-0.0488	0.297	NA	0.262	0.29	0.308	0.262792	NA	0.359923	0.240106	0.198824
2014-09-18 23:02:24	2014	-0.0546	0.299	NA	0.263	0.287	0.309	0.262792	NA	0.359923	0.240106	0.198824
2014-09-18 23:16:48	2014	-0.0637	0.297	NA	0.263	0.287	0.309	0.262792	NA	0.359923	0.240106	0.198824
2014-09-18 23:16:48	2014	-0.0686	0.296	NA	0.263	0.288	0.308	0.262792	NA	0.359923	0.240106	0.198824
2014-09-18 23:31:12	2014	-0.0749	0.296	NA	0.264	0.29	0.306	0.262792	NA	0.359923	0.240106	0.198824
2014-09-18 23:45:36	2014	-0.0804	0.296	NA	0.263	0.289	0.308	0.262792	NA	0.359923	0.240106	0.198824
2014-09-18 23:45:36	2014	-0.0861	0.295	NA	0.261	0.288	0.308	0.262792	NA	0.359923	0.240106	0.198824
2014-09-19	2014	-0.0922	0.297	NA	0.261	0.29	0.306	0.262792	NA	0.359923	0.240106	0.198824
2014-09-19 00:14:24	2014	-0.0969	0.297	NA	0.26	0.287	0.306	0.262792	NA	0.359923	0.240106	0.198824
2014-09-19 00:14:24	2014	-0.101	0.297	NA	0.26	0.288	0.309	0.262792	NA	0.359923	0.240106	0.198824
2014-09-19 00:28:48	2014	-0.1045	0.296	NA	0.26	0.289	0.31	0.262792	NA	0.359923	0.240106	0.198824
2014-09-19 00:43:12	2014	-0.109701	0.295	NA	0.258	0.289	0.307	0.262792	NA	0.359923	0.240106	0.198824
2014-09-19 00:43:12	2014	-0.110901	0.296	NA	0.26	0.289	0.306	0.262792	NA	0.359923	0.240106	0.198824
2014-09-19 00:57:36	2014	-0.1142	0.297	NA	0.259	0.289	0.307	0.262792	NA	0.359923	0.240106	0.198824
2014-09-19 01:12:00	2014	-0.1164	0.296	NA	0.26	0.287	0.307	0.262792	NA	0.359923	0.240106	0.198824
2014-09-19 01:26:24	2014	-0.1182	0.297	NA	0.26	0.288	0.306	0.262792	NA	0.359923	0.240106	0.198824
2014-09-19 01:26:24	2014	-0.118	0.295	NA	0.26	0.288	0.307	0.262792	NA	0.359923	0.240106	0.198824
2014-09-19 01:40:48	2014	-0.1149	0.296	NA	0.259	0.289	0.307	0.262792	NA	0.359923	0.240106	0.198824
2014-09-19 01:55:12	2014	-0.1125	0.294	NA	0.256	0.29	0.307	0.262792	NA	0.359923	0.240106	0.198824
2014-09-19 01:55:12	2014	-0.1047	0.296	NA	0.259	0.292	0.309	0.262792	NA	0.359923	0.240106	0.198824
2014-09-19 02:09:36	2014	-0.097001	0.296	NA	0.259	0.29	0.31	0.262792	NA	0.359923	0.240106	0.198824
2014-09-19 02:24:00	2014	-0.088601	0.294	NA	0.257	0.287	0.307	0.262792	NA	0.359923	0.240106	0.198824
2014-09-19 02:24:00	2014	-0.078801	0.295	NA	0.256	0.287	0.306	0.262792	NA	0.359923	0.240106	0.198824
2014-09-19 02:38:24	2014	-0.066101	0.295	NA	0.256	0.289	0.307	0.262792	NA	0.359923	0.240106	0.198824
2014-09-19 02:52:48	2014	-0.055301	0.294	NA	0.256	0.289	0.306	0.262792	NA	0.359923	0.240106	0.198824
2014-09-19 03:07:12	2014	-0.040401	0.294	NA	0.257	0.29	0.307	0.262792	NA	0.359923	0.240106	0.198824
2014-09-19 03:07:12	2014	-0.024101	0.295	NA	0.258	0.289	0.306	0.262792	NA	0.359923	0.240106	0.198824
2014-09-19 03:21:36	2014	-0.010001	0.295	NA	0.257	0.288	0.308	0.262792	NA	0.359923	0.240106	0.198824
2014-09-19 03:36:00	2014	0.0035	0.294	NA	0.257	0.287	0.308	0.262792	NA	0.359923	0.240106	0.198824
2014-09-19 03:36:00	2014	0.0181	0.292	NA	0.257	0.289	0.307	0.262792	NA	0.359923	0.240106	0.198824
2014-09-19 03:50:24	2014	0.034	0.293	NA	0.257	0.289	0.308	0.262792	NA	0.359923	0.240106	0.198824
2014-09-19 04:04:48	2014	0.0486	0.293	NA	0.257	0.29	0.307	0.262792	NA	0.359923	0.240106	0.198824
2014-09-19 04:04:48	2014	0.063	0.292	NA	0.257	0.29	0.308	0.262792	NA	0.359923	0.240106	0.198824
2014-09-19 04:19:12	2014	0.0764	0.293	NA	0.257	0.29	0.308	0.262792	NA	0.359923	0.240106	0.198824
2014-09-19 04:33:36	2014	0.089099	0.292	NA	0.256	0.289	0.309	0.262792	NA	0.359923	0.240106	0.198824
2014-09-19 04:33:36	2014	0.099599	0.291	NA	0.254	0.288	0.306	0.262792	NA	0.359923	0.240106	0.198824
2014-09-19 04:48:00	2014	0.113399	0.293	NA	0.26	0.288	0.306	0.262792	NA	0.359923	0.240106	0.198824
2014-09-19 05:02:24	2014	0.124699	0.292	NA	0.259	0.29	0.309	0.262792	NA	0.359923	0.240106	0.198824
2014-09-19 05:16:48	2014	0.134099	0.293	NA	0.257	0.289	0.308	0.262792	NA	0.359923	0.240106	0.198824
2014-09-19 05:16:48	2014	0.1413	0.293	NA	0.256	0.289	0.306	0.262792	NA	0.359923	0.240106	0.198824
2014-09-19 05:31:12	2014	0.1491	0.293	NA	0.257	0.289	0.309	0.262792	NA	0.359923	0.240106	0.198824
2014-09-19 05:45:36	2014	0.152799	0.293	NA	0.259	0.29	0.309	0.262792	NA	0.359923	0.240106	0.198824
2014-09-19 05:45:36	2014	0.155199	0.291	NA	0.255	0.288	0.306	0.262792	NA	0.359923	0.240106	0.198824
2014-09-19 06:00:00	2014	0.155799	0.291	NA	0.257	0.29	0.307	0.262792	NA	0.359923	0.240106	0.198824
2014-09-19 06:14:24	2014	0.157999	0.293	NA	0.257	0.289	0.308	0.262792	NA	0.359923	0.240106	0.198824
2014-09-19 06:14:24	2014	0.155899	0.291	NA	0.255	0.288	0.306	0.262792	NA	0.359923	0.240106	0.198824
2014-09-19 06:28:48	2014	0.157899	0.293	NA	0.255	0.288	0.308	0.262792	NA	0.359923	0.240106	0.198824
2014-09-19 06:43:12	2014	0.154399	0.292	NA	0.256	0.288	0.307	0.262792	NA	0.359923	0.240106	0.198824
2014-09-19 06:43:12	2014	0.141799	0.29	NA	0.257	0.289	0.308	0.262792	NA	0.359923	0.240106	0.198824
2014-09-19 06:57:36	2014	0.1305	0.293	NA	0.257	0.291	0.305	0.262792	NA	0.359923	0.240106	0.198824
2014-09-19 07:12:00	2014	0.1151	0.291	NA	0.254	0.289	0.307	0.262792	NA	0.359923	0.240106	0.198824
2014-09-19 07:26:24	2014	0.1003	0.294	NA	0.257	0.289	0.306	0.262792	NA	0.359923	0.240106	0.198824
2014-09-19 07:26:24	2014	0.0872	0.293	NA	0.254	0.287	0.306	0.262792	NA	0.359923	0.240106	0.198824
2014-09-19 07:40:48	2014	0.0728	0.292	NA	0.255	0.286	0.305	0.262792	NA	0.359923	0.240106	0.198824
2014-09-19 07:55:12	2014	0.0622	0.294	NA	0.257	0.289	0.306	0.262792	NA	0.359923	0.240106	0.198824
2014-09-19 07:55:12	2014	0.0518	0.293	NA	0.257	0.289	0.305	0.262792	NA	0.359923	0.240106	0.198824
2014-09-19 08:09:36	2014	0.0419	0.294	NA	0.258	0.292	0.306	0.262792	NA	0.359923	0.240106	0.198824
2014-09-19 08:24:00	2014	0.029899	0.294	NA	0.258	0.289	0.306	0.262792	NA	0.359923	0.240106	0.198824
2014-09-19 08:24:00	2014	0.022299	0.293	NA	0.254	0.286	0.306	0.262792	NA	0.359923	0.240106	0.198824
2014-09-19 08:38:24	2014	0.0081	0.292	NA	0.253	0.287	0.305	0.262792	NA	0.359923	0.240106	0.198824
2014-09-19 08:52:48	2014	-0.0023	0.292	NA	0.253	0.286	0.306	0.262792	NA	0.359923	0.240106	0.198824
2014-09-19 09:07:12	2014	-0.009	0.292	NA	0.252	0.286	0.304	0.262792	NA	0.359923	0.240106	0.198824
2014-09-19 09:07:12	2014	-0.0159	0.291	NA	0.253	0.287	0.304	0.262792	NA	0.359923	0.240106	0.198824
2014-09-19 09:21:36	2014	-0.0311	0.291	NA	0.252	0.284	0.303	0.262792	NA	0.359923	0.240106	0.198824
2014-09-19 09:36:00	2014	-0.0415	0.292	NA	0.253	0.284	0.304	0.262792	NA	0.359923	0.240106	0.198824
2014-09-19 09:36:00	2014	-0.050201	0.29	NA	0.253	0.284	0.303	0.262792	NA	0.359923	0.240106	0.198824
2014-09-19 09:50:24	2014	-0.061301	0.29	NA	0.253	0.285	0.301	0.262792	NA	0.359923	0.240106	0.198824
2014-09-19 10:04:48	2014	-0.069601	0.29	NA	0.252	0.284	0.303	0.262792	NA	0.359923	0.240106	0.198824
2014-09-19 10:04:48	2014	-0.074301	0.29	NA	0.253	0.285	0.303	0.262792	NA	0.359923	0.240106	0.198824
2014-09-19 10:19:12	2014	-0.084501	0.292	NA	0.253	0.286	0.303	0.262792	NA	0.359923	0.240106	0.198824
2014-09-19 10:33:36	2014	-0.094001	0.29	NA	0.253	0.285	0.305	0.262792	NA	0.359923	0.240106	0.198824
2014-09-19 10:33:36	2014	-0.101801	0.289	NA	0.253	0.286	0.302	0.262792	NA	0.359923	0.240106	0.198824
2014-09-19 10:48:00	2014	-0.112801	0.29	NA	0.252	0.286	0.304	0.262792	NA	0.359923	0.240106	0.198824
2014-09-19 11:02:24	2014	-0.122201	0.29	NA	0.25	0.285	0.302	0.262792	NA	0.359923	0.240106	0.198824
2014-09-19 11:16:48	2014	-0.127301	0.289	NA	0.249	0.286	0.302	0.262792	NA	0.359923	0.240106	0.198824
2014-09-19 11:16:48	2014	-0.134101	0.29	NA	0.251	0.286	0.304	0.262792	NA	0.359923	0.240106	0.198824
2014-09-19 11:31:12	2014	-0.141401	0.289	NA	0.252	0.286	0.304	0.262792	NA	0.359923	0.240106	0.198824
2014-09-19 11:45:36	2014	-0.149001	0.289	NA	0.25	0.283	0.302	0.262792	NA	0.359923	0.240106	0.198824
2014-09-19 11:45:36	2014	-0.156701	0.289	NA	0.25	0.284	0.302	0.262792	NA	0.359923	0.240106	0.198824
2014-09-19 12:00:00	2014	-0.159601	0.29	NA	0.251	0.287	0.301	0.262792	NA	0.359923	0.240106	0.198824
2014-09-19 12:14:24	2014	-0.169601	0.29	NA	0.251	0.287	0.303	0.262792	NA	0.359923	0.240106	0.198824
2014-09-19 12:14:24	2014	-0.171901	0.289	NA	0.247	0.284	0.302	0.262792	NA	0.359923	0.240106	0.198824
2014-09-19 12:28:48	2014	-0.178501	0.289	NA	0.25	0.284	0.302	0.262792	NA	0.359923	0.240106	0.198824
2014-09-19 12:43:12	2014	-0.176801	0.288	NA	0.25	0.283	0.301	0.262792	NA	0.359923	0.240106	0.198824
2014-09-19 12:43:12	2014	-0.182601	0.289	NA	0.248	0.284	0.302	0.262792	NA	0.359923	0.240106	0.198824
2014-09-19 12:57:36	2014	-0.184301	0.288	NA	0.247	0.282	0.3	0.262792	NA	0.359923	0.240106	0.198824
2014-09-19 13:12:00	2014	-0.186501	0.289	NA	0.247	0.282	0.301	0.262792	NA	0.359923	0.240106	0.198824
2014-09-19 13:26:24	2014	-0.188201	0.287	NA	0.25	0.284	0.3	0.262792	NA	0.359923	0.240106	0.198824
2014-09-19 13:26:24	2014	-0.182601	0.287	NA	0.246	0.283	0.301	0.262792	NA	0.359923	0.240106	0.198824
2014-09-19 13:40:48	2014	-0.176101	0.291	NA	0.247	0.283	0.303	0.262792	NA	0.359923	0.240106	0.198824
2014-09-19 13:55:12	2014	-0.165201	0.289	NA	0.248	0.283	0.302	0.262792	NA	0.359923	0.240106	0.198824
2014-09-19 13:55:12	2014	-0.1592	0.287	NA	0.246	0.282	0.301	0.262792	NA	0.359923	0.240106	0.198824
2014-09-19 14:09:36	2014	-0.1468	0.287	NA	0.246	0.283	0.298	0.262792	NA	0.359923	0.240106	0.198824
2014-09-19 14:24:00	2014	-0.1343	0.289	NA	0.247	0.283	0.302	0.262792	NA	0.359923	0.240106	0.198824
2014-09-19 14:24:00	2014	-0.1195	0.287	NA	0.247	0.284	0.302	0.262792	NA	0.359923	0.240106	0.198824
2014-09-19 14:38:24	2014	-0.1092	0.289	NA	0.247	0.284	0.302	0.262792	NA	0.359923	0.240106	0.198824
2014-09-19 14:52:48	2014	-0.0923	0.289	NA	0.248	0.284	0.302	0.262792	NA	0.359923	0.240106	0.198824
2014-09-19 15:07:12	2014	-0.0795	0.288	NA	0.245	0.282	0.3	0.262792	NA	0.359923	0.240106	0.198824
2014-09-19 15:07:12	2014	-0.0672	0.285	NA	0.243	0.278	0.298	0.262792	NA	0.359923	0.240106	0.198824
2014-09-19 15:21:36	2014	-0.0437	0.288	NA	0.246	0.283	0.302	0.262792	NA	0.359923	0.240106	0.198824
2014-09-19 15:36:00	2014	-0.021301	0.293	NA	0.25	0.287	0.306	0.262792	NA	0.359923	0.240106	0.198824
2014-09-19 15:36:00	2014	0.001999	0.295	NA	0.253	0.29	0.307	0.262792	NA	0.359923	0.240106	0.198824
2014-09-19 15:50:24	2014	0.019199	0.293	NA	0.25	0.289	0.304	0.262792	NA	0.359923	0.240106	0.198824
2014-09-19 16:04:48	2014	0.040799	0.293	NA	0.25	0.289	0.304	0.262792	NA	0.359923	0.240106	0.198824
2014-09-19 16:04:48	2014	0.0498	0.284	NA	0.241	0.279	0.295	0.262792	NA	0.359923	0.240106	0.198824
2014-09-19 16:19:12	2014	0.067199	0.282	NA	0.239	0.278	0.295	0.262792	NA	0.359923	0.240106	0.198824
2014-09-19 16:33:36	2014	0.087899	0.281	NA	0.239	0.277	0.297	0.262792	NA	0.359923	0.240106	0.198824
2014-09-19 16:33:36	2014	0.102699	0.282	NA	0.238	0.276	0.292	0.262792	NA	0.359923	0.240106	0.198824
2014-09-19 16:48:00	2014	0.1225	0.283	NA	0.242	0.277	0.296	0.262792	NA	0.359923	0.240106	0.198824
2014-09-19 17:02:24	2014	0.1393	0.281	NA	0.24	0.279	0.295	0.262792	NA	0.359923	0.240106	0.198824
2014-09-19 17:16:48	2014	0.1584	0.282	NA	0.238	0.279	0.296	0.262792	NA	0.359923	0.240106	0.198824
2014-09-19 17:16:48	2014	0.1734	0.284	NA	0.24	0.279	0.296	0.262792	NA	0.359923	0.240106	0.198824
2014-09-19 17:31:12	2014	0.1891	0.283	NA	0.238	0.279	0.298	0.262792	NA	0.359923	0.240106	0.198824
2014-09-19 17:45:36	2014	0.1977	0.283	NA	0.238	0.277	0.296	0.262792	NA	0.359923	0.240106	0.198824
2014-09-19 17:45:36	2014	0.209099	0.282	NA	0.238	0.278	0.295	0.262792	NA	0.359923	0.240106	0.198824
2014-09-19 18:00:00	2014	0.217799	0.282	NA	0.238	0.277	0.295	0.262792	NA	0.359923	0.240106	0.198824
2014-09-19 18:14:24	2014	0.227499	0.282	NA	0.237	0.277	0.296	0.262792	NA	0.359923	0.240106	0.198824
2014-09-19 18:14:24	2014	0.234699	0.283	NA	0.237	0.278	0.295	0.262792	NA	0.359923	0.240106	0.198824
2014-09-19 18:28:48	2014	0.233399	0.283	NA	0.237	0.278	0.296	0.262792	NA	0.359923	0.240106	0.198824
2014-09-19 18:43:12	2014	0.234099	0.284	NA	0.235	0.277	0.297	0.262792	NA	0.359923	0.240106	0.198824
2014-09-19 18:43:12	2014	0.235799	0.283	NA	0.237	0.274	0.295	0.262792	NA	0.359923	0.240106	0.198824
2014-09-19 18:57:36	2014	0.232499	0.283	NA	0.235	0.276	0.295	0.262792	NA	0.359923	0.240106	0.198824
2014-09-19 19:12:00	2014	0.223399	0.284	NA	0.235	0.277	0.295	0.262792	NA	0.359923	0.240106	0.198824
2014-09-19 19:26:24	2014	0.208799	0.284	NA	0.237	0.278	0.295	0.262792	NA	0.359923	0.240106	0.198824
2014-09-19 19:26:24	2014	0.197599	0.284	NA	0.235	0.278	0.296	0.262792	NA	0.359923	0.240106	0.198824
2014-09-19 19:40:48	2014	0.177799	0.287	NA	0.236	0.279	0.298	0.262792	NA	0.359923	0.240106	0.198824
2014-09-19 19:55:12	2014	0.1618	0.284	NA	0.235	0.277	0.296	0.262792	NA	0.359923	0.240106	0.198824
2014-09-19 19:55:12	2014	0.1384	0.284	NA	0.235	0.277	0.294	0.262792	NA	0.359923	0.240106	0.198824
2014-09-19 20:09:36	2014	0.1227	0.284	NA	0.236	0.28	0.296	0.262792	NA	0.359923	0.240106	0.198824
2014-09-19 20:24:00	2014	0.1054	0.283	NA	0.236	0.28	0.294	0.262792	NA	0.359923	0.240106	0.198824
2014-09-19 20:24:00	2014	0.0899	0.283	NA	0.235	0.279	0.293	0.262792	NA	0.359923	0.240106	0.198824
2014-09-19 20:38:24	2014	0.0759	0.284	NA	0.236	0.277	0.294	0.262792	NA	0.359923	0.240106	0.198824
2014-09-19 20:52:48	2014	0.0613	0.284	NA	0.233	0.276	0.29	0.262792	NA	0.359923	0.240106	0.198824
2014-09-19 21:07:12	2014	0.0509	0.285	NA	0.233	0.279	0.294	0.262792	NA	0.359923	0.240106	0.198824
2014-09-19 21:07:12	2014	0.0334	0.284	NA	0.235	0.277	0.292	0.262792	NA	0.359923	0.240106	0.198824
2014-09-19 21:21:36	2014	0.0229	0.283	NA	0.233	0.276	0.296	0.262792	NA	0.359923	0.240106	0.198824
2014-09-19 21:36:00	2014	0.0111	0.282	NA	0.233	0.276	0.293	0.262792	NA	0.359923	0.240106	0.198824
2014-09-19 21:36:00	2014	0.0031	0.283	NA	0.234	0.277	0.296	0.262792	NA	0.359923	0.240106	0.198824
2014-09-19 21:50:24	2014	-0.0109	0.283	NA	0.233	0.278	0.294	0.262792	NA	0.359923	0.240106	0.198824
2014-09-19 22:04:48	2014	-0.0225	0.283	NA	0.232	0.276	0.292	0.262792	NA	0.359923	0.240106	0.198824
2014-09-19 22:04:48	2014	-0.0335	0.282	NA	0.233	0.276	0.294	0.262792	NA	0.359923	0.240106	0.198824
2014-09-19 22:19:12	2014	-0.0437	0.282	NA	0.232	0.276	0.292	0.262792	NA	0.359923	0.240106	0.198824
2014-09-19 22:33:36	2014	-0.0536	0.282	NA	0.23	0.277	0.293	0.262792	NA	0.359923	0.240106	0.198824
2014-09-19 22:33:36	2014	-0.0637	0.281	NA	0.23	0.276	0.29	0.262792	NA	0.359923	0.240106	0.198824
2014-09-19 22:48:00	2014	-0.0711	0.282	NA	0.232	0.276	0.294	0.262792	NA	0.359923	0.240106	0.198824
2014-09-19 23:02:24	2014	-0.0826	0.281	NA	0.232	0.277	0.293	0.262792	NA	0.359923	0.240106	0.198824
2014-09-19 23:16:48	2014	-0.0927	0.281	NA	0.232	0.275	0.293	0.262792	NA	0.359923	0.240106	0.198824
2014-09-19 23:16:48	2014	-0.1	0.282	NA	0.231	0.276	0.293	0.262792	NA	0.359923	0.240106	0.198824
2014-09-19 23:31:12	2014	-0.105901	0.282	NA	0.231	0.277	0.294	0.262792	NA	0.359923	0.240106	0.198824
2014-09-19 23:45:36	2014	-0.116001	0.281	NA	0.231	0.276	0.292	0.262792	NA	0.359923	0.240106	0.198824
2014-09-19 23:45:36	2014	-0.123701	0.281	NA	0.231	0.275	0.292	0.262792	NA	0.359923	0.240106	0.198824
2014-09-20	2014	-0.131201	0.28	NA	0.228	0.275	0.293	0.262792	NA	0.359923	0.240106	0.198824
2014-09-20 00:14:24	2014	-0.135301	0.282	NA	0.231	0.276	0.293	0.262792	NA	0.359923	0.240106	0.198824
2014-09-20 00:14:24	2014	-0.143301	0.282	NA	0.232	0.275	0.293	0.262792	NA	0.359923	0.240106	0.198824
2014-09-20 00:28:48	2014	-0.151301	0.281	NA	0.229	0.275	0.292	0.262792	NA	0.359923	0.240106	0.198824
2014-09-20 00:43:12	2014	-0.157601	0.281	NA	0.23	0.275	0.293	0.262792	NA	0.359923	0.240106	0.198824
2014-09-20 00:43:12	2014	-0.162901	0.281	NA	0.229	0.275	0.292	0.262792	NA	0.359923	0.240106	0.198824
2014-09-20 00:57:36	2014	-0.1659	0.283	NA	0.23	0.277	0.294	0.262792	NA	0.359923	0.240106	0.198824
2014-09-20 01:12:00	2014	-0.1711	0.282	NA	0.231	0.274	0.294	0.262792	NA	0.359923	0.240106	0.198824
2014-09-20 01:26:24	2014	-0.1754	0.281	NA	0.229	0.274	0.292	0.262792	NA	0.359923	0.240106	0.198824
2014-09-20 01:26:24	2014	-0.1793	0.283	NA	0.23	0.274	0.294	0.262792	NA	0.359923	0.240106	0.198824
2014-09-20 01:40:48	2014	-0.178	0.282	NA	0.228	0.274	0.291	0.262792	NA	0.359923	0.240106	0.198824
2014-09-20 01:55:12	2014	-0.1785	0.282	NA	0.229	0.276	0.294	0.262792	NA	0.359923	0.240106	0.198824
2014-09-20 01:55:12	2014	-0.1751	0.283	NA	0.229	0.275	0.292	0.262792	NA	0.359923	0.240106	0.198824
2014-09-20 02:09:36	2014	-0.1751	0.281	NA	0.229	0.273	0.294	0.262792	NA	0.359923	0.240106	0.198824
2014-09-20 02:24:00	2014	-0.1651	0.281	NA	0.23	0.277	0.292	0.262792	NA	0.359923	0.240106	0.198824
2014-09-20 02:24:00	2014	-0.1571	0.28	NA	0.229	0.276	0.292	0.262792	NA	0.359923	0.240106	0.198824
2014-09-20 02:38:24	2014	-0.1473	0.281	NA	0.229	0.276	0.292	0.262792	NA	0.359923	0.240106	0.198824
2014-09-20 02:52:48	2014	-0.139	0.282	NA	0.229	0.275	0.294	0.262792	NA	0.359923	0.240106	0.198824
2014-09-20 03:07:12	2014	-0.1248	0.282	NA	0.229	0.276	0.295	0.262792	NA	0.359923	0.240106	0.198824
2014-09-20 03:07:12	2014	-0.1114	0.283	NA	0.229	0.276	0.292	0.262792	NA	0.359923	0.240106	0.198824
2014-09-20 03:21:36	2014	-0.0976	0.281	NA	0.229	0.274	0.292	0.262792	NA	0.359923	0.240106	0.198824
2014-09-20 03:36:00	2014	-0.0842	0.281	NA	0.229	0.276	0.295	0.262792	NA	0.359923	0.240106	0.198824
2014-09-20 03:36:00	2014	-0.0694	0.282	NA	0.226	0.274	0.292	0.262792	NA	0.359923	0.240106	0.198824
2014-09-20 03:50:24	2014	-0.0532	0.281	NA	0.229	0.276	0.292	0.262792	NA	0.359923	0.240106	0.198824
2014-09-20 04:04:48	2014	-0.0342	0.283	NA	0.227	0.275	0.294	0.262792	NA	0.359923	0.240106	0.198824
2014-09-20 04:04:48	2014	-0.0179	0.283	NA	0.226	0.276	0.291	0.262792	NA	0.359923	0.240106	0.198824
2014-09-20 04:19:12	2014	0.0011	0.283	NA	0.229	0.276	0.292	0.262792	NA	0.359923	0.240106	0.198824
2014-09-20 04:33:36	2014	0.0162	0.282	NA	0.227	0.274	0.292	0.262792	NA	0.359923	0.240106	0.198824
2014-09-20 04:33:36	2014	0.0348	0.283	NA	0.229	0.274	0.292	0.262792	NA	0.359923	0.240106	0.198824
2014-09-20 04:48:00	2014	0.054799	0.283	NA	0.228	0.274	0.293	0.262792	NA	0.359923	0.240106	0.198824
2014-09-20 05:02:24	2014	0.065999	0.284	NA	0.229	0.276	0.295	0.262792	NA	0.359923	0.240106	0.198824
2014-09-20 05:16:48	2014	0.080499	0.283	NA	0.228	0.275	0.293	0.262792	NA	0.359923	0.240106	0.198824
2014-09-20 05:16:48	2014	0.098099	0.281	NA	0.226	0.271	0.291	0.262792	NA	0.359923	0.240106	0.198824
2014-09-20 05:31:12	2014	0.109699	0.282	NA	0.228	0.275	0.293	0.262792	NA	0.359923	0.240106	0.198824
2014-09-20 05:45:36	2014	0.125399	0.281	NA	0.226	0.274	0.292	0.262792	NA	0.359923	0.240106	0.198824
2014-09-20 05:45:36	2014	0.137599	0.281	NA	0.225	0.273	0.294	0.262792	NA	0.359923	0.240106	0.198824
2014-09-20 06:00:00	2014	0.147499	0.281	NA	0.225	0.275	0.294	0.262792	NA	0.359923	0.240106	0.198824
2014-09-20 06:14:24	2014	0.154099	0.282	NA	0.229	0.276	0.292	0.262792	NA	0.359923	0.240106	0.198824
2014-09-20 06:14:24	2014	0.160499	0.282	NA	0.226	0.274	0.291	0.262792	NA	0.359923	0.240106	0.198824
2014-09-20 06:28:48	2014	0.169399	0.282	NA	0.225	0.276	0.29	0.262792	NA	0.359923	0.240106	0.198824
2014-09-20 06:43:12	2014	0.174199	0.282	NA	0.226	0.273	0.291	0.262792	NA	0.359923	0.240106	0.198824
2014-09-20 06:43:12	2014	0.173999	0.283	NA	0.226	0.275	0.292	0.262792	NA	0.359923	0.240106	0.198824
2014-09-20 06:57:36	2014	0.171799	0.282	NA	0.225	0.275	0.294	0.262792	NA	0.359923	0.240106	0.198824
2014-09-20 07:12:00	2014	0.166399	0.283	NA	0.225	0.275	0.292	0.262792	NA	0.359923	0.240106	0.198824
2014-09-20 07:26:24	2014	0.159699	0.284	NA	0.228	0.276	0.294	0.262792	NA	0.359923	0.240106	0.198824
2014-09-20 07:26:24	2014	0.1452	0.286	NA	0.23	0.278	0.297	0.262792	NA	0.359923	0.240106	0.198824
2014-09-20 07:40:48	2014	0.128599	0.283	NA	0.225	0.275	0.291	0.262792	NA	0.359923	0.240106	0.198824
2014-09-20 07:55:12	2014	0.109899	0.28	NA	0.225	0.273	0.288	0.262792	NA	0.359923	0.240106	0.198824
2014-09-20 07:55:12	2014	0.094499	0.282	NA	0.225	0.273	0.291	0.262792	NA	0.359923	0.240106	0.198824
2014-09-20 08:09:36	2014	0.081099	0.279	NA	0.224	0.272	0.288	0.262792	NA	0.359923	0.240106	0.198824
2014-09-20 08:24:00	2014	0.0681	0.281	NA	0.225	0.273	0.29	0.262792	NA	0.359923	0.240106	0.198824
2014-09-20 08:24:00	2014	0.0536	0.281	NA	0.225	0.273	0.29	0.262792	NA	0.359923	0.240106	0.198824
2014-09-20 08:38:24	2014	0.0418	0.282	NA	0.224	0.272	0.29	0.262792	NA	0.359923	0.240106	0.198824
2014-09-20 08:52:48	2014	0.027	0.281	NA	0.224	0.272	0.29	0.262792	NA	0.359923	0.240106	0.198824
2014-09-20 09:07:12	2014	0.0145	0.281	NA	0.224	0.272	0.29	0.262792	NA	0.359923	0.240106	0.198824
2014-09-20 09:07:12	2014	0.0056	0.283	NA	0.227	0.274	0.291	0.262792	NA	0.359923	0.240106	0.198824
2014-09-20 09:21:36	2014	-0.01	0.278	NA	0.22	0.271	0.288	0.262792	NA	0.359923	0.240106	0.198824
2014-09-20 09:36:00	2014	-0.0154	0.283	NA	0.228	0.274	0.294	0.262792	NA	0.359923	0.240106	0.198824
2014-09-20 09:36:00	2014	-0.0314	0.28	NA	0.226	0.272	0.29	0.262792	NA	0.359923	0.240106	0.198824
2014-09-20 09:50:24	2014	-0.044	0.275	NA	0.22	0.267	0.287	0.262792	NA	0.359923	0.240106	0.198824
2014-09-20 10:04:48	2014	-0.0545	0.277	NA	0.222	0.268	0.286	0.262792	NA	0.359923	0.240106	0.198824
2014-09-20 10:04:48	2014	-0.0599	0.281	NA	0.223	0.273	0.292	0.262792	NA	0.359923	0.240106	0.198824
2014-09-20 10:19:12	2014	-0.0728	0.279	NA	0.222	0.271	0.291	0.262792	NA	0.359923	0.240106	0.198824
2014-09-20 10:33:36	2014	-0.0855	0.276	NA	0.221	0.269	0.287	0.262792	NA	0.359923	0.240106	0.198824
2014-09-20 10:33:36	2014	-0.0954	0.276	NA	0.219	0.268	0.284	0.262792	NA	0.359923	0.240106	0.198824
2014-09-20 10:48:00	2014	-0.1074	0.276	NA	0.219	0.268	0.286	0.262792	NA	0.359923	0.240106	0.198824
2014-09-20 11:02:24	2014	-0.1166	0.273	NA	0.217	0.266	0.283	0.262792	NA	0.359923	0.240106	0.198824
2014-09-20 11:16:48	2014	-0.1236	0.274	NA	0.218	0.266	0.282	0.262792	NA	0.359923	0.240106	0.198824
2014-09-20 11:16:48	2014	-0.1323	0.274	NA	0.216	0.265	0.282	0.262792	NA	0.359923	0.240106	0.198824
2014-09-20 11:31:12	2014	-0.1412	0.273	NA	0.217	0.265	0.283	0.262792	NA	0.359923	0.240106	0.198824
2014-09-20 11:45:36	2014	-0.1521	0.272	NA	0.214	0.265	0.28	0.262792	NA	0.359923	0.240106	0.198824
2014-09-20 11:45:36	2014	-0.1615	0.272	NA	0.214	0.265	0.28	0.262792	NA	0.359923	0.240106	0.198824
2014-09-20 12:00:00	2014	-0.1683	0.27	NA	0.215	0.264	0.28	0.262792	NA	0.359923	0.240106	0.198824
2014-09-20 12:14:24	2014	-0.1757	0.273	NA	0.216	0.266	0.283	0.262792	NA	0.359923	0.240106	0.198824
2014-09-20 12:14:24	2014	-0.178601	0.275	NA	0.217	0.267	0.283	0.262792	NA	0.359923	0.240106	0.198824
2014-09-20 12:28:48	2014	-0.1846	0.277	NA	0.218	0.27	0.287	0.262792	NA	0.359923	0.240106	0.198824
2014-09-20 12:43:12	2014	-0.1905	0.274	NA	0.216	0.265	0.284	0.262792	NA	0.359923	0.240106	0.198824
2014-09-20 12:43:12	2014	-0.1926	0.278	NA	0.22	0.27	0.287	0.262792	NA	0.359923	0.240106	0.198824
2014-09-20 12:57:36	2014	-0.197	0.278	NA	0.223	0.274	0.289	0.262792	NA	0.359923	0.240106	0.198824
2014-09-20 13:12:00	2014	-0.2039	0.279	NA	0.223	0.273	0.289	0.262792	NA	0.359923	0.240106	0.198824
2014-09-20 13:26:24	2014	-0.202601	0.285	NA	0.228	0.278	0.293	0.262792	NA	0.359923	0.240106	0.198824
2014-09-20 13:26:24	2014	-0.207201	0.283	NA	0.224	0.275	0.292	0.262792	NA	0.359923	0.240106	0.198824
2014-09-20 13:40:48	2014	-0.214001	0.282	NA	0.222	0.273	0.288	0.262792	NA	0.359923	0.240106	0.198824
2014-09-20 13:55:12	2014	-0.216701	0.28	NA	0.224	0.274	0.288	0.262792	NA	0.359923	0.240106	0.198824
2014-09-20 13:55:12	2014	-0.217501	0.282	NA	0.223	0.274	0.289	0.262792	NA	0.359923	0.240106	0.198824
2014-09-20 14:09:36	2014	-0.224201	0.278	NA	0.221	0.27	0.288	0.262792	NA	0.359923	0.240106	0.198824
2014-09-20 14:24:00	2014	-0.220901	0.279	NA	0.221	0.271	0.286	0.262792	NA	0.359923	0.240106	0.198824
2014-09-20 14:24:00	2014	-0.220301	0.278	NA	0.221	0.27	0.285	0.262792	NA	0.359923	0.240106	0.198824
2014-09-20 14:38:24	2014	-0.217601	0.277	NA	0.217	0.264	0.282	0.262792	NA	0.359923	0.240106	0.198824
2014-09-20 14:52:48	2014	-0.209401	0.278	NA	0.22	0.268	0.283	0.262792	NA	0.359923	0.240106	0.198824
2014-09-20 15:07:12	2014	-0.199601	0.277	NA	0.219	0.266	0.283	0.262792	NA	0.359923	0.240106	0.198824
2014-09-20 15:07:12	2014	-0.185801	0.281	NA	0.222	0.272	0.288	0.262792	NA	0.359923	0.240106	0.198824
2014-09-20 15:21:36	2014	-0.1774	0.278	NA	0.219	0.27	0.285	0.262792	NA	0.359923	0.240106	0.198824
2014-09-20 15:36:00	2014	-0.1639	0.278	NA	0.219	0.269	0.286	0.262792	NA	0.359923	0.240106	0.198824
2014-09-20 15:36:00	2014	-0.1496	0.277	NA	0.216	0.268	0.283	0.262792	NA	0.359923	0.240106	0.198824
2014-09-20 15:50:24	2014	-0.132101	0.279	NA	0.219	0.269	0.285	0.262792	NA	0.359923	0.240106	0.198824
2014-09-20 16:04:48	2014	-0.1192	0.276	NA	0.218	0.268	0.281	0.262792	NA	0.359923	0.240106	0.198824
2014-09-20 16:04:48	2014	-0.095501	0.28	NA	0.219	0.268	0.285	0.262792	NA	0.359923	0.240106	0.198824
2014-09-20 16:19:12	2014	-0.078501	0.276	NA	0.218	0.267	0.284	0.262792	NA	0.359923	0.240106	0.198824
2014-09-20 16:33:36	2014	-0.058901	0.276	NA	0.219	0.268	0.283	0.262792	NA	0.359923	0.240106	0.198824
2014-09-20 16:33:36	2014	-0.042101	0.276	NA	0.218	0.268	0.283	0.262792	NA	0.359923	0.240106	0.198824
2014-09-20 16:48:00	2014	-0.023001	0.275	NA	0.215	0.266	0.283	0.262792	NA	0.359923	0.240106	0.198824
2014-09-20 17:02:24	2014	-0.001601	0.276	NA	0.217	0.266	0.283	0.262792	NA	0.359923	0.240106	0.198824
2014-09-20 17:16:48	2014	0.020199	0.276	NA	0.219	0.268	0.284	0.262792	NA	0.359923	0.240106	0.198824
2014-09-20 17:16:48	2014	0.039799	0.275	NA	0.215	0.266	0.283	0.262792	NA	0.359923	0.240106	0.198824
2014-09-20 17:31:12	2014	0.059499	0.274	NA	0.215	0.266	0.281	0.262792	NA	0.359923	0.240106	0.198824
2014-09-20 17:45:36	2014	0.080299	0.275	NA	0.217	0.267	0.282	0.262792	NA	0.359923	0.240106	0.198824
2014-09-20 17:45:36	2014	0.098699	0.275	NA	0.217	0.266	0.282	0.262792	NA	0.359923	0.240106	0.198824
2014-09-20 18:00:00	2014	0.120899	0.273	NA	0.216	0.266	0.282	0.262792	NA	0.359923	0.240106	0.198824
2014-09-20 18:14:24	2014	0.136599	0.276	NA	0.216	0.268	0.28	0.262792	NA	0.359923	0.240106	0.198824
2014-09-20 18:14:24	2014	0.1536	0.275	NA	0.214	0.265	0.28	0.262792	NA	0.359923	0.240106	0.198824
2014-09-20 18:28:48	2014	0.1669	0.276	NA	0.214	0.265	0.281	0.262792	NA	0.359923	0.240106	0.198824
2014-09-20 18:43:12	2014	0.178299	0.273	NA	0.212	0.263	0.279	0.262792	NA	0.359923	0.240106	0.198824
2014-09-20 18:43:12	2014	0.1887	0.272	NA	0.212	0.264	0.28	0.262792	NA	0.359923	0.240106	0.198824
2014-09-20 18:57:36	2014	0.2025	0.274	NA	0.213	0.264	0.282	0.262792	NA	0.359923	0.240106	0.198824
2014-09-20 19:12:00	2014	0.206599	0.275	NA	0.212	0.267	0.28	0.262792	NA	0.359923	0.240106	0.198824
2014-09-20 19:26:24	2014	0.212299	0.275	NA	0.214	0.267	0.282	0.262792	NA	0.359923	0.240106	0.198824
2014-09-20 19:26:24	2014	0.210799	0.275	NA	0.212	0.268	0.281	0.262792	NA	0.359923	0.240106	0.198824
2014-09-20 19:40:48	2014	0.202899	0.276	NA	0.212	0.267	0.279	0.262792	NA	0.359923	0.240106	0.198824
2014-09-20 19:55:12	2014	0.200899	0.274	NA	0.212	0.265	0.279	0.262792	NA	0.359923	0.240106	0.198824
2014-09-20 19:55:12	2014	0.186399	0.275	NA	0.212	0.267	0.282	0.262792	NA	0.359923	0.240106	0.198824
2014-09-20 20:09:36	2014	0.168699	0.275	NA	0.214	0.266	0.281	0.262792	NA	0.359923	0.240106	0.198824
2014-09-20 20:24:00	2014	0.151699	0.275	NA	0.212	0.269	0.282	0.262792	NA	0.359923	0.240106	0.198824
2014-09-20 20:24:00	2014	0.133699	0.274	NA	0.211	0.266	0.281	0.262792	NA	0.359923	0.240106	0.198824
2014-09-20 20:38:24	2014	0.118499	0.275	NA	0.211	0.267	0.282	0.262792	NA	0.359923	0.240106	0.198824
2014-09-20 20:52:48	2014	0.099499	0.275	NA	0.211	0.266	0.281	0.262792	NA	0.359923	0.240106	0.198824
2014-09-20 21:07:12	2014	0.080799	0.273	NA	0.21	0.265	0.281	0.262792	NA	0.359923	0.240106	0.198824
2014-09-20 21:07:12	2014	0.067399	0.275	NA	0.212	0.266	0.282	0.262792	NA	0.359923	0.240106	0.198824
2014-09-20 21:21:36	2014	0.052099	0.276	NA	0.212	0.269	0.283	0.262792	NA	0.359923	0.240106	0.198824
2014-09-20 21:36:00	2014	0.035499	0.276	NA	0.209	0.268	0.282	0.262792	NA	0.359923	0.240106	0.198824
2014-09-20 21:36:00	2014	0.020599	0.274	NA	0.209	0.265	0.281	0.262792	NA	0.359923	0.240106	0.198824
2014-09-20 21:50:24	2014	0.010599	0.276	NA	0.211	0.267	0.281	0.262792	NA	0.359923	0.240106	0.198824
2014-09-20 22:04:48	2014	-0.000401	0.274	NA	0.211	0.265	0.282	0.262792	NA	0.359923	0.240106	0.198824
2014-09-20 22:04:48	2014	-0.013201	0.274	NA	0.21	0.265	0.28	0.262792	NA	0.359923	0.240106	0.198824
2014-09-20 22:19:12	2014	-0.0249	0.277	NA	0.209	0.267	0.28	0.262792	NA	0.359923	0.240106	0.198824
2014-09-20 22:33:36	2014	-0.0359	0.275	NA	0.21	0.267	0.277	0.262792	NA	0.359923	0.240106	0.198824
2014-09-20 22:33:36	2014	-0.0465	0.274	NA	0.21	0.267	0.277	0.262792	NA	0.359923	0.240106	0.198824
2014-09-20 22:48:00	2014	-0.0581	0.275	NA	0.212	0.268	0.279	0.262792	NA	0.359923	0.240106	0.198824
2014-09-20 23:02:24	2014	-0.0689	0.274	NA	0.21	0.265	0.279	0.262792	NA	0.359923	0.240106	0.198824
2014-09-20 23:16:48	2014	-0.0776	0.274	NA	0.211	0.266	0.282	0.262792	NA	0.359923	0.240106	0.198824
2014-09-20 23:16:48	2014	-0.0859	0.273	NA	0.209	0.265	0.278	0.262792	NA	0.359923	0.240106	0.198824
2014-09-20 23:31:12	2014	-0.0973	0.274	NA	0.209	0.266	0.28	0.262792	NA	0.359923	0.240106	0.198824
2014-09-20 23:45:36	2014	-0.104101	0.275	NA	0.211	0.264	0.279	0.262792	NA	0.359923	0.240106	0.198824
2014-09-20 23:45:36	2014	-0.1104	0.275	NA	0.21	0.268	0.279	0.262792	NA	0.359923	0.240106	0.198824
2014-09-21	2014	-0.122101	0.275	NA	0.21	0.267	0.282	0.262792	NA	0.359923	0.240106	0.198824
2014-09-21 00:14:24	2014	-0.131401	0.274	NA	0.211	0.267	0.278	0.262792	NA	0.359923	0.240106	0.198824
2014-09-21 00:14:24	2014	-0.1382	0.275	NA	0.212	0.267	0.281	0.262792	NA	0.359923	0.240106	0.198824
2014-09-21 00:28:48	2014	-0.1451	0.274	NA	0.209	0.265	0.279	0.262792	NA	0.359923	0.240106	0.198824
2014-09-21 00:43:12	2014	-0.1498	0.277	NA	0.21	0.266	0.281	0.262792	NA	0.359923	0.240106	0.198824
2014-09-21 00:43:12	2014	-0.1589	0.276	NA	0.21	0.267	0.278	0.262792	NA	0.359923	0.240106	0.198824
2014-09-21 00:57:36	2014	-0.1657	0.274	NA	0.21	0.266	0.278	0.262792	NA	0.359923	0.240106	0.198824
2014-09-21 01:12:00	2014	-0.1718	0.274	NA	0.209	0.267	0.281	0.262792	NA	0.359923	0.240106	0.198824
2014-09-21 01:26:24	2014	-0.1785	0.276	NA	0.21	0.265	0.281	0.262792	NA	0.359923	0.240106	0.198824
2014-09-21 01:26:24	2014	-0.1839	0.274	NA	0.209	0.266	0.279	0.262792	NA	0.359923	0.240106	0.198824
2014-09-21 01:40:48	2014	-0.19	0.276	NA	0.21	0.267	0.28	0.262792	NA	0.359923	0.240106	0.198824
2014-09-21 01:55:12	2014	-0.195701	0.275	NA	0.207	0.266	0.28	0.262792	NA	0.359923	0.240106	0.198824
2014-09-21 01:55:12	2014	-0.198301	0.275	NA	0.208	0.266	0.279	0.262792	NA	0.359923	0.240106	0.198824
2014-09-21 02:09:36	2014	-0.201401	0.274	NA	0.208	0.266	0.279	0.262792	NA	0.359923	0.240106	0.198824
2014-09-21 02:24:00	2014	-0.205101	0.274	NA	0.208	0.267	0.279	0.262792	NA	0.359923	0.240106	0.198824
2014-09-21 02:24:00	2014	-0.206401	0.275	NA	0.207	0.265	0.279	0.262792	NA	0.359923	0.240106	0.198824
2014-09-21 02:38:24	2014	-0.205901	0.274	NA	0.21	0.265	0.279	0.262792	NA	0.359923	0.240106	0.198824
2014-09-21 02:52:48	2014	-0.202701	0.273	NA	0.207	0.265	0.278	0.262792	NA	0.359923	0.240106	0.198824
2014-09-21 03:07:12	2014	-0.1961	0.275	NA	0.209	0.266	0.281	0.262792	NA	0.359923	0.240106	0.198824
2014-09-21 03:07:12	2014	-0.1932	0.275	NA	0.205	0.264	0.278	0.262792	NA	0.359923	0.240106	0.198824
2014-09-21 03:21:36	2014	-0.1834	0.273	NA	0.206	0.266	0.278	0.262792	NA	0.359923	0.240106	0.198824
2014-09-21 03:36:00	2014	-0.170201	0.274	NA	0.208	0.265	0.277	0.262792	NA	0.359923	0.240106	0.198824
2014-09-21 03:36:00	2014	-0.159501	0.272	NA	0.207	0.265	0.277	0.262792	NA	0.359923	0.240106	0.198824
2014-09-21 03:50:24	2014	-0.145201	0.274	NA	0.209	0.264	0.28	0.262792	NA	0.359923	0.240106	0.198824
2014-09-21 04:04:48	2014	-0.131101	0.274	NA	0.208	0.263	0.281	0.262792	NA	0.359923	0.240106	0.198824
2014-09-21 04:04:48	2014	-0.116101	0.273	NA	0.207	0.264	0.276	0.262792	NA	0.359923	0.240106	0.198824
2014-09-21 04:19:12	2014	-0.098901	0.273	NA	0.207	0.265	0.278	0.262792	NA	0.359923	0.240106	0.198824
2014-09-21 04:33:36	2014	-0.080301	0.275	NA	0.207	0.264	0.279	0.262792	NA	0.359923	0.240106	0.198824
2014-09-21 04:33:36	2014	-0.060501	0.273	NA	0.208	0.264	0.28	0.262792	NA	0.359923	0.240106	0.198824
2014-09-21 04:48:00	2014	-0.044301	0.273	NA	0.208	0.265	0.279	0.262792	NA	0.359923	0.240106	0.198824
2014-09-21 05:02:24	2014	-0.0226	0.274	NA	0.207	0.264	0.277	0.262792	NA	0.359923	0.240106	0.198824
2014-09-21 05:16:48	2014	-0.0016	0.273	NA	0.208	0.264	0.277	0.262792	NA	0.359923	0.240106	0.198824
2014-09-21 05:16:48	2014	0.0188	0.273	NA	0.209	0.266	0.277	0.262792	NA	0.359923	0.240106	0.198824
2014-09-21 05:31:12	2014	0.0399	0.272	NA	0.206	0.263	0.277	0.262792	NA	0.359923	0.240106	0.198824
2014-09-21 05:45:36	2014	0.0626	0.272	NA	0.207	0.265	0.279	0.262792	NA	0.359923	0.240106	0.198824
2014-09-21 05:45:36	2014	0.0826	0.272	NA	0.206	0.265	0.279	0.262792	NA	0.359923	0.240106	0.198824
2014-09-21 06:00:00	2014	0.105099	0.273	NA	0.206	0.264	0.278	0.262792	NA	0.359923	0.240106	0.198824
2014-09-21 06:14:24	2014	0.125399	0.274	NA	0.207	0.265	0.279	0.262792	NA	0.359923	0.240106	0.198824
2014-09-21 06:14:24	2014	0.145299	0.274	NA	0.206	0.265	0.278	0.262792	NA	0.359923	0.240106	0.198824
2014-09-21 06:28:48	2014	0.162699	0.275	NA	0.206	0.265	0.279	0.262792	NA	0.359923	0.240106	0.198824
2014-09-21 06:43:12	2014	0.178299	0.273	NA	0.205	0.264	0.275	0.262792	NA	0.359923	0.240106	0.198824
2014-09-21 06:43:12	2014	0.197499	0.274	NA	0.208	0.265	0.278	0.262792	NA	0.359923	0.240106	0.198824
2014-09-21 06:57:36	2014	0.212499	0.274	NA	0.208	0.266	0.278	0.262792	NA	0.359923	0.240106	0.198824
2014-09-21 07:12:00	2014	0.226199	0.273	NA	0.208	0.264	0.279	0.262792	NA	0.359923	0.240106	0.198824
2014-09-21 07:26:24	2014	0.236999	0.273	NA	0.206	0.264	0.276	0.262792	NA	0.359923	0.240106	0.198824
2014-09-21 07:26:24	2014	0.245299	0.274	NA	0.208	0.265	0.278	0.262792	NA	0.359923	0.240106	0.198824
2014-09-21 07:40:48	2014	0.248699	0.275	NA	0.207	0.268	0.278	0.262792	NA	0.359923	0.240106	0.198824
2014-09-21 07:55:12	2014	0.248799	0.274	NA	0.206	0.267	0.278	0.262792	NA	0.359923	0.240106	0.198824
2014-09-21 07:55:12	2014	0.247699	0.274	NA	0.206	0.265	0.276	0.262792	NA	0.359923	0.240106	0.198824
2014-09-21 08:09:36	2014	0.2413	0.275	NA	0.204	0.266	0.277	0.262792	NA	0.359923	0.240106	0.198824
2014-09-21 08:24:00	2014	0.235	0.274	NA	0.207	0.264	0.277	0.262792	NA	0.359923	0.240106	0.198824
2014-09-21 08:24:00	2014	0.2231	0.274	NA	0.208	0.265	0.278	0.262792	NA	0.359923	0.240106	0.198824
2014-09-21 08:38:24	2014	0.2131	0.273	NA	0.206	0.263	0.278	0.262792	NA	0.359923	0.240106	0.198824
2014-09-21 08:52:48	2014	0.1951	0.275	NA	0.208	0.266	0.281	0.262792	NA	0.359923	0.240106	0.198824
2014-09-21 09:07:12	2014	0.1754	0.275	NA	0.207	0.266	0.28	0.262792	NA	0.359923	0.240106	0.198824
2014-09-21 09:07:12	2014	0.1577	0.279	NA	0.211	0.27	0.282	0.262792	NA	0.359923	0.240106	0.198824
2014-09-21 09:21:36	2014	0.1348	0.277	NA	0.211	0.269	0.281	0.262792	NA	0.359923	0.240106	0.198824
2014-09-21 09:36:00	2014	0.1147	0.276	NA	0.208	0.267	0.278	0.262792	NA	0.359923	0.240106	0.198824
2014-09-21 09:36:00	2014	0.0974	0.277	NA	0.21	0.268	0.281	0.262792	NA	0.359923	0.240106	0.198824
2014-09-21 09:50:24	2014	0.0776	0.274	NA	0.205	0.265	0.278	0.262792	NA	0.359923	0.240106	0.198824
2014-09-21 10:04:48	2014	0.0632	0.275	NA	0.207	0.264	0.277	0.262792	NA	0.359923	0.240106	0.198824
2014-09-21 10:04:48	2014	0.0433	0.274	NA	0.205	0.264	0.274	0.262792	NA	0.359923	0.240106	0.198824
2014-09-21 10:19:12	2014	0.03	0.271	NA	0.203	0.259	0.274	0.262792	NA	0.359923	0.240106	0.198824
2014-09-21 10:33:36	2014	0.019299	0.273	NA	0.204	0.263	0.275	0.262792	NA	0.359923	0.240106	0.198824
2014-09-21 10:33:36	2014	0.0035	0.27	NA	0.203	0.259	0.273	0.262792	NA	0.359923	0.240106	0.198824
2014-09-21 10:48:00	2014	-0.007601	0.272	NA	0.201	0.259	0.273	0.262792	NA	0.359923	0.240106	0.198824
2014-09-21 11:02:24	2014	-0.019201	0.27	NA	0.204	0.262	0.276	0.262792	NA	0.359923	0.240106	0.198824
2014-09-21 11:16:48	2014	-0.030001	0.272	NA	0.204	0.262	0.275	0.262792	NA	0.359923	0.240106	0.198824
2014-09-21 11:16:48	2014	-0.039101	0.273	NA	0.204	0.263	0.273	0.262792	NA	0.359923	0.240106	0.198824
2014-09-21 11:31:12	2014	-0.048501	0.274	NA	0.204	0.262	0.276	0.262792	NA	0.359923	0.240106	0.198824
2014-09-21 11:45:36	2014	-0.059301	0.273	NA	0.205	0.261	0.276	0.262792	NA	0.359923	0.240106	0.198824
2014-09-21 11:45:36	2014	-0.070601	0.272	NA	0.205	0.264	0.275	0.262792	NA	0.359923	0.240106	0.198824
2014-09-21 12:00:00	2014	-0.079901	0.272	NA	0.203	0.261	0.274	0.262792	NA	0.359923	0.240106	0.198824
2014-09-21 12:14:24	2014	-0.087701	0.274	NA	0.206	0.262	0.277	0.262792	NA	0.359923	0.240106	0.198824
2014-09-21 12:14:24	2014	-0.100901	0.27	NA	0.205	0.261	0.274	0.262792	NA	0.359923	0.240106	0.198824
2014-09-21 12:28:48	2014	-0.106901	0.271	NA	0.202	0.261	0.274	0.262792	NA	0.359923	0.240106	0.198824
2014-09-21 12:43:12	2014	-0.113601	0.274	NA	0.205	0.264	0.274	0.262792	NA	0.359923	0.240106	0.198824
2014-09-21 12:43:12	2014	-0.120101	0.271	NA	0.205	0.263	0.274	0.262792	NA	0.359923	0.240106	0.198824
2014-09-21 12:57:36	2014	-0.1266	0.273	NA	0.205	0.263	0.275	0.262792	NA	0.359923	0.240106	0.198824
2014-09-21 13:12:00	2014	-0.135	0.271	NA	0.203	0.261	0.273	0.262792	NA	0.359923	0.240106	0.198824
2014-09-21 13:26:24	2014	-0.141101	0.273	NA	0.207	0.263	0.275	0.262792	NA	0.359923	0.240106	0.198824
2014-09-21 13:26:24	2014	-0.146801	0.272	NA	0.205	0.261	0.274	0.262792	NA	0.359923	0.240106	0.198824
2014-09-21 13:40:48	2014	-0.151401	0.271	NA	0.206	0.261	0.275	0.262792	NA	0.359923	0.240106	0.198824
2014-09-21 13:55:12	2014	-0.1559	0.271	NA	0.205	0.262	0.272	0.262792	NA	0.359923	0.240106	0.198824
2014-09-21 13:55:12	2014	-0.1598	0.271	NA	0.204	0.262	0.275	0.262792	NA	0.359923	0.240106	0.198824
2014-09-21 14:09:36	2014	-0.164	0.27	NA	0.201	0.258	0.271	0.262792	NA	0.359923	0.240106	0.198824
2014-09-21 14:24:00	2014	-0.1648	0.27	NA	0.203	0.26	0.271	0.262792	NA	0.359923	0.240106	0.198824
2014-09-21 14:24:00	2014	-0.165901	0.271	NA	0.204	0.259	0.274	0.262792	NA	0.359923	0.240106	0.198824
2014-09-21 14:38:24	2014	-0.164801	0.27	NA	0.204	0.259	0.273	0.262792	NA	0.359923	0.240106	0.198824
2014-09-21 14:52:48	2014	-0.1577	0.271	NA	0.204	0.259	0.273	0.262792	NA	0.359923	0.240106	0.198824
2014-09-21 15:07:12	2014	-0.1537	0.273	NA	0.203	0.263	0.274	0.262792	NA	0.359923	0.240106	0.198824
2014-09-21 15:07:12	2014	-0.1452	0.272	NA	0.203	0.259	0.272	0.262792	NA	0.359923	0.240106	0.198824
2014-09-21 15:21:36	2014	-0.1333	0.269	NA	0.202	0.26	0.271	0.262792	NA	0.359923	0.240106	0.198824
2014-09-21 15:36:00	2014	-0.1201	0.273	NA	0.204	0.261	0.275	0.262792	NA	0.359923	0.240106	0.198824
2014-09-21 15:36:00	2014	-0.1116	0.271	NA	0.201	0.26	0.272	0.262792	NA	0.359923	0.240106	0.198824
2014-09-21 15:50:24	2014	-0.0964	0.272	NA	0.201	0.259	0.271	0.262792	NA	0.359923	0.240106	0.198824
2014-09-21 16:04:48	2014	-0.0794	0.271	NA	0.203	0.26	0.271	0.262792	NA	0.359923	0.240106	0.198824
2014-09-21 16:04:48	2014	-0.061701	0.273	NA	0.201	0.26	0.271	0.262792	NA	0.359923	0.240106	0.198824
2014-09-21 16:19:12	2014	-0.043801	0.272	NA	0.204	0.263	0.272	0.262792	NA	0.359923	0.240106	0.198824
2014-09-21 16:33:36	2014	-0.025801	0.271	NA	0.205	0.263	0.272	0.262792	NA	0.359923	0.240106	0.198824
2014-09-21 16:33:36	2014	-0.008601	0.273	NA	0.204	0.263	0.272	0.262792	NA	0.359923	0.240106	0.198824
2014-09-21 16:48:00	2014	0.008499	0.27	NA	0.202	0.262	0.271	0.262792	NA	0.359923	0.240106	0.198824
2014-09-21 17:02:24	2014	0.032099	0.272	NA	0.203	0.262	0.271	0.262792	NA	0.359923	0.240106	0.198824
2014-09-21 17:16:48	2014	0.052499	0.272	NA	0.202	0.262	0.269	0.262792	NA	0.359923	0.240106	0.198824
2014-09-21 17:16:48	2014	0.073399	0.269	NA	0.199	0.26	0.27	0.262792	NA	0.359923	0.240106	0.198824
2014-09-21 17:31:12	2014	0.098999	0.271	NA	0.201	0.261	0.271	0.262792	NA	0.359923	0.240106	0.198824
2014-09-21 17:45:36	2014	0.1195	0.271	NA	0.203	0.26	0.272	0.262792	NA	0.359923	0.240106	0.198824
2014-09-21 17:45:36	2014	0.142	0.271	NA	0.202	0.259	0.27	0.262792	NA	0.359923	0.240106	0.198824
2014-09-21 18:00:00	2014	0.166099	0.271	NA	0.203	0.261	0.271	0.262792	NA	0.359923	0.240106	0.198824
2014-09-21 18:14:24	2014	0.188499	0.271	NA	0.203	0.261	0.272	0.262792	NA	0.359923	0.240106	0.198824
2014-09-21 18:14:24	2014	0.210299	0.271	NA	0.203	0.262	0.272	0.262792	NA	0.359923	0.240106	0.198824
2014-09-21 18:28:48	2014	0.231899	0.27	NA	0.201	0.26	0.27	0.262792	NA	0.359923	0.240106	0.198824
2014-09-21 18:43:12	2014	0.250699	0.271	NA	0.203	0.263	0.27	0.262792	NA	0.359923	0.240106	0.198824
2014-09-21 18:43:12	2014	0.270099	0.271	NA	0.205	0.262	0.271	0.262792	NA	0.359923	0.240106	0.198824
2014-09-21 18:57:36	2014	0.285299	0.271	NA	0.203	0.263	0.271	0.262792	NA	0.359923	0.240106	0.198824
2014-09-21 19:12:00	2014	0.299799	0.271	NA	0.206	0.262	0.27	0.262792	NA	0.359923	0.240106	0.198824
2014-09-21 19:26:24	2014	0.308699	0.271	NA	0.202	0.26	0.267	0.262792	NA	0.359923	0.240106	0.198824
2014-09-21 19:26:24	2014	0.3201	0.271	NA	0.203	0.262	0.27	0.262792	NA	0.359923	0.240106	0.198824
2014-09-21 19:40:48	2014	0.3325	0.272	NA	0.203	0.262	0.271	0.262792	NA	0.359923	0.240106	0.198824
2014-09-21 19:55:12	2014	0.3419	0.269	NA	0.203	0.259	0.27	0.262792	NA	0.359923	0.240106	0.198824
2014-09-21 19:55:12	2014	0.3493	0.272	NA	0.203	0.264	0.27	0.262792	NA	0.359923	0.240106	0.198824
2014-09-21 20:09:36	2014	0.3486	0.27	NA	0.233	0.271	0.274	0.262792	NA	0.359923	0.240106	0.198824
2014-09-21 20:24:00	2014	0.3502	0.277	NA	0.289	0.283	0.288	0.262792	NA	0.359923	0.240106	0.198824
2014-09-21 20:24:00	2014	0.3481	0.295	NA	0.321	0.306	0.314	0.262792	NA	0.359923	0.240106	0.198824
2014-09-21 20:38:24	2014	0.3394	0.315	NA	0.338	0.327	0.334	0.262792	NA	0.359923	0.240106	0.198824
2014-09-21 20:52:48	2014	0.3262	0.334	NA	0.347	0.338	0.346	0.262792	NA	0.359923	0.240106	0.198824
2014-09-21 21:07:12	2014	0.3097	0.346	NA	0.357	0.346	0.352	0.262792	NA	0.359923	0.240106	0.198824
2014-09-21 21:07:12	2014	0.2867	0.345	NA	0.356	0.342	0.351	0.262792	NA	0.359923	0.240106	0.198824
2014-09-21 21:21:36	2014	0.271899	0.336	NA	0.35	0.332	0.338	0.262792	NA	0.359923	0.240106	0.198824
2014-09-21 21:36:00	2014	0.254999	0.333	NA	0.348	0.329	0.333	0.262792	NA	0.359923	0.240106	0.198824
2014-09-21 21:36:00	2014	0.228199	0.328	NA	0.339	0.321	0.329	0.262792	NA	0.359923	0.240106	0.198824
2014-09-21 21:50:24	2014	0.211399	0.322	NA	0.337	0.316	0.324	0.262792	NA	0.359923	0.240106	0.198824
2014-09-21 22:04:48	2014	0.196199	0.324	NA	0.337	0.314	0.324	0.262792	NA	0.359923	0.240106	0.198824
2014-09-21 22:04:48	2014	0.171399	0.32	NA	0.334	0.312	0.318	0.262792	NA	0.359923	0.240106	0.198824
2014-09-21 22:19:12	2014	0.158899	0.32	NA	0.329	0.31	0.319	0.262792	NA	0.359923	0.240106	0.198824
2014-09-21 22:33:36	2014	0.143699	0.318	NA	0.33	0.312	0.319	0.262792	NA	0.359923	0.240106	0.198824
2014-09-21 22:33:36	2014	0.129599	0.321	NA	0.33	0.312	0.32	0.262792	NA	0.359923	0.240106	0.198824
2014-09-21 22:48:00	2014	0.116799	0.316	NA	0.328	0.311	0.319	0.262792	NA	0.359923	0.240106	0.198824
2014-09-21 23:02:24	2014	0.103499	0.318	NA	0.328	0.311	0.318	0.262792	NA	0.359923	0.240106	0.198824
2014-09-21 23:16:48	2014	0.088399	0.318	NA	0.328	0.311	0.32	0.262792	NA	0.359923	0.240106	0.198824
2014-09-21 23:16:48	2014	0.076099	0.316	NA	0.325	0.309	0.316	0.262792	NA	0.359923	0.240106	0.198824
2014-09-21 23:31:12	2014	0.064899	0.316	NA	0.325	0.309	0.319	0.262792	NA	0.359923	0.240106	0.198824
2014-09-21 23:45:36	2014	0.051399	0.314	NA	0.324	0.309	0.316	0.262792	NA	0.359923	0.240106	0.198824
2014-09-21 23:45:36	2014	0.038899	0.314	NA	0.325	0.308	0.318	0.262792	NA	0.359923	0.240106	0.198824
2014-09-22	2014	0.027399	0.314	NA	0.325	0.308	0.316	0.262792	NA	0.359923	0.240106	0.198824
2014-09-22 00:14:24	2014	0.015499	0.314	NA	0.324	0.308	0.318	0.262792	NA	0.359923	0.240106	0.198824
2014-09-22 00:14:24	2014	0.006599	0.313	NA	0.323	0.306	0.315	0.262792	NA	0.359923	0.240106	0.198824
2014-09-22 00:28:48	2014	-0.001501	0.315	NA	0.323	0.308	0.318	0.262792	NA	0.359923	0.240106	0.198824
2014-09-22 00:43:12	2014	-0.011301	0.314	NA	0.324	0.309	0.317	0.262792	NA	0.359923	0.240106	0.198824
2014-09-22 00:43:12	2014	-0.019701	0.314	NA	0.323	0.306	0.315	0.262792	NA	0.359923	0.240106	0.198824
2014-09-22 00:57:36	2014	-0.028701	0.315	NA	0.324	0.309	0.317	0.262792	NA	0.359923	0.240106	0.198824
2014-09-22 01:12:00	2014	-0.0355	0.315	NA	0.324	0.309	0.317	0.262792	NA	0.359923	0.240106	0.198824
2014-09-22 01:26:24	2014	-0.047201	0.314	NA	0.323	0.308	0.318	0.262792	NA	0.359923	0.240106	0.198824
2014-09-22 01:26:24	2014	-0.0516	0.314	NA	0.324	0.309	0.315	0.262792	NA	0.359923	0.240106	0.198824
2014-09-22 01:40:48	2014	-0.061401	0.315	NA	0.323	0.308	0.315	0.262792	NA	0.359923	0.240106	0.198824
2014-09-22 01:55:12	2014	-0.066601	0.312	NA	0.322	0.306	0.317	0.262792	NA	0.359923	0.240106	0.198824
2014-09-22 01:55:12	2014	-0.072701	0.314	NA	0.323	0.306	0.315	0.262792	NA	0.359923	0.240106	0.198824
2014-09-22 02:09:36	2014	-0.081201	0.313	NA	0.322	0.306	0.315	0.262792	NA	0.359923	0.240106	0.198824
2014-09-22 02:24:00	2014	-0.090101	0.314	NA	0.322	0.305	0.314	0.262792	NA	0.359923	0.240106	0.198824
2014-09-22 02:24:00	2014	-0.0917	0.311	NA	0.323	0.307	0.314	0.262792	NA	0.359923	0.240106	0.198824
2014-09-22 02:38:24	2014	-0.0926	0.314	NA	0.324	0.307	0.317	0.262792	NA	0.359923	0.240106	0.198824
2014-09-22 02:52:48	2014	-0.098701	0.312	NA	0.32	0.306	0.315	0.262792	NA	0.359923	0.240106	0.198824
2014-09-22 03:07:12	2014	-0.102001	0.312	NA	0.323	0.304	0.317	0.262792	NA	0.359923	0.240106	0.198824
2014-09-22 03:07:12	2014	-0.098601	0.312	NA	0.322	0.306	0.315	0.262792	NA	0.359923	0.240106	0.198824
2014-09-22 03:21:36	2014	-0.096901	0.313	NA	0.323	0.308	0.317	0.262792	NA	0.359923	0.240106	0.198824
2014-09-22 03:36:00	2014	-0.089901	0.31	NA	0.319	0.304	0.311	0.262792	NA	0.359923	0.240106	0.198824
2014-09-22 03:36:00	2014	-0.0786	0.315	NA	0.324	0.308	0.317	0.262792	NA	0.359923	0.240106	0.198824
2014-09-22 03:50:24	2014	-0.066201	0.309	NA	0.318	0.303	0.312	0.262792	NA	0.359923	0.240106	0.198824
2014-09-22 04:04:48	2014	-0.0463	0.314	NA	0.321	0.305	0.313	0.262792	NA	0.359923	0.240106	0.198824
2014-09-22 04:04:48	2014	-0.031601	0.311	NA	0.322	0.306	0.315	0.262792	NA	0.359923	0.240106	0.198824
2014-09-22 04:19:12	2014	-0.015201	0.313	NA	0.322	0.305	0.315	0.262792	NA	0.359923	0.240106	0.198824
2014-09-22 04:33:36	2014	0.003099	0.312	NA	0.321	0.309	0.315	0.262792	NA	0.359923	0.240106	0.198824
2014-09-22 04:33:36	2014	0.0193	0.311	NA	0.32	0.305	0.314	0.262792	NA	0.359923	0.240106	0.198824
2014-09-22 04:48:00	2014	0.0409	0.313	NA	0.32	0.307	0.315	0.262792	NA	0.359923	0.240106	0.198824
2014-09-22 05:02:24	2014	0.0575	0.311	NA	0.321	0.306	0.314	0.262792	NA	0.359923	0.240106	0.198824
2014-09-22 05:16:48	2014	0.077299	0.311	NA	0.318	0.306	0.312	0.262792	NA	0.359923	0.240106	0.198824
2014-09-22 05:16:48	2014	0.101999	0.312	NA	0.321	0.307	0.312	0.262792	NA	0.359923	0.240106	0.198824
2014-09-22 05:31:12	2014	0.122799	0.313	NA	0.322	0.307	0.314	0.262792	NA	0.359923	0.240106	0.198824
2014-09-22 05:45:36	2014	0.146699	0.312	NA	0.318	0.306	0.311	0.262792	NA	0.359923	0.240106	0.198824
2014-09-22 05:45:36	2014	0.166599	0.312	NA	0.318	0.306	0.311	0.262792	NA	0.359923	0.240106	0.198824
2014-09-22 06:00:00	2014	0.190099	0.31	NA	0.32	0.305	0.309	0.262792	NA	0.359923	0.240106	0.198824
2014-09-22 06:14:24	2014	0.210799	0.311	NA	0.32	0.307	0.311	0.262792	NA	0.359923	0.240106	0.198824
2014-09-22 06:14:24	2014	0.2322	0.313	NA	0.323	0.305	0.313	0.262792	NA	0.359923	0.240106	0.198824
2014-09-22 06:28:48	2014	0.248599	0.31	NA	0.319	0.307	0.311	0.262792	NA	0.359923	0.240106	0.198824
2014-09-22 06:43:12	2014	0.273399	0.309	NA	0.317	0.303	0.31	0.262792	NA	0.359923	0.240106	0.198824
2014-09-22 06:43:12	2014	0.291099	0.312	NA	0.321	0.306	0.313	0.262792	NA	0.359923	0.240106	0.198824
2014-09-22 06:57:36	2014	0.312099	0.312	NA	0.321	0.306	0.312	0.262792	NA	0.359923	0.240106	0.198824
2014-09-22 07:12:00	2014	0.332299	0.312	NA	0.318	0.306	0.312	0.262792	NA	0.359923	0.240106	0.198824
2014-09-22 07:26:24	2014	0.347499	0.313	NA	0.321	0.306	0.312	0.262792	NA	0.359923	0.240106	0.198824
2014-09-22 07:26:24	2014	0.367099	0.313	NA	0.323	0.307	0.313	0.262792	NA	0.359923	0.240106	0.198824
2014-09-22 07:40:48	2014	0.378399	0.315	NA	0.323	0.31	0.314	0.262792	NA	0.359923	0.240106	0.198824
2014-09-22 07:55:12	2014	0.382	0.315	NA	0.328	0.318	0.32	0.262792	NA	0.359923	0.240106	0.198824
2014-09-22 07:55:12	2014	0.3879	0.336	NA	0.344	0.335	0.342	0.262792	NA	0.359923	0.240106	0.198824
2014-09-22 08:09:36	2014	0.403	0.371	NA	0.389	0.357	0.362	0.262792	NA	0.359923	0.240106	0.198824
2014-09-22 08:24:00	2014	0.4018	0.387	NA	0.401	0.376	0.38	0.262792	NA	0.359923	0.240106	0.198824
2014-09-22 08:24:00	2014	0.4068	0.396	NA	0.41	0.389	0.393	0.262792	NA	0.359923	0.240106	0.198824
2014-09-22 08:38:24	2014	0.397	0.4	NA	0.415	0.395	0.398	0.262792	NA	0.359923	0.240106	0.198824
2014-09-22 08:52:48	2014	0.3909	0.404	NA	0.417	0.399	0.401	0.262792	NA	0.359923	0.240106	0.198824
2014-09-22 09:07:12	2014	0.3843	0.403	NA	0.417	0.403	0.405	0.262792	NA	0.359923	0.240106	0.198824
2014-09-22 09:07:12	2014	0.3743	0.397	NA	0.409	0.398	0.401	0.262792	NA	0.359923	0.240106	0.198824
2014-09-22 09:21:36	2014	0.354099	0.392	NA	0.403	0.389	0.393	0.262792	NA	0.359923	0.240106	0.198824
2014-09-22 09:36:00	2014	0.335099	0.381	NA	0.394	0.383	0.386	0.262792	NA	0.359923	0.240106	0.198824
2014-09-22 09:36:00	2014	0.309299	0.368	NA	0.378	0.369	0.373	0.262792	NA	0.359923	0.240106	0.198824
2014-09-22 09:50:24	2014	0.2872	0.352	NA	0.369	0.352	0.357	0.262792	NA	0.359923	0.240106	0.198824
2014-09-22 10:04:48	2014	0.2678	0.342	NA	0.364	0.342	0.344	0.262792	NA	0.359923	0.240106	0.198824
2014-09-22 10:04:48	2014	0.2496	0.347	NA	0.358	0.333	0.338	0.262792	NA	0.359923	0.240106	0.198824
2014-09-22 10:19:12	2014	0.2325	0.333	NA	0.352	0.325	0.33	0.262792	NA	0.359923	0.240106	0.198824
2014-09-22 10:33:36	2014	0.213	0.333	NA	0.35	0.322	0.327	0.262792	NA	0.359923	0.240106	0.198824
2014-09-22 10:33:36	2014	0.1927	0.328	NA	0.342	0.317	0.323	0.262792	NA	0.359923	0.240106	0.198824
2014-09-22 10:48:00	2014	0.173799	0.323	NA	0.339	0.314	0.321	0.262792	NA	0.359923	0.240106	0.198824
2014-09-22 11:02:24	2014	0.160699	0.321	NA	0.335	0.312	0.318	0.262792	NA	0.359923	0.240106	0.198824
2014-09-22 11:16:48	2014	0.145199	0.322	NA	0.333	0.315	0.318	0.262792	NA	0.359923	0.240106	0.198824
2014-09-22 11:16:48	2014	0.126399	0.318	NA	0.333	0.312	0.314	0.262792	NA	0.359923	0.240106	0.198824
2014-09-22 11:31:12	2014	0.114999	0.318	NA	0.331	0.312	0.314	0.262792	NA	0.359923	0.240106	0.198824
2014-09-22 11:45:36	2014	0.096399	0.316	NA	0.33	0.306	0.311	0.262792	NA	0.359923	0.240106	0.198824
2014-09-22 11:45:36	2014	0.079699	0.313	NA	0.326	0.305	0.31	0.262792	NA	0.359923	0.240106	0.198824
2014-09-22 12:00:00	2014	0.069799	0.314	NA	0.326	0.306	0.311	0.262792	NA	0.359923	0.240106	0.198824
2014-09-22 12:14:24	2014	0.057499	0.317	NA	0.329	0.311	0.313	0.262792	NA	0.359923	0.240106	0.198824
2014-09-22 12:14:24	2014	0.042699	0.316	NA	0.329	0.308	0.313	0.262792	NA	0.359923	0.240106	0.198824
2014-09-22 12:28:48	2014	0.035499	0.319	NA	0.333	0.311	0.317	0.262792	NA	0.359923	0.240106	0.198824
2014-09-22 12:43:12	2014	0.0273	0.321	NA	0.332	0.313	0.317	0.262792	NA	0.359923	0.240106	0.198824
2014-09-22 12:43:12	2014	0.0191	0.32	NA	0.333	0.313	0.315	0.262792	NA	0.359923	0.240106	0.198824
2014-09-22 12:57:36	2014	0.008	0.32	NA	0.334	0.313	0.317	0.262792	NA	0.359923	0.240106	0.198824
2014-09-22 13:12:00	2014	-0.002401	0.32	NA	0.332	0.313	0.315	0.262792	NA	0.359923	0.240106	0.198824
2014-09-22 13:26:24	2014	-0.012401	0.32	NA	0.332	0.313	0.317	0.262792	NA	0.359923	0.240106	0.198824
2014-09-22 13:26:24	2014	-0.0217	0.321	NA	0.334	0.315	0.317	0.262792	NA	0.359923	0.240106	0.198824
2014-09-22 13:40:48	2014	-0.028	0.322	NA	0.336	0.316	0.317	0.262792	NA	0.359923	0.240106	0.198824
2014-09-22 13:55:12	2014	-0.0339	0.321	NA	0.337	0.316	0.318	0.262792	NA	0.359923	0.240106	0.198824
2014-09-22 13:55:12	2014	-0.045601	0.317	NA	0.329	0.312	0.314	0.262792	NA	0.359923	0.240106	0.198824
2014-09-22 14:09:36	2014	-0.051701	0.318	NA	0.329	0.312	0.314	0.262792	NA	0.359923	0.240106	0.198824
2014-09-22 14:24:00	2014	-0.060401	0.317	NA	0.331	0.314	0.316	0.262792	NA	0.359923	0.240106	0.198824
2014-09-22 14:24:00	2014	-0.068101	0.317	NA	0.327	0.31	0.311	0.262792	NA	0.359923	0.240106	0.198824
2014-09-22 14:38:24	2014	-0.0735	0.316	NA	0.326	0.309	0.31	0.262792	NA	0.359923	0.240106	0.198824
2014-09-22 14:52:48	2014	-0.0796	0.312	NA	0.326	0.306	0.309	0.262792	NA	0.359923	0.240106	0.198824
2014-09-22 15:07:12	2014	-0.0797	0.316	NA	0.327	0.31	0.316	0.262792	NA	0.359923	0.240106	0.198824
2014-09-22 15:07:12	2014	-0.0871	0.318	NA	0.328	0.314	0.317	0.262792	NA	0.359923	0.240106	0.198824
2014-09-22 15:21:36	2014	-0.0855	0.317	NA	0.328	0.314	0.315	0.262792	NA	0.359923	0.240106	0.198824
2014-09-22 15:36:00	2014	-0.0864	0.322	NA	0.332	0.317	0.316	0.262792	NA	0.359923	0.240106	0.198824
2014-09-22 15:36:00	2014	-0.089	0.321	NA	0.333	0.315	0.316	0.262792	NA	0.359923	0.240106	0.198824
2014-09-22 15:50:24	2014	-0.0877	0.318	NA	0.328	0.314	0.316	0.262792	NA	0.359923	0.240106	0.198824
2014-09-22 16:04:48	2014	-0.082401	0.318	NA	0.329	0.313	0.316	0.262792	NA	0.359923	0.240106	0.198824
2014-09-22 16:04:48	2014	-0.087101	0.312	NA	0.321	0.305	0.307	0.262792	NA	0.359923	0.240106	0.198824
2014-09-22 16:19:12	2014	-0.0805	0.309	NA	0.32	0.304	0.307	0.262792	NA	0.359923	0.240106	0.198824
2014-09-22 16:33:36	2014	-0.072101	0.309	NA	0.319	0.305	0.305	0.262792	NA	0.359923	0.240106	0.198824
2014-09-22 16:33:36	2014	-0.0575	0.309	NA	0.32	0.305	0.307	0.262792	NA	0.359923	0.240106	0.198824
2014-09-22 16:48:00	2014	-0.044401	0.309	NA	0.319	0.305	0.306	0.262792	NA	0.359923	0.240106	0.198824
2014-09-22 17:02:24	2014	-0.029901	0.31	NA	0.32	0.306	0.306	0.262792	NA	0.359923	0.240106	0.198824
2014-09-22 17:16:48	2014	-0.010901	0.311	NA	0.322	0.306	0.308	0.262792	NA	0.359923	0.240106	0.198824
2014-09-22 17:16:48	2014	0.005299	0.31	NA	0.32	0.307	0.31	0.262792	NA	0.359923	0.240106	0.198824
2014-09-22 17:31:12	2014	0.021999	0.311	NA	0.322	0.305	0.31	0.262792	NA	0.359923	0.240106	0.198824
2014-09-22 17:45:36	2014	0.037099	0.308	NA	0.32	0.306	0.307	0.262792	NA	0.359923	0.240106	0.198824
2014-09-22 17:45:36	2014	0.054999	0.31	NA	0.32	0.306	0.309	0.262792	NA	0.359923	0.240106	0.198824
2014-09-22 18:00:00	2014	0.068399	0.311	NA	0.319	0.305	0.31	0.262792	NA	0.359923	0.240106	0.198824
2014-09-22 18:14:24	2014	0.087099	0.31	NA	0.319	0.305	0.309	0.262792	NA	0.359923	0.240106	0.198824
2014-09-22 18:14:24	2014	0.1026	0.31	NA	0.318	0.306	0.306	0.262792	NA	0.359923	0.240106	0.198824
2014-09-22 18:28:48	2014	0.1223	0.311	NA	0.318	0.303	0.311	0.262792	NA	0.359923	0.240106	0.198824
2014-09-22 18:43:12	2014	0.1377	0.309	NA	0.318	0.304	0.309	0.262792	NA	0.359923	0.240106	0.198824
2014-09-22 18:43:12	2014	0.1584	0.308	NA	0.317	0.303	0.308	0.262792	NA	0.359923	0.240106	0.198824
2014-09-22 18:57:36	2014	0.1705	0.31	NA	0.319	0.305	0.31	0.262792	NA	0.359923	0.240106	0.198824
2014-09-22 19:12:00	2014	0.180399	0.308	NA	0.317	0.302	0.308	0.262792	NA	0.359923	0.240106	0.198824
2014-09-22 19:26:24	2014	0.200399	0.307	NA	0.314	0.302	0.307	0.262792	NA	0.359923	0.240106	0.198824
2014-09-22 19:26:24	2014	0.216299	0.308	NA	0.318	0.303	0.308	0.262792	NA	0.359923	0.240106	0.198824
2014-09-22 19:40:48	2014	0.229599	0.311	NA	0.319	0.308	0.309	0.262792	NA	0.359923	0.240106	0.198824
2014-09-22 19:55:12	2014	0.2324	0.31	NA	0.32	0.304	0.308	0.262792	NA	0.359923	0.240106	0.198824
2014-09-22 19:55:12	2014	0.2455	0.309	NA	0.318	0.304	0.309	0.262792	NA	0.359923	0.240106	0.198824
2014-09-22 20:09:36	2014	0.249099	0.311	NA	0.318	0.305	0.31	0.262792	NA	0.359923	0.240106	0.198824
2014-09-22 20:24:00	2014	0.261099	0.31	NA	0.318	0.303	0.31	0.262792	NA	0.359923	0.240106	0.198824
2014-09-22 20:24:00	2014	0.252599	0.31	NA	0.319	0.304	0.31	0.262792	NA	0.359923	0.240106	0.198824
2014-09-22 20:38:24	2014	0.2473	0.308	NA	0.318	0.3	0.307	0.262792	NA	0.359923	0.240106	0.198824
2014-09-22 20:52:48	2014	0.2428	0.311	NA	0.319	0.304	0.311	0.262792	NA	0.359923	0.240106	0.198824
2014-09-22 21:07:12	2014	0.226499	0.312	NA	0.319	0.304	0.31	0.262792	NA	0.359923	0.240106	0.198824
2014-09-22 21:07:12	2014	0.209699	0.309	NA	0.318	0.304	0.31	0.262792	NA	0.359923	0.240106	0.198824
2014-09-22 21:21:36	2014	0.195899	0.311	NA	0.32	0.304	0.312	0.262792	NA	0.359923	0.240106	0.198824
2014-09-22 21:36:00	2014	0.174499	0.31	NA	0.318	0.304	0.309	0.262792	NA	0.359923	0.240106	0.198824
2014-09-22 21:36:00	2014	0.1539	0.31	NA	0.317	0.305	0.308	0.262792	NA	0.359923	0.240106	0.198824
2014-09-22 21:50:24	2014	0.134	0.312	NA	0.319	0.302	0.311	0.262792	NA	0.359923	0.240106	0.198824
2014-09-22 22:04:48	2014	0.1176	0.31	NA	0.316	0.303	0.311	0.262792	NA	0.359923	0.240106	0.198824
2014-09-22 22:04:48	2014	0.0998	0.31	NA	0.318	0.303	0.308	0.262792	NA	0.359923	0.240106	0.198824
2014-09-22 22:19:12	2014	0.0844	0.309	NA	0.318	0.304	0.307	0.262792	NA	0.359923	0.240106	0.198824
2014-09-22 22:33:36	2014	0.0718	0.31	NA	0.317	0.304	0.308	0.262792	NA	0.359923	0.240106	0.198824
2014-09-22 22:33:36	2014	0.0576	0.31	NA	0.316	0.304	0.309	0.262792	NA	0.359923	0.240106	0.198824
2014-09-22 22:48:00	2014	0.0427	0.31	NA	0.317	0.305	0.31	0.262792	NA	0.359923	0.240106	0.198824
2014-09-22 23:02:24	2014	0.0299	0.31	NA	0.317	0.304	0.309	0.262792	NA	0.359923	0.240106	0.198824
2014-09-22 23:16:48	2014	0.016599	0.31	NA	0.317	0.305	0.31	0.262792	NA	0.359923	0.240106	0.198824
2014-09-22 23:16:48	2014	0.002299	0.311	NA	0.317	0.304	0.31	0.262792	NA	0.359923	0.240106	0.198824
2014-09-22 23:31:12	2014	-0.01	0.309	NA	0.316	0.305	0.309	0.262792	NA	0.359923	0.240106	0.198824
2014-09-22 23:45:36	2014	-0.0206	0.31	NA	0.316	0.306	0.309	0.262792	NA	0.359923	0.240106	0.198824
2014-09-22 23:45:36	2014	-0.0322	0.309	NA	0.317	0.305	0.31	0.262792	NA	0.359923	0.240106	0.198824
2014-09-23	2014	-0.0454	0.31	NA	0.315	0.306	0.31	0.262792	NA	0.359923	0.240106	0.198824
2014-09-23 00:14:24	2014	-0.0556	0.31	NA	0.315	0.305	0.309	0.262792	NA	0.359923	0.240106	0.198824
2014-09-23 00:14:24	2014	-0.0644	0.31	NA	0.315	0.303	0.309	0.262792	NA	0.359923	0.240106	0.198824
2014-09-23 00:28:48	2014	-0.0724	0.312	NA	0.317	0.306	0.31	0.262792	NA	0.359923	0.240106	0.198824
2014-09-23 00:43:12	2014	-0.0827	0.31	NA	0.317	0.305	0.309	0.262792	NA	0.359923	0.240106	0.198824
2014-09-23 00:43:12	2014	-0.0941	0.31	NA	0.318	0.305	0.309	0.262792	NA	0.359923	0.240106	0.198824
2014-09-23 00:57:36	2014	-0.1044	0.31	NA	0.315	0.305	0.309	0.262792	NA	0.359923	0.240106	0.198824
2014-09-23 01:12:00	2014	-0.1129	0.31	NA	0.316	0.304	0.31	0.262792	NA	0.359923	0.240106	0.198824
2014-09-23 01:26:24	2014	-0.1212	0.31	NA	0.315	0.303	0.31	0.262792	NA	0.359923	0.240106	0.198824
2014-09-23 01:26:24	2014	-0.1289	0.311	NA	0.316	0.305	0.311	0.262792	NA	0.359923	0.240106	0.198824
2014-09-23 01:40:48	2014	-0.138201	0.309	NA	0.315	0.305	0.31	0.262792	NA	0.359923	0.240106	0.198824
2014-09-23 01:55:12	2014	-0.145701	0.311	NA	0.315	0.305	0.311	0.262792	NA	0.359923	0.240106	0.198824
2014-09-23 01:55:12	2014	-0.152701	0.308	NA	0.316	0.305	0.31	0.262792	NA	0.359923	0.240106	0.198824
2014-09-23 02:09:36	2014	-0.159001	0.31	NA	0.316	0.305	0.31	0.262792	NA	0.359923	0.240106	0.198824
2014-09-23 02:24:00	2014	-0.166501	0.311	NA	0.316	0.305	0.31	0.262792	NA	0.359923	0.240106	0.198824
2014-09-23 02:24:00	2014	-0.174801	0.31	NA	0.316	0.304	0.308	0.262792	NA	0.359923	0.240106	0.198824
2014-09-23 02:38:24	2014	-0.182101	0.309	NA	0.316	0.302	0.309	0.262792	NA	0.359923	0.240106	0.198824
2014-09-23 02:52:48	2014	-0.189201	0.31	NA	0.316	0.305	0.31	0.262792	NA	0.359923	0.240106	0.198824
2014-09-23 03:07:12	2014	-0.195201	0.311	NA	0.317	0.306	0.309	0.262792	NA	0.359923	0.240106	0.198824
2014-09-23 03:07:12	2014	-0.200601	0.309	NA	0.315	0.302	0.309	0.262792	NA	0.359923	0.240106	0.198824
2014-09-23 03:21:36	2014	-0.204701	0.309	NA	0.316	0.302	0.312	0.262792	NA	0.359923	0.240106	0.198824
2014-09-23 03:36:00	2014	-0.209101	0.311	NA	0.316	0.305	0.314	0.262792	NA	0.359923	0.240106	0.198824
2014-09-23 03:36:00	2014	-0.215101	0.31	NA	0.319	0.302	0.312	0.262792	NA	0.359923	0.240106	0.198824
2014-09-23 03:50:24	2014	-0.217001	0.31	NA	0.316	0.304	0.31	0.262792	NA	0.359923	0.240106	0.198824
2014-09-23 04:04:48	2014	-0.2211	0.31	NA	0.316	0.304	0.31	0.262792	NA	0.359923	0.240106	0.198824
2014-09-23 04:04:48	2014	-0.2221	0.309	NA	0.316	0.305	0.311	0.262792	NA	0.359923	0.240106	0.198824
2014-09-23 04:19:12	2014	-0.2225	0.31	NA	0.317	0.305	0.311	0.262792	NA	0.359923	0.240106	0.198824
2014-09-23 04:33:36	2014	-0.2215	0.309	NA	0.313	0.301	0.31	0.262792	NA	0.359923	0.240106	0.198824
2014-09-23 04:33:36	2014	-0.217601	0.311	NA	0.315	0.302	0.312	0.262792	NA	0.359923	0.240106	0.198824
2014-09-23 04:48:00	2014	-0.210101	0.309	NA	0.314	0.303	0.311	0.262792	NA	0.359923	0.240106	0.198824
2014-09-23 05:02:24	2014	-0.201101	0.309	NA	0.315	0.304	0.311	0.262792	NA	0.359923	0.240106	0.198824
2014-09-23 05:16:48	2014	-0.191501	0.311	NA	0.316	0.305	0.312	0.262792	NA	0.359923	0.240106	0.198824
2014-09-23 05:16:48	2014	-0.179801	0.31	NA	0.314	0.305	0.312	0.262792	NA	0.359923	0.240106	0.198824
2014-09-23 05:31:12	2014	-0.166501	0.311	NA	0.315	0.306	0.31	0.262792	NA	0.359923	0.240106	0.198824
2014-09-23 05:45:36	2014	-0.150801	0.309	NA	0.314	0.304	0.31	0.262792	NA	0.359923	0.240106	0.198824
2014-09-23 05:45:36	2014	-0.134201	0.31	NA	0.315	0.304	0.312	0.262792	NA	0.359923	0.240106	0.198824
2014-09-23 06:00:00	2014	-0.1177	0.31	NA	0.316	0.306	0.312	0.262792	NA	0.359923	0.240106	0.198824
2014-09-23 06:14:24	2014	-0.0963	0.309	NA	0.315	0.305	0.312	0.262792	NA	0.359923	0.240106	0.198824
2014-09-23 06:14:24	2014	-0.0749	0.311	NA	0.316	0.305	0.313	0.262792	NA	0.359923	0.240106	0.198824
2014-09-23 06:28:48	2014	-0.058201	0.31	NA	0.315	0.306	0.311	0.262792	NA	0.359923	0.240106	0.198824
2014-09-23 06:43:12	2014	-0.039601	0.309	NA	0.317	0.305	0.313	0.262792	NA	0.359923	0.240106	0.198824
2014-09-23 06:43:12	2014	-0.020901	0.31	NA	0.318	0.305	0.314	0.262792	NA	0.359923	0.240106	0.198824
2014-09-23 06:57:36	2014	-0.001901	0.309	NA	0.314	0.305	0.313	0.262792	NA	0.359923	0.240106	0.198824
2014-09-23 07:12:00	2014	0.016199	0.31	NA	0.317	0.306	0.313	0.262792	NA	0.359923	0.240106	0.198824
2014-09-23 07:26:24	2014	0.034399	0.311	NA	0.317	0.306	0.312	0.262792	NA	0.359923	0.240106	0.198824
2014-09-23 07:26:24	2014	0.053399	0.313	NA	0.318	0.308	0.315	0.262792	NA	0.359923	0.240106	0.198824
2014-09-23 07:40:48	2014	0.070899	0.311	NA	0.319	0.307	0.312	0.262792	NA	0.359923	0.240106	0.198824
2014-09-23 07:55:12	2014	0.075499	0.309	NA	0.313	0.304	0.312	0.262792	NA	0.359923	0.240106	0.198824
2014-09-23 07:55:12	2014	0.092	0.307	NA	0.312	0.302	0.309	0.262792	NA	0.359923	0.240106	0.198824
2014-09-23 08:09:36	2014	0.1034	0.306	NA	0.312	0.302	0.309	0.262792	NA	0.359923	0.240106	0.198824
2014-09-23 08:24:00	2014	0.1127	0.308	NA	0.312	0.303	0.309	0.262792	NA	0.359923	0.240106	0.198824
2014-09-23 08:24:00	2014	0.1236	0.31	NA	0.315	0.305	0.312	0.262792	NA	0.359923	0.240106	0.198824
2014-09-23 08:38:24	2014	0.1299	0.31	NA	0.312	0.304	0.31	0.262792	NA	0.359923	0.240106	0.198824
2014-09-23 08:52:48	2014	0.1348	0.309	NA	0.314	0.305	0.313	0.262792	NA	0.359923	0.240106	0.198824
2014-09-23 09:07:12	2014	0.1366	0.306	NA	0.312	0.301	0.309	0.262792	NA	0.359923	0.240106	0.198824
2014-09-23 09:07:12	2014	0.1386	0.31	NA	0.315	0.303	0.313	0.262792	NA	0.359923	0.240106	0.198824
2014-09-23 09:21:36	2014	0.1347	0.311	NA	0.315	0.302	0.31	0.262792	NA	0.359923	0.240106	0.198824
2014-09-23 09:36:00	2014	0.115	0.308	NA	0.311	0.301	0.309	0.262792	NA	0.359923	0.240106	0.198824
2014-09-23 09:36:00	2014	0.1016	0.305	NA	0.311	0.301	0.308	0.262792	NA	0.359923	0.240106	0.198824
2014-09-23 09:50:24	2014	0.0849	0.304	NA	0.309	0.298	0.306	0.262792	NA	0.359923	0.240106	0.198824
2014-09-23 10:04:48	2014	0.0673	0.304	NA	0.307	0.3	0.308	0.262792	NA	0.359923	0.240106	0.198824
2014-09-23 10:04:48	2014	0.0592	0.31	NA	0.312	0.305	0.31	0.262792	NA	0.359923	0.240106	0.198824
2014-09-23 10:19:12	2014	0.041	0.308	NA	0.311	0.301	0.31	0.262792	NA	0.359923	0.240106	0.198824
2014-09-23 10:33:36	2014	0.0226	0.307	NA	0.309	0.301	0.308	0.262792	NA	0.359923	0.240106	0.198824
2014-09-23 10:33:36	2014	-0.0003	0.301	NA	0.302	0.296	0.302	0.262792	NA	0.359923	0.240106	0.198824
2014-09-23 10:48:00	2014	-0.011201	0.301	NA	0.301	0.295	0.302	0.262792	NA	0.359923	0.240106	0.198824
2014-09-23 11:02:24	2014	-0.0289	0.3	NA	0.299	0.293	0.302	0.262792	NA	0.359923	0.240106	0.198824
2014-09-23 11:16:48	2014	-0.0416	0.299	NA	0.3	0.293	0.3	0.262792	NA	0.359923	0.240106	0.198824
2014-09-23 11:16:48	2014	-0.0537	0.299	NA	0.299	0.293	0.3	0.262792	NA	0.359923	0.240106	0.198824
2014-09-23 11:31:12	2014	-0.0655	0.299	NA	0.3	0.295	0.302	0.262792	NA	0.359923	0.240106	0.198824
2014-09-23 11:45:36	2014	-0.0799	0.298	NA	0.298	0.292	0.298	0.262792	NA	0.359923	0.240106	0.198824
2014-09-23 11:45:36	2014	-0.0895	0.299	NA	0.297	0.295	0.299	0.262792	NA	0.359923	0.240106	0.198824
2014-09-23 12:00:00	2014	-0.0985	0.3	NA	0.297	0.295	0.299	0.262792	NA	0.359923	0.240106	0.198824
2014-09-23 12:14:24	2014	-0.1103	0.299	NA	0.297	0.295	0.299	0.262792	NA	0.359923	0.240106	0.198824
2014-09-23 12:14:24	2014	-0.1192	0.3	NA	0.299	0.294	0.3	0.262792	NA	0.359923	0.240106	0.198824
2014-09-23 12:28:48	2014	-0.124101	0.302	NA	0.298	0.297	0.303	0.262792	NA	0.359923	0.240106	0.198824
2014-09-23 12:43:12	2014	-0.130401	0.304	NA	0.3	0.298	0.307	0.262792	NA	0.359923	0.240106	0.198824
2014-09-23 12:43:12	2014	-0.141701	0.304	NA	0.299	0.298	0.307	0.262792	NA	0.359923	0.240106	0.198824
2014-09-23 12:57:36	2014	-0.150901	0.304	NA	0.302	0.301	0.308	0.262792	NA	0.359923	0.240106	0.198824
2014-09-23 13:12:00	2014	-0.161801	0.303	NA	0.299	0.3	0.305	0.262792	NA	0.359923	0.240106	0.198824
2014-09-23 13:26:24	2014	-0.1696	0.304	NA	0.299	0.299	0.307	0.262792	NA	0.359923	0.240106	0.198824
2014-09-23 13:26:24	2014	-0.1757	0.308	NA	0.299	0.301	0.309	0.262792	NA	0.359923	0.240106	0.198824
2014-09-23 13:40:48	2014	-0.1819	0.307	NA	0.298	0.301	0.308	0.262792	NA	0.359923	0.240106	0.198824
2014-09-23 13:55:12	2014	-0.1887	0.308	NA	0.299	0.304	0.311	0.262792	NA	0.359923	0.240106	0.198824
2014-09-23 13:55:12	2014	-0.2	0.305	NA	0.293	0.298	0.307	0.262792	NA	0.359923	0.240106	0.198824
2014-09-23 14:09:36	2014	-0.2081	0.306	NA	0.294	0.3	0.305	0.262792	NA	0.359923	0.240106	0.198824
2014-09-23 14:24:00	2014	-0.2128	0.306	NA	0.293	0.3	0.308	0.262792	NA	0.359923	0.240106	0.198824
2014-09-23 14:24:00	2014	-0.223101	0.303	NA	0.287	0.296	0.304	0.262792	NA	0.359923	0.240106	0.198824
2014-09-23 14:38:24	2014	-0.2269	0.304	NA	0.29	0.298	0.305	0.262792	NA	0.359923	0.240106	0.198824
2014-09-23 14:52:48	2014	-0.2347	0.303	NA	0.289	0.299	0.306	0.262792	NA	0.359923	0.240106	0.198824
2014-09-23 15:07:12	2014	-0.24	0.303	NA	0.289	0.295	0.305	0.262792	NA	0.359923	0.240106	0.198824
2014-09-23 15:07:12	2014	-0.2428	0.307	NA	0.29	0.3	0.308	0.262792	NA	0.359923	0.240106	0.198824
2014-09-23 15:21:36	2014	-0.2462	0.307	NA	0.29	0.299	0.309	0.262792	NA	0.359923	0.240106	0.198824
2014-09-23 15:36:00	2014	-0.2438	0.311	NA	0.294	0.306	0.315	0.262792	NA	0.359923	0.240106	0.198824
2014-09-23 15:36:00	2014	-0.2513	0.309	NA	0.289	0.302	0.309	0.262792	NA	0.359923	0.240106	0.198824
2014-09-23 15:50:24	2014	-0.2548	0.308	NA	0.289	0.302	0.307	0.262792	NA	0.359923	0.240106	0.198824
2014-09-23 16:04:48	2014	-0.2584	0.307	NA	0.289	0.301	0.308	0.262792	NA	0.359923	0.240106	0.198824
2014-09-23 16:04:48	2014	-0.266901	0.302	NA	0.283	0.294	0.303	0.262792	NA	0.359923	0.240106	0.198824
2014-09-23 16:19:12	2014	-0.2643	0.304	NA	0.286	0.297	0.305	0.262792	NA	0.359923	0.240106	0.198824
2014-09-23 16:33:36	2014	-0.268	0.303	NA	0.284	0.297	0.302	0.262792	NA	0.359923	0.240106	0.198824
2014-09-23 16:33:36	2014	-0.2681	0.303	NA	0.285	0.297	0.306	0.262792	NA	0.359923	0.240106	0.198824
2014-09-23 16:48:00	2014	-0.2695	0.303	NA	0.284	0.297	0.305	0.262792	NA	0.359923	0.240106	0.198824
2014-09-23 17:02:24	2014	-0.2663	0.303	NA	0.282	0.296	0.302	0.262792	NA	0.359923	0.240106	0.198824
2014-09-23 17:16:48	2014	-0.2645	0.303	NA	0.284	0.297	0.305	0.262792	NA	0.359923	0.240106	0.198824
2014-09-23 17:16:48	2014	-0.259801	0.302	NA	0.281	0.299	0.305	0.262792	NA	0.359923	0.240106	0.198824
2014-09-23 17:31:12	2014	-0.251201	0.302	NA	0.282	0.298	0.304	0.262792	NA	0.359923	0.240106	0.198824
2014-09-23 17:45:36	2014	-0.237601	0.304	NA	0.282	0.298	0.303	0.262792	NA	0.359923	0.240106	0.198824
2014-09-23 17:45:36	2014	-0.219201	0.301	NA	0.281	0.296	0.303	0.262792	NA	0.359923	0.240106	0.198824
2014-09-23 18:00:00	2014	-0.197201	0.302	NA	0.282	0.298	0.303	0.262792	NA	0.359923	0.240106	0.198824
2014-09-23 18:14:24	2014	-0.177	0.302	NA	0.279	0.297	0.304	0.262792	NA	0.359923	0.240106	0.198824
2014-09-23 18:14:24	2014	-0.1546	0.303	NA	0.279	0.296	0.304	0.262792	NA	0.359923	0.240106	0.198824
2014-09-23 18:28:48	2014	-0.132	0.303	NA	0.279	0.297	0.304	0.262792	NA	0.359923	0.240106	0.198824
2014-09-23 18:43:12	2014	-0.1065	0.304	NA	0.281	0.297	0.303	0.262792	NA	0.359923	0.240106	0.198824
2014-09-23 18:43:12	2014	-0.0809	0.305	NA	0.283	0.3	0.306	0.262792	NA	0.359923	0.240106	0.198824
2014-09-23 18:57:36	2014	-0.0577	0.303	NA	0.282	0.297	0.304	0.262792	NA	0.359923	0.240106	0.198824
2014-09-23 19:12:00	2014	-0.0321	0.301	NA	0.279	0.296	0.302	0.262792	NA	0.359923	0.240106	0.198824
2014-09-23 19:26:24	2014	-0.0053	0.302	NA	0.282	0.296	0.303	0.262792	NA	0.359923	0.240106	0.198824
2014-09-23 19:26:24	2014	0.016099	0.301	NA	0.281	0.297	0.304	0.262792	NA	0.359923	0.240106	0.198824
2014-09-23 19:40:48	2014	0.0432	0.303	NA	0.282	0.297	0.304	0.262792	NA	0.359923	0.240106	0.198824
2014-09-23 19:55:12	2014	0.062399	0.303	NA	0.281	0.298	0.303	0.262792	NA	0.359923	0.240106	0.198824
2014-09-23 19:55:12	2014	0.081299	0.303	NA	0.281	0.298	0.304	0.262792	NA	0.359923	0.240106	0.198824
2014-09-23 20:09:36	2014	0.101999	0.303	NA	0.279	0.298	0.304	0.262792	NA	0.359923	0.240106	0.198824
2014-09-23 20:24:00	2014	0.118399	0.302	NA	0.28	0.299	0.302	0.262792	NA	0.359923	0.240106	0.198824
2014-09-23 20:24:00	2014	0.1326	0.303	NA	0.282	0.297	0.304	0.262792	NA	0.359923	0.240106	0.198824
2014-09-23 20:38:24	2014	0.1463	0.303	NA	0.282	0.299	0.306	0.262792	NA	0.359923	0.240106	0.198824
2014-09-23 20:52:48	2014	0.1542	0.303	NA	0.28	0.298	0.302	0.262792	NA	0.359923	0.240106	0.198824
2014-09-23 21:07:12	2014	0.1614	0.303	NA	0.281	0.299	0.303	0.262792	NA	0.359923	0.240106	0.198824
2014-09-23 21:07:12	2014	0.167599	0.304	NA	0.281	0.297	0.303	0.262792	NA	0.359923	0.240106	0.198824
2014-09-23 21:21:36	2014	0.165699	0.302	NA	0.282	0.298	0.303	0.262792	NA	0.359923	0.240106	0.198824
2014-09-23 21:36:00	2014	0.163799	0.303	NA	0.282	0.296	0.303	0.262792	NA	0.359923	0.240106	0.198824
2014-09-23 21:36:00	2014	0.152499	0.303	NA	0.28	0.299	0.305	0.262792	NA	0.359923	0.240106	0.198824
2014-09-23 21:50:24	2014	0.136599	0.302	NA	0.28	0.296	0.305	0.262792	NA	0.359923	0.240106	0.198824
2014-09-23 22:04:48	2014	0.118299	0.302	NA	0.278	0.297	0.303	0.262792	NA	0.359923	0.240106	0.198824
2014-09-23 22:04:48	2014	0.102799	0.304	NA	0.28	0.299	0.307	0.262792	NA	0.359923	0.240106	0.198824
2014-09-23 22:19:12	2014	0.081099	0.303	NA	0.279	0.297	0.306	0.262792	NA	0.359923	0.240106	0.198824
2014-09-23 22:33:36	2014	0.062299	0.301	NA	0.28	0.298	0.306	0.262792	NA	0.359923	0.240106	0.198824
2014-09-23 22:33:36	2014	0.046999	0.302	NA	0.281	0.297	0.306	0.262792	NA	0.359923	0.240106	0.198824
2014-09-23 22:48:00	2014	0.028999	0.3	NA	0.279	0.296	0.304	0.262792	NA	0.359923	0.240106	0.198824
2014-09-23 23:02:24	2014	0.013599	0.303	NA	0.283	0.299	0.307	0.262792	NA	0.359923	0.240106	0.198824
2014-09-23 23:16:48	2014	-0.0035	0.302	NA	0.281	0.299	0.306	0.262792	NA	0.359923	0.240106	0.198824
2014-09-23 23:16:48	2014	-0.018	0.303	NA	0.281	0.298	0.307	0.262792	NA	0.359923	0.240106	0.198824
2014-09-23 23:31:12	2014	-0.0327	0.302	NA	0.279	0.296	0.304	0.262792	NA	0.359923	0.240106	0.198824
2014-09-23 23:45:36	2014	-0.0471	0.3	NA	0.28	0.298	0.303	0.262792	NA	0.359923	0.240106	0.198824
2014-09-23 23:45:36	2014	-0.0571	0.302	NA	0.282	0.299	0.308	0.262792	NA	0.359923	0.240106	0.198824
2014-09-24	2014	-0.0686	0.301	NA	0.28	0.293	0.304	0.262792	NA	0.359923	0.240106	0.198824
2014-09-24 00:14:24	2014	-0.0796	0.302	NA	0.281	0.298	0.306	0.262792	NA	0.359923	0.240106	0.198824
2014-09-24 00:14:24	2014	-0.0909	0.302	NA	0.28	0.297	0.303	0.262792	NA	0.359923	0.240106	0.198824
2014-09-24 00:28:48	2014	-0.0993	0.301	NA	0.281	0.297	0.304	0.262792	NA	0.359923	0.240106	0.198824
2014-09-24 00:43:12	2014	-0.1111	0.3	NA	0.278	0.294	0.304	0.262792	NA	0.359923	0.240106	0.198824
2014-09-24 00:43:12	2014	-0.1226	0.301	NA	0.28	0.294	0.304	0.262792	NA	0.359923	0.240106	0.198824
2014-09-24 00:57:36	2014	-0.1288	0.301	NA	0.28	0.293	0.304	0.262792	NA	0.359923	0.240106	0.198824
2014-09-24 01:12:00	2014	-0.139	0.302	NA	0.281	0.295	0.306	0.262792	NA	0.359923	0.240106	0.198824
2014-09-24 01:26:24	2014	-0.1481	0.3	NA	0.279	0.294	0.304	0.262792	NA	0.359923	0.240106	0.198824
2014-09-24 01:26:24	2014	-0.1585	0.3	NA	0.279	0.295	0.304	0.262792	NA	0.359923	0.240106	0.198824
2014-09-24 01:40:48	2014	-0.1681	0.3	NA	0.279	0.295	0.304	0.262792	NA	0.359923	0.240106	0.198824
2014-09-24 01:55:12	2014	-0.1765	0.3	NA	0.279	0.295	0.304	0.262792	NA	0.359923	0.240106	0.198824
2014-09-24 01:55:12	2014	-0.1831	0.3	NA	0.279	0.295	0.305	0.262792	NA	0.359923	0.240106	0.198824
2014-09-24 02:09:36	2014	-0.1927	0.301	NA	0.278	0.294	0.304	0.262792	NA	0.359923	0.240106	0.198824
2014-09-24 02:24:00	2014	-0.1997	0.299	NA	0.281	0.297	0.304	0.262792	NA	0.359923	0.240106	0.198824
2014-09-24 02:24:00	2014	-0.2057	0.3	NA	0.279	0.294	0.305	0.262792	NA	0.359923	0.240106	0.198824
2014-09-24 02:38:24	2014	-0.213	0.3	NA	0.278	0.293	0.302	0.262792	NA	0.359923	0.240106	0.198824
2014-09-24 02:52:48	2014	-0.2184	0.298	NA	0.278	0.29	0.302	0.262792	NA	0.359923	0.240106	0.198824
2014-09-24 03:07:12	2014	-0.2235	0.301	NA	0.28	0.295	0.304	0.262792	NA	0.359923	0.240106	0.198824
2014-09-24 03:07:12	2014	-0.2291	0.301	NA	0.279	0.297	0.304	0.262792	NA	0.359923	0.240106	0.198824
2014-09-24 03:21:36	2014	-0.2355	0.301	NA	0.279	0.296	0.304	0.262792	NA	0.359923	0.240106	0.198824
2014-09-24 03:36:00	2014	-0.2404	0.301	NA	0.279	0.294	0.307	0.262792	NA	0.359923	0.240106	0.198824
2014-09-24 03:36:00	2014	-0.2452	0.301	NA	0.28	0.295	0.307	0.262792	NA	0.359923	0.240106	0.198824
2014-09-24 03:50:24	2014	-0.2506	0.301	NA	0.279	0.293	0.305	0.262792	NA	0.359923	0.240106	0.198824
2014-09-24 04:04:48	2014	-0.255001	0.301	NA	0.28	0.296	0.304	0.262792	NA	0.359923	0.240106	0.198824
2014-09-24 04:04:48	2014	-0.258701	0.302	NA	0.28	0.295	0.305	0.262792	NA	0.359923	0.240106	0.198824
2014-09-24 04:19:12	2014	-0.260601	0.301	NA	0.281	0.298	0.305	0.262792	NA	0.359923	0.240106	0.198824
2014-09-24 04:33:36	2014	-0.2642	0.3	NA	0.28	0.296	0.304	0.262792	NA	0.359923	0.240106	0.198824
2014-09-24 04:33:36	2014	-0.2668	0.3	NA	0.278	0.296	0.304	0.262792	NA	0.359923	0.240106	0.198824
2014-09-24 04:48:00	2014	-0.2682	0.303	NA	0.281	0.296	0.305	0.262792	NA	0.359923	0.240106	0.198824
2014-09-24 05:02:24	2014	-0.2688	0.302	NA	0.28	0.297	0.306	0.262792	NA	0.359923	0.240106	0.198824
2014-09-24 05:16:48	2014	-0.2696	0.302	NA	0.281	0.298	0.305	0.262792	NA	0.359923	0.240106	0.198824
2014-09-24 05:16:48	2014	-0.2669	0.303	NA	0.277	0.294	0.305	0.262792	NA	0.359923	0.240106	0.198824
2014-09-24 05:31:12	2014	-0.263	0.3	NA	0.278	0.295	0.305	0.262792	NA	0.359923	0.240106	0.198824
2014-09-24 05:45:36	2014	-0.2567	0.301	NA	0.277	0.295	0.305	0.262792	NA	0.359923	0.240106	0.198824
2014-09-24 05:45:36	2014	-0.2455	0.302	NA	0.278	0.296	0.305	0.262792	NA	0.359923	0.240106	0.198824
2014-09-24 06:00:00	2014	-0.2304	0.303	NA	0.278	0.297	0.306	0.262792	NA	0.359923	0.240106	0.198824
2014-09-24 06:14:24	2014	-0.217601	0.301	NA	0.277	0.297	0.303	0.262792	NA	0.359923	0.240106	0.198824
2014-09-24 06:14:24	2014	-0.199601	0.3	NA	0.277	0.294	0.303	0.262792	NA	0.359923	0.240106	0.198824
2014-09-24 06:28:48	2014	-0.180801	0.303	NA	0.278	0.298	0.304	0.262792	NA	0.359923	0.240106	0.198824
2014-09-24 06:43:12	2014	-0.160401	0.301	NA	0.278	0.296	0.303	0.262792	NA	0.359923	0.240106	0.198824
2014-09-24 06:43:12	2014	-0.138701	0.302	NA	0.278	0.295	0.306	0.262792	NA	0.359923	0.240106	0.198824
2014-09-24 06:57:36	2014	-0.117401	0.302	NA	0.28	0.297	0.305	0.262792	NA	0.359923	0.240106	0.198824
2014-09-24 07:12:00	2014	-0.096501	0.302	NA	0.28	0.298	0.305	0.262792	NA	0.359923	0.240106	0.198824
2014-09-24 07:26:24	2014	-0.071401	0.303	NA	0.281	0.299	0.305	0.262792	NA	0.359923	0.240106	0.198824
2014-09-24 07:26:24	2014	-0.042401	0.304	NA	0.283	0.302	0.308	0.262792	NA	0.359923	0.240106	0.198824
2014-09-24 07:40:48	2014	-0.019901	0.307	NA	0.282	0.301	0.309	0.262792	NA	0.359923	0.240106	0.198824
2014-09-24 07:55:12	2014	-0.001101	0.302	NA	0.278	0.296	0.305	0.262792	NA	0.359923	0.240106	0.198824
2014-09-24 07:55:12	2014	0.022099	0.3	NA	0.278	0.295	0.305	0.262792	NA	0.359923	0.240106	0.198824
2014-09-24 08:09:36	2014	0.046799	0.302	NA	0.279	0.297	0.306	0.262792	NA	0.359923	0.240106	0.198824
2014-09-24 08:24:00	2014	0.067299	0.3	NA	0.276	0.294	0.303	0.262792	NA	0.359923	0.240106	0.198824
2014-09-24 08:24:00	2014	0.088199	0.303	NA	0.277	0.297	0.306	0.262792	NA	0.359923	0.240106	0.198824
2014-09-24 08:38:24	2014	0.103899	0.3	NA	0.276	0.296	0.302	0.262792	NA	0.359923	0.240106	0.198824
2014-09-24 08:52:48	2014	0.120099	0.303	NA	0.279	0.298	0.305	0.262792	NA	0.359923	0.240106	0.198824
2014-09-24 09:07:12	2014	0.129599	0.3	NA	0.279	0.296	0.302	0.262792	NA	0.359923	0.240106	0.198824
2014-09-24 09:07:12	2014	0.143299	0.301	NA	0.279	0.297	0.305	0.262792	NA	0.359923	0.240106	0.198824
2014-09-24 09:21:36	2014	0.156399	0.301	NA	0.276	0.294	0.302	0.262792	NA	0.359923	0.240106	0.198824
2014-09-24 09:36:00	2014	0.155599	0.299	NA	0.277	0.294	0.302	0.262792	NA	0.359923	0.240106	0.198824
2014-09-24 09:36:00	2014	0.161699	0.3	NA	0.279	0.296	0.302	0.262792	NA	0.359923	0.240106	0.198824
2014-09-24 09:50:24	2014	0.162299	0.3	NA	0.277	0.296	0.302	0.262792	NA	0.359923	0.240106	0.198824
2014-09-24 10:04:48	2014	0.151599	0.3	NA	0.277	0.295	0.302	0.262792	NA	0.359923	0.240106	0.198824
2014-09-24 10:04:48	2014	0.135199	0.302	NA	0.28	0.298	0.303	0.262792	NA	0.359923	0.240106	0.198824
2014-09-24 10:19:12	2014	0.114399	0.301	NA	0.277	0.297	0.304	0.262792	NA	0.359923	0.240106	0.198824
2014-09-24 10:33:36	2014	0.097299	0.3	NA	0.276	0.296	0.302	0.262792	NA	0.359923	0.240106	0.198824
2014-09-24 10:33:36	2014	0.079499	0.297	NA	0.274	0.295	0.302	0.262792	NA	0.359923	0.240106	0.198824
2014-09-24 10:48:00	2014	0.059199	0.298	NA	0.274	0.295	0.3	0.262792	NA	0.359923	0.240106	0.198824
2014-09-24 11:02:24	2014	0.039999	0.296	NA	0.272	0.293	0.3	0.262792	NA	0.359923	0.240106	0.198824
2014-09-24 11:16:48	2014	0.023999	0.301	NA	0.274	0.297	0.303	0.262792	NA	0.359923	0.240106	0.198824
2014-09-24 11:16:48	2014	0.003599	0.299	NA	0.273	0.295	0.3	0.262792	NA	0.359923	0.240106	0.198824
2014-09-24 11:31:12	2014	-0.012301	0.298	NA	0.271	0.293	0.301	0.262792	NA	0.359923	0.240106	0.198824
2014-09-24 11:45:36	2014	-0.030301	0.3	NA	0.272	0.293	0.301	0.262792	NA	0.359923	0.240106	0.198824
2014-09-24 11:45:36	2014	-0.048801	0.296	NA	0.269	0.291	0.297	0.262792	NA	0.359923	0.240106	0.198824
2014-09-24 12:00:00	2014	-0.052101	0.3	NA	0.27	0.294	0.301	0.262792	NA	0.359923	0.240106	0.198824
2014-09-24 12:14:24	2014	-0.063901	0.299	NA	0.273	0.297	0.301	0.262792	NA	0.359923	0.240106	0.198824
2014-09-24 12:14:24	2014	-0.078001	0.297	NA	0.269	0.294	0.299	0.262792	NA	0.359923	0.240106	0.198824
2014-09-24 12:28:48	2014	-0.091201	0.297	NA	0.268	0.293	0.297	0.262792	NA	0.359923	0.240106	0.198824
2014-09-24 12:43:12	2014	-0.095001	0.302	NA	0.273	0.298	0.303	0.262792	NA	0.359923	0.240106	0.198824
2014-09-24 12:43:12	2014	-0.106501	0.302	NA	0.273	0.299	0.305	0.262792	NA	0.359923	0.240106	0.198824
2014-09-24 12:57:36	2014	-0.123901	0.297	NA	0.265	0.292	0.297	0.262792	NA	0.359923	0.240106	0.198824
2014-09-24 13:12:00	2014	-0.135001	0.296	NA	0.265	0.292	0.297	0.262792	NA	0.359923	0.240106	0.198824
2014-09-24 13:26:24	2014	-0.140701	0.297	NA	0.268	0.294	0.301	0.262792	NA	0.359923	0.240106	0.198824
2014-09-24 13:26:24	2014	-0.151601	0.297	NA	0.265	0.293	0.3	0.262792	NA	0.359923	0.240106	0.198824
2014-09-24 13:40:48	2014	-0.157101	0.303	NA	0.272	0.297	0.304	0.262792	NA	0.359923	0.240106	0.198824
2014-09-24 13:55:12	2014	-0.167201	0.3	NA	0.268	0.295	0.3	0.262792	NA	0.359923	0.240106	0.198824
2014-09-24 13:55:12	2014	-0.176401	0.299	NA	0.269	0.293	0.3	0.262792	NA	0.359923	0.240106	0.198824
2014-09-24 14:09:36	2014	-0.185501	0.299	NA	0.268	0.292	0.297	0.262792	NA	0.359923	0.240106	0.198824
2014-09-24 14:24:00	2014	-0.196001	0.298	NA	0.268	0.292	0.3	0.262792	NA	0.359923	0.240106	0.198824
2014-09-24 14:24:00	2014	-0.202501	0.296	NA	0.265	0.294	0.298	0.262792	NA	0.359923	0.240106	0.198824
2014-09-24 14:38:24	2014	-0.207501	0.298	NA	0.268	0.294	0.302	0.262792	NA	0.359923	0.240106	0.198824
2014-09-24 14:52:48	2014	-0.218701	0.297	NA	0.265	0.291	0.298	0.262792	NA	0.359923	0.240106	0.198824
2014-09-24 15:07:12	2014	-0.222501	0.298	NA	0.265	0.294	0.299	0.262792	NA	0.359923	0.240106	0.198824
2014-09-24 15:07:12	2014	-0.226901	0.299	NA	0.268	0.293	0.298	0.262792	NA	0.359923	0.240106	0.198824
2014-09-24 15:21:36	2014	-0.235601	0.297	NA	0.267	0.294	0.299	0.262792	NA	0.359923	0.240106	0.198824
2014-09-24 15:36:00	2014	-0.239801	0.299	NA	0.268	0.294	0.301	0.262792	NA	0.359923	0.240106	0.198824
2014-09-24 15:36:00	2014	-0.247001	0.298	NA	0.265	0.293	0.3	0.262792	NA	0.359923	0.240106	0.198824
2014-09-24 15:50:24	2014	-0.251901	0.3	NA	0.267	0.297	0.301	0.262792	NA	0.359923	0.240106	0.198824
2014-09-24 16:04:48	2014	-0.255901	0.3	NA	0.268	0.296	0.302	0.262792	NA	0.359923	0.240106	0.198824
2014-09-24 16:04:48	2014	-0.261901	0.296	NA	0.263	0.291	0.298	0.262792	NA	0.359923	0.240106	0.198824
2014-09-24 16:19:12	2014	-0.263801	0.298	NA	0.267	0.292	0.298	0.262792	NA	0.359923	0.240106	0.198824
2014-09-24 16:33:36	2014	-0.269401	0.294	NA	0.264	0.29	0.295	0.262792	NA	0.359923	0.240106	0.198824
2014-09-24 16:33:36	2014	-0.270501	0.297	NA	0.265	0.295	0.301	0.262792	NA	0.359923	0.240106	0.198824
2014-09-24 16:48:00	2014	-0.272901	0.296	NA	0.264	0.292	0.298	0.262792	NA	0.359923	0.240106	0.198824
2014-09-24 17:02:24	2014	-0.274501	0.295	NA	0.265	0.291	0.298	0.262792	NA	0.359923	0.240106	0.198824
2014-09-24 17:16:48	2014	-0.273501	0.298	NA	0.264	0.292	0.299	0.262792	NA	0.359923	0.240106	0.198824
2014-09-24 17:16:48	2014	-0.270401	0.297	NA	0.266	0.294	0.298	0.262792	NA	0.359923	0.240106	0.198824
2014-09-24 17:31:12	2014	-0.266001	0.297	NA	0.264	0.292	0.298	0.262792	NA	0.359923	0.240106	0.198824
2014-09-24 17:45:36	2014	-0.262401	0.296	NA	0.263	0.292	0.297	0.262792	NA	0.359923	0.240106	0.198824
2014-09-24 17:45:36	2014	-0.253701	0.296	NA	0.263	0.292	0.298	0.262792	NA	0.359923	0.240106	0.198824
2014-09-24 18:00:00	2014	-0.240601	0.295	NA	0.262	0.29	0.298	0.262792	NA	0.359923	0.240106	0.198824
2014-09-24 18:14:24	2014	-0.225301	0.296	NA	0.263	0.292	0.298	0.262792	NA	0.359923	0.240106	0.198824
2014-09-24 18:14:24	2014	-0.210501	0.296	NA	0.262	0.289	0.295	0.262792	NA	0.359923	0.240106	0.198824
2014-09-24 18:28:48	2014	-0.191701	0.296	NA	0.264	0.293	0.297	0.262792	NA	0.359923	0.240106	0.198824
2014-09-24 18:43:12	2014	-0.173501	0.296	NA	0.264	0.291	0.299	0.262792	NA	0.359923	0.240106	0.198824
2014-09-24 18:43:12	2014	-0.152501	0.295	NA	0.264	0.291	0.297	0.262792	NA	0.359923	0.240106	0.198824
2014-09-24 18:57:36	2014	-0.131401	0.296	NA	0.264	0.291	0.297	0.262792	NA	0.359923	0.240106	0.198824
2014-09-24 19:12:00	2014	-0.108501	0.295	NA	0.264	0.292	0.297	0.262792	NA	0.359923	0.240106	0.198824
2014-09-24 19:26:24	2014	-0.087401	0.297	NA	0.266	0.291	0.298	0.262792	NA	0.359923	0.240106	0.198824
2014-09-24 19:26:24	2014	-0.063901	0.295	NA	0.264	0.291	0.296	0.262792	NA	0.359923	0.240106	0.198824
2014-09-24 19:40:48	2014	-0.038701	0.296	NA	0.264	0.292	0.299	0.262792	NA	0.359923	0.240106	0.198824
2014-09-24 19:55:12	2014	-0.015701	0.296	NA	0.266	0.292	0.297	0.262792	NA	0.359923	0.240106	0.198824
2014-09-24 19:55:12	2014	0.007999	0.296	NA	0.264	0.289	0.298	0.262792	NA	0.359923	0.240106	0.198824
2014-09-24 20:09:36	2014	0.030699	0.296	NA	0.263	0.289	0.296	0.262792	NA	0.359923	0.240106	0.198824
2014-09-24 20:24:00	2014	0.052599	0.295	NA	0.266	0.291	0.297	0.262792	NA	0.359923	0.240106	0.198824
2014-09-24 20:24:00	2014	0.077099	0.296	NA	0.264	0.291	0.3	0.262792	NA	0.359923	0.240106	0.198824
2014-09-24 20:38:24	2014	0.094699	0.297	NA	0.264	0.29	0.297	0.262792	NA	0.359923	0.240106	0.198824
2014-09-24 20:52:48	2014	0.111399	0.296	NA	0.267	0.291	0.297	0.262792	NA	0.359923	0.240106	0.198824
2014-09-24 21:07:12	2014	0.127799	0.295	NA	0.264	0.29	0.298	0.262792	NA	0.359923	0.240106	0.198824
2014-09-24 21:07:12	2014	0.144699	0.295	NA	0.266	0.291	0.297	0.262792	NA	0.359923	0.240106	0.198824
2014-09-24 21:21:36	2014	0.156499	0.294	NA	0.264	0.288	0.298	0.262792	NA	0.359923	0.240106	0.198824
2014-09-24 21:36:00	2014	0.165299	0.296	NA	0.264	0.292	0.297	0.262792	NA	0.359923	0.240106	0.198824
2014-09-24 21:36:00	2014	0.171499	0.297	NA	0.264	0.291	0.298	0.262792	NA	0.359923	0.240106	0.198824
2014-09-24 21:50:24	2014	0.178699	0.296	NA	0.266	0.292	0.298	0.262792	NA	0.359923	0.240106	0.198824
2014-09-24 22:04:48	2014	0.178199	0.297	NA	0.263	0.291	0.298	0.262792	NA	0.359923	0.240106	0.198824
2014-09-24 22:04:48	2014	0.177699	0.296	NA	0.265	0.291	0.298	0.262792	NA	0.359923	0.240106	0.198824
2014-09-24 22:19:12	2014	0.169899	0.296	NA	0.263	0.289	0.296	0.262792	NA	0.359923	0.240106	0.198824
2014-09-24 22:33:36	2014	0.156299	0.296	NA	0.265	0.291	0.296	0.262792	NA	0.359923	0.240106	0.198824
2014-09-24 22:33:36	2014	0.139699	0.295	NA	0.262	0.29	0.296	0.262792	NA	0.359923	0.240106	0.198824
2014-09-24 22:48:00	2014	0.124599	0.295	NA	0.264	0.291	0.296	0.262792	NA	0.359923	0.240106	0.198824
2014-09-24 23:02:24	2014	0.104899	0.296	NA	0.264	0.29	0.297	0.262792	NA	0.359923	0.240106	0.198824
2014-09-24 23:16:48	2014	0.085999	0.296	NA	0.264	0.289	0.297	0.262792	NA	0.359923	0.240106	0.198824
2014-09-24 23:16:48	2014	0.065899	0.296	NA	0.262	0.29	0.297	0.262792	NA	0.359923	0.240106	0.198824
2014-09-24 23:31:12	2014	0.048899	0.295	NA	0.264	0.288	0.296	0.262792	NA	0.359923	0.240106	0.198824
2014-09-24 23:45:36	2014	0.034199	0.295	NA	0.265	0.291	0.296	0.262792	NA	0.359923	0.240106	0.198824
2014-09-24 23:45:36	2014	0.016499	0.296	NA	0.264	0.292	0.296	0.262792	NA	0.359923	0.240106	0.198824
2014-09-25	2014	0.002099	0.298	NA	0.265	0.294	0.298	0.262792	NA	0.359923	0.240106	0.198824
2014-09-25 00:14:24	2014	-0.014201	0.295	NA	0.264	0.29	0.296	0.262792	NA	0.359923	0.240106	0.198824
2014-09-25 00:14:24	2014	-0.027101	0.297	NA	0.267	0.293	0.298	0.262792	NA	0.359923	0.240106	0.198824
2014-09-25 00:28:48	2014	-0.040101	0.297	NA	0.267	0.291	0.295	0.262792	NA	0.359923	0.240106	0.198824
2014-09-25 00:43:12	2014	-0.050801	0.295	NA	0.265	0.293	0.297	0.262792	NA	0.359923	0.240106	0.198824
2014-09-25 00:43:12	2014	-0.063401	0.294	NA	0.264	0.291	0.297	0.262792	NA	0.359923	0.240106	0.198824
2014-09-25 00:57:36	2014	-0.075701	0.294	NA	0.263	0.289	0.296	0.262792	NA	0.359923	0.240106	0.198824
2014-09-25 01:12:00	2014	-0.085701	0.295	NA	0.265	0.291	0.297	0.262792	NA	0.359923	0.240106	0.198824
2014-09-25 01:26:24	2014	-0.097101	0.296	NA	0.267	0.292	0.298	0.262792	NA	0.359923	0.240106	0.198824
2014-09-25 01:26:24	2014	-0.108701	0.294	NA	0.264	0.289	0.295	0.262792	NA	0.359923	0.240106	0.198824
2014-09-25 01:40:48	2014	-0.117101	0.295	NA	0.262	0.289	0.297	0.262792	NA	0.359923	0.240106	0.198824
2014-09-25 01:55:12	2014	-0.126001	0.296	NA	0.263	0.292	0.297	0.262792	NA	0.359923	0.240106	0.198824
2014-09-25 01:55:12	2014	-0.136301	0.296	NA	0.264	0.292	0.297	0.262792	NA	0.359923	0.240106	0.198824
2014-09-25 02:09:36	2014	-0.144801	0.294	NA	0.264	0.289	0.298	0.262792	NA	0.359923	0.240106	0.198824
2014-09-25 02:24:00	2014	-0.152501	0.297	NA	0.263	0.291	0.298	0.262792	NA	0.359923	0.240106	0.198824
2014-09-25 02:24:00	2014	-0.159801	0.295	NA	0.264	0.289	0.297	0.262792	NA	0.359923	0.240106	0.198824
2014-09-25 02:38:24	2014	-0.167501	0.295	NA	0.264	0.292	0.299	0.262792	NA	0.359923	0.240106	0.198824
2014-09-25 02:52:48	2014	-0.177801	0.294	NA	0.262	0.289	0.295	0.262792	NA	0.359923	0.240106	0.198824
2014-09-25 03:07:12	2014	-0.185901	0.296	NA	0.263	0.289	0.297	0.262792	NA	0.359923	0.240106	0.198824
2014-09-25 03:07:12	2014	-0.192	0.295	NA	0.263	0.289	0.298	0.262792	NA	0.359923	0.240106	0.198824
2014-09-25 03:21:36	2014	-0.1991	0.293	NA	0.263	0.288	0.296	0.262792	NA	0.359923	0.240106	0.198824
2014-09-25 03:36:00	2014	-0.2067	0.294	NA	0.261	0.289	0.296	0.262792	NA	0.359923	0.240106	0.198824
2014-09-25 03:36:00	2014	-0.2111	0.295	NA	0.263	0.289	0.297	0.262792	NA	0.359923	0.240106	0.198824
2014-09-25 03:50:24	2014	-0.2186	0.295	NA	0.261	0.289	0.297	0.262792	NA	0.359923	0.240106	0.198824
2014-09-25 04:04:48	2014	-0.2228	0.294	NA	0.261	0.289	0.295	0.262792	NA	0.359923	0.240106	0.198824
2014-09-25 04:04:48	2014	-0.2277	0.294	NA	0.261	0.29	0.296	0.262792	NA	0.359923	0.240106	0.198824
2014-09-25 04:19:12	2014	-0.2326	0.294	NA	0.261	0.289	0.295	0.262792	NA	0.359923	0.240106	0.198824
2014-09-25 04:33:36	2014	-0.2365	0.297	NA	0.264	0.289	0.296	0.262792	NA	0.359923	0.240106	0.198824
2014-09-25 04:33:36	2014	-0.2397	0.292	NA	0.261	0.288	0.293	0.262792	NA	0.359923	0.240106	0.198824
2014-09-25 04:48:00	2014	-0.2411	0.296	NA	0.261	0.29	0.295	0.262792	NA	0.359923	0.240106	0.198824
2014-09-25 05:02:24	2014	-0.243	0.295	NA	0.262	0.29	0.296	0.262792	NA	0.359923	0.240106	0.198824
2014-09-25 05:16:48	2014	-0.2437	0.295	NA	0.263	0.289	0.295	0.262792	NA	0.359923	0.240106	0.198824
2014-09-25 05:16:48	2014	-0.2363	0.295	NA	0.262	0.29	0.295	0.262792	NA	0.359923	0.240106	0.198824
2014-09-25 05:31:12	2014	-0.2305	0.295	NA	0.262	0.289	0.295	0.262792	NA	0.359923	0.240106	0.198824
2014-09-25 05:45:36	2014	-0.220501	0.294	NA	0.261	0.289	0.295	0.262792	NA	0.359923	0.240106	0.198824
2014-09-25 05:45:36	2014	-0.210401	0.294	NA	0.261	0.29	0.295	0.262792	NA	0.359923	0.240106	0.198824
2014-09-25 06:00:00	2014	-0.1971	0.294	NA	0.26	0.289	0.292	0.262792	NA	0.359923	0.240106	0.198824
2014-09-25 06:14:24	2014	-0.1812	0.294	NA	0.261	0.288	0.292	0.262792	NA	0.359923	0.240106	0.198824
2014-09-25 06:14:24	2014	-0.1639	0.295	NA	0.263	0.291	0.295	0.262792	NA	0.359923	0.240106	0.198824
2014-09-25 06:28:48	2014	-0.1455	0.295	NA	0.261	0.289	0.294	0.262792	NA	0.359923	0.240106	0.198824
2014-09-25 06:43:12	2014	-0.125	0.296	NA	0.262	0.289	0.295	0.262792	NA	0.359923	0.240106	0.198824
2014-09-25 06:43:12	2014	-0.1056	0.295	NA	0.26	0.287	0.294	0.262792	NA	0.359923	0.240106	0.198824
2014-09-25 06:57:36	2014	-0.0843	0.295	NA	0.26	0.288	0.295	0.262792	NA	0.359923	0.240106	0.198824
2014-09-25 07:12:00	2014	-0.0616	0.295	NA	0.261	0.288	0.295	0.262792	NA	0.359923	0.240106	0.198824
2014-09-25 07:26:24	2014	-0.0362	0.296	NA	0.263	0.288	0.295	0.262792	NA	0.359923	0.240106	0.198824
2014-09-25 07:26:24	2014	-0.0152	0.295	NA	0.261	0.288	0.295	0.262792	NA	0.359923	0.240106	0.198824
2014-09-25 07:40:48	2014	0.0077	0.294	NA	0.261	0.287	0.292	0.262792	NA	0.359923	0.240106	0.198824
2014-09-25 07:55:12	2014	0.0328	0.296	NA	0.261	0.288	0.294	0.262792	NA	0.359923	0.240106	0.198824
2014-09-25 07:55:12	2014	0.0582	0.295	NA	0.261	0.287	0.294	0.262792	NA	0.359923	0.240106	0.198824
2014-09-25 08:09:36	2014	0.0829	0.294	NA	0.263	0.286	0.294	0.262792	NA	0.359923	0.240106	0.198824
2014-09-25 08:24:00	2014	0.1085	0.294	NA	0.26	0.287	0.292	0.262792	NA	0.359923	0.240106	0.198824
2014-09-25 08:24:00	2014	0.1336	0.295	NA	0.262	0.287	0.294	0.262792	NA	0.359923	0.240106	0.198824
2014-09-25 08:38:24	2014	0.1557	0.294	NA	0.261	0.288	0.292	0.262792	NA	0.359923	0.240106	0.198824
2014-09-25 08:52:48	2014	0.1751	0.293	NA	0.26	0.288	0.292	0.262792	NA	0.359923	0.240106	0.198824
2014-09-25 09:07:12	2014	0.1965	0.293	NA	0.262	0.286	0.296	0.262792	NA	0.359923	0.240106	0.198824
2014-09-25 09:07:12	2014	0.2106	0.292	NA	0.26	0.288	0.294	0.262792	NA	0.359923	0.240106	0.198824
2014-09-25 09:21:36	2014	0.2281	0.293	NA	0.26	0.286	0.291	0.262792	NA	0.359923	0.240106	0.198824
2014-09-25 09:36:00	2014	0.2421	0.292	NA	0.26	0.287	0.294	0.262792	NA	0.359923	0.240106	0.198824
2014-09-25 09:36:00	2014	0.2547	0.293	NA	0.262	0.287	0.294	0.262792	NA	0.359923	0.240106	0.198824
2014-09-25 09:50:24	2014	0.2631	0.294	NA	0.262	0.287	0.295	0.262792	NA	0.359923	0.240106	0.198824
2014-09-25 10:04:48	2014	0.2684	0.294	NA	0.259	0.284	0.292	0.262792	NA	0.359923	0.240106	0.198824
2014-09-25 10:04:48	2014	0.2735	0.292	NA	0.261	0.285	0.291	0.262792	NA	0.359923	0.240106	0.198824
2014-09-25 10:19:12	2014	0.2729	0.294	NA	0.266	0.288	0.294	0.262792	NA	0.359923	0.240106	0.198824
2014-09-25 10:33:36	2014	0.271	0.294	NA	0.275	0.289	0.295	0.262792	NA	0.359923	0.240106	0.198824
2014-09-25 10:33:36	2014	0.2579	0.292	NA	0.282	0.286	0.292	0.262792	NA	0.359923	0.240106	0.198824
2014-09-25 10:48:00	2014	0.2411	0.295	NA	0.286	0.288	0.293	0.262792	NA	0.359923	0.240106	0.198824
2014-09-25 11:02:24	2014	0.226099	0.296	NA	0.296	0.288	0.295	0.262792	NA	0.359923	0.240106	0.198824
2014-09-25 11:16:48	2014	0.200599	0.294	NA	0.297	0.287	0.293	0.262792	NA	0.359923	0.240106	0.198824
2014-09-25 11:16:48	2014	0.183299	0.295	NA	0.302	0.289	0.295	0.262792	NA	0.359923	0.240106	0.198824
2014-09-25 11:31:12	2014	0.161899	0.297	NA	0.307	0.289	0.297	0.262792	NA	0.359923	0.240106	0.198824
2014-09-25 11:45:36	2014	0.141899	0.295	NA	0.309	0.291	0.294	0.262792	NA	0.359923	0.240106	0.198824
2014-09-25 11:45:36	2014	0.121499	0.297	NA	0.31	0.289	0.294	0.262792	NA	0.359923	0.240106	0.198824
2014-09-25 12:00:00	2014	0.103899	0.3	NA	0.314	0.291	0.298	0.262792	NA	0.359923	0.240106	0.198824
2014-09-25 12:14:24	2014	0.084199	0.299	NA	0.315	0.292	0.298	0.262792	NA	0.359923	0.240106	0.198824
2014-09-25 12:14:24	2014	0.064599	0.299	NA	0.317	0.292	0.301	0.262792	NA	0.359923	0.240106	0.198824
2014-09-25 12:28:48	2014	0.045499	0.297	NA	0.314	0.289	0.296	0.262792	NA	0.359923	0.240106	0.198824
2014-09-25 12:43:12	2014	0.030699	0.298	NA	0.316	0.29	0.295	0.262792	NA	0.359923	0.240106	0.198824
2014-09-25 12:43:12	2014	0.0181	0.299	NA	0.317	0.291	0.297	0.262792	NA	0.359923	0.240106	0.198824
2014-09-25 12:57:36	2014	0.005	0.297	NA	0.314	0.292	0.298	0.262792	NA	0.359923	0.240106	0.198824
2014-09-25 13:12:00	2014	-0.0089	0.299	NA	0.316	0.291	0.296	0.262792	NA	0.359923	0.240106	0.198824
2014-09-25 13:26:24	2014	-0.020001	0.299	NA	0.315	0.293	0.298	0.262792	NA	0.359923	0.240106	0.198824
2014-09-25 13:26:24	2014	-0.028701	0.301	NA	0.319	0.293	0.3	0.262792	NA	0.359923	0.240106	0.198824
2014-09-25 13:40:48	2014	-0.040701	0.301	NA	0.319	0.293	0.3	0.262792	NA	0.359923	0.240106	0.198824
2014-09-25 13:55:12	2014	-0.052701	0.3	NA	0.316	0.292	0.3	0.262792	NA	0.359923	0.240106	0.198824
2014-09-25 13:55:12	2014	-0.063501	0.299	NA	0.316	0.291	0.297	0.262792	NA	0.359923	0.240106	0.198824
2014-09-25 14:09:36	2014	-0.073301	0.299	NA	0.316	0.291	0.299	0.262792	NA	0.359923	0.240106	0.198824
2014-09-25 14:24:00	2014	-0.085801	0.299	NA	0.315	0.289	0.297	0.262792	NA	0.359923	0.240106	0.198824
2014-09-25 14:24:00	2014	-0.095601	0.298	NA	0.315	0.291	0.297	0.262792	NA	0.359923	0.240106	0.198824
2014-09-25 14:38:24	2014	-0.106001	0.296	NA	0.312	0.289	0.297	0.262792	NA	0.359923	0.240106	0.198824
2014-09-25 14:52:48	2014	-0.1136	0.296	NA	0.313	0.289	0.297	0.262792	NA	0.359923	0.240106	0.198824
2014-09-25 15:07:12	2014	-0.1232	0.297	NA	0.312	0.29	0.298	0.262792	NA	0.359923	0.240106	0.198824
2014-09-25 15:07:12	2014	-0.1338	0.296	NA	0.314	0.29	0.294	0.262792	NA	0.359923	0.240106	0.198824
2014-09-25 15:21:36	2014	-0.1387	0.296	NA	0.315	0.289	0.295	0.262792	NA	0.359923	0.240106	0.198824
2014-09-25 15:36:00	2014	-0.146001	0.298	NA	0.314	0.292	0.295	0.262792	NA	0.359923	0.240106	0.198824
2014-09-25 15:36:00	2014	-0.152601	0.299	NA	0.313	0.292	0.296	0.262792	NA	0.359923	0.240106	0.198824
2014-09-25 15:50:24	2014	-0.160101	0.3	NA	0.314	0.292	0.299	0.262792	NA	0.359923	0.240106	0.198824
2014-09-25 16:04:48	2014	-0.168901	0.298	NA	0.312	0.288	0.298	0.262792	NA	0.359923	0.240106	0.198824
2014-09-25 16:04:48	2014	-0.1725	0.297	NA	0.311	0.291	0.295	0.262792	NA	0.359923	0.240106	0.198824
2014-09-25 16:19:12	2014	-0.1792	0.296	NA	0.312	0.291	0.294	0.262792	NA	0.359923	0.240106	0.198824
2014-09-25 16:33:36	2014	-0.1827	0.299	NA	0.313	0.29	0.295	0.262792	NA	0.359923	0.240106	0.198824
2014-09-25 16:33:36	2014	-0.1891	0.299	NA	0.313	0.292	0.298	0.262792	NA	0.359923	0.240106	0.198824
2014-09-25 16:48:00	2014	-0.1973	0.296	NA	0.312	0.29	0.298	0.262792	NA	0.359923	0.240106	0.198824
2014-09-25 17:02:24	2014	-0.1999	0.297	NA	0.315	0.291	0.297	0.262792	NA	0.359923	0.240106	0.198824
2014-09-25 17:16:48	2014	-0.2069	0.298	NA	0.311	0.293	0.297	0.262792	NA	0.359923	0.240106	0.198824
2014-09-25 17:16:48	2014	-0.2097	0.298	NA	0.312	0.293	0.298	0.262792	NA	0.359923	0.240106	0.198824
2014-09-25 17:31:12	2014	-0.2162	0.296	NA	0.309	0.292	0.297	0.262792	NA	0.359923	0.240106	0.198824
2014-09-25 17:45:36	2014	-0.2179	0.296	NA	0.309	0.292	0.297	0.262792	NA	0.359923	0.240106	0.198824
2014-09-25 17:45:36	2014	-0.2144	0.298	NA	0.31	0.292	0.298	0.262792	NA	0.359923	0.240106	0.198824
2014-09-25 18:00:00	2014	-0.2146	0.298	NA	0.31	0.291	0.297	0.262792	NA	0.359923	0.240106	0.198824
2014-09-25 18:14:24	2014	-0.2096	0.298	NA	0.307	0.288	0.294	0.262792	NA	0.359923	0.240106	0.198824
2014-09-25 18:14:24	2014	-0.2001	0.297	NA	0.31	0.291	0.295	0.262792	NA	0.359923	0.240106	0.198824
2014-09-25 18:28:48	2014	-0.1878	0.298	NA	0.309	0.291	0.297	0.262792	NA	0.359923	0.240106	0.198824
2014-09-25 18:43:12	2014	-0.175001	0.299	NA	0.31	0.29	0.297	0.262792	NA	0.359923	0.240106	0.198824
2014-09-25 18:43:12	2014	-0.162701	0.297	NA	0.31	0.29	0.297	0.262792	NA	0.359923	0.240106	0.198824
2014-09-25 18:57:36	2014	-0.148301	0.298	NA	0.31	0.291	0.296	0.262792	NA	0.359923	0.240106	0.198824
2014-09-25 19:12:00	2014	-0.129801	0.295	NA	0.305	0.289	0.298	0.262792	NA	0.359923	0.240106	0.198824
2014-09-25 19:26:24	2014	-0.108701	0.298	NA	0.308	0.293	0.3	0.262792	NA	0.359923	0.240106	0.198824
2014-09-25 19:26:24	2014	-0.089801	0.297	NA	0.306	0.292	0.298	0.262792	NA	0.359923	0.240106	0.198824
2014-09-25 19:40:48	2014	-0.069901	0.297	NA	0.308	0.293	0.297	0.262792	NA	0.359923	0.240106	0.198824
2014-09-25 19:55:12	2014	-0.049201	0.297	NA	0.307	0.292	0.296	0.262792	NA	0.359923	0.240106	0.198824
2014-09-25 19:55:12	2014	-0.024701	0.297	NA	0.308	0.293	0.297	0.262792	NA	0.359923	0.240106	0.198824
2014-09-25 20:09:36	2014	-0.003901	0.297	NA	0.307	0.291	0.297	0.262792	NA	0.359923	0.240106	0.198824
2014-09-25 20:24:00	2014	0.018599	0.298	NA	0.307	0.293	0.299	0.262792	NA	0.359923	0.240106	0.198824
2014-09-25 20:24:00	2014	0.041399	0.296	NA	0.304	0.291	0.296	0.262792	NA	0.359923	0.240106	0.198824
2014-09-25 20:38:24	2014	0.060099	0.3	NA	0.307	0.294	0.299	0.262792	NA	0.359923	0.240106	0.198824
2014-09-25 20:52:48	2014	0.080399	0.297	NA	0.305	0.293	0.295	0.262792	NA	0.359923	0.240106	0.198824
2014-09-25 21:07:12	2014	0.100699	0.298	NA	0.305	0.293	0.299	0.262792	NA	0.359923	0.240106	0.198824
2014-09-25 21:07:12	2014	0.117299	0.298	NA	0.305	0.295	0.297	0.262792	NA	0.359923	0.240106	0.198824
2014-09-25 21:21:36	2014	0.137199	0.296	NA	0.304	0.293	0.296	0.262792	NA	0.359923	0.240106	0.198824
2014-09-25 21:36:00	2014	0.151799	0.297	NA	0.304	0.292	0.297	0.262792	NA	0.359923	0.240106	0.198824
2014-09-25 21:36:00	2014	0.165699	0.299	NA	0.304	0.29	0.297	0.262792	NA	0.359923	0.240106	0.198824
2014-09-25 21:50:24	2014	0.180099	0.296	NA	0.299	0.29	0.294	0.262792	NA	0.359923	0.240106	0.198824
2014-09-25 22:04:48	2014	0.185499	0.297	NA	0.301	0.294	0.296	0.262792	NA	0.359923	0.240106	0.198824
2014-09-25 22:04:48	2014	0.194199	0.299	NA	0.304	0.295	0.298	0.262792	NA	0.359923	0.240106	0.198824
2014-09-25 22:19:12	2014	0.194799	0.296	NA	0.304	0.29	0.297	0.262792	NA	0.359923	0.240106	0.198824
2014-09-25 22:33:36	2014	0.200199	0.299	NA	0.307	0.29	0.298	0.262792	NA	0.359923	0.240106	0.198824
2014-09-25 22:33:36	2014	0.199899	0.298	NA	0.311	0.292	0.298	0.262792	NA	0.359923	0.240106	0.198824
2014-09-25 22:48:00	2014	0.190599	0.299	NA	0.312	0.294	0.298	0.262792	NA	0.359923	0.240106	0.198824
2014-09-25 23:02:24	2014	0.1796	0.299	NA	0.311	0.293	0.3	0.262792	NA	0.359923	0.240106	0.198824
2014-09-25 23:16:48	2014	0.164999	0.299	NA	0.315	0.294	0.3	0.262792	NA	0.359923	0.240106	0.198824
2014-09-25 23:16:48	2014	0.148999	0.3	NA	0.312	0.293	0.299	0.262792	NA	0.359923	0.240106	0.198824
2014-09-25 23:31:12	2014	0.133899	0.3	NA	0.315	0.295	0.301	0.262792	NA	0.359923	0.240106	0.198824
2014-09-25 23:45:36	2014	0.117499	0.301	NA	0.315	0.295	0.297	0.262792	NA	0.359923	0.240106	0.198824
2014-09-25 23:45:36	2014	0.101599	0.3	NA	0.314	0.294	0.299	0.262792	NA	0.359923	0.240106	0.198824
2014-09-26	2014	0.081799	0.3	NA	0.314	0.294	0.3	0.262792	NA	0.359923	0.240106	0.198824
2014-09-26 00:14:24	2014	0.066199	0.299	NA	0.315	0.296	0.3	0.262792	NA	0.359923	0.240106	0.198824
2014-09-26 00:14:24	2014	0.050399	0.298	NA	0.315	0.294	0.296	0.262792	NA	0.359923	0.240106	0.198824
2014-09-26 00:28:48	2014	0.036999	0.299	NA	0.313	0.294	0.298	0.262792	NA	0.359923	0.240106	0.198824
2014-09-26 00:43:12	2014	0.0242	0.3	NA	0.315	0.295	0.3	0.262792	NA	0.359923	0.240106	0.198824
2014-09-26 00:43:12	2014	0.009299	0.299	NA	0.314	0.294	0.299	0.262792	NA	0.359923	0.240106	0.198824
2014-09-26 00:57:36	2014	-0.0008	0.298	NA	0.312	0.294	0.298	0.262792	NA	0.359923	0.240106	0.198824
2014-09-26 01:12:00	2014	-0.0101	0.299	NA	0.314	0.294	0.299	0.262792	NA	0.359923	0.240106	0.198824
2014-09-26 01:26:24	2014	-0.0228	0.3	NA	0.312	0.295	0.299	0.262792	NA	0.359923	0.240106	0.198824
2014-09-26 01:26:24	2014	-0.0356	0.298	NA	0.31	0.295	0.298	0.262792	NA	0.359923	0.240106	0.198824
2014-09-26 01:40:48	2014	-0.0451	0.3	NA	0.313	0.295	0.298	0.262792	NA	0.359923	0.240106	0.198824
2014-09-26 01:55:12	2014	-0.0554	0.301	NA	0.313	0.297	0.299	0.262792	NA	0.359923	0.240106	0.198824
2014-09-26 01:55:12	2014	-0.0676	0.299	NA	0.314	0.295	0.299	0.262792	NA	0.359923	0.240106	0.198824
2014-09-26 02:09:36	2014	-0.077	0.297	NA	0.312	0.294	0.298	0.262792	NA	0.359923	0.240106	0.198824
2014-09-26 02:24:00	2014	-0.0876	0.298	NA	0.311	0.292	0.299	0.262792	NA	0.359923	0.240106	0.198824
2014-09-26 02:24:00	2014	-0.0966	0.298	NA	0.31	0.294	0.299	0.262792	NA	0.359923	0.240106	0.198824
2014-09-26 02:38:24	2014	-0.1036	0.301	NA	0.313	0.294	0.3	0.262792	NA	0.359923	0.240106	0.198824
2014-09-26 02:52:48	2014	-0.1117	0.301	NA	0.313	0.294	0.3	0.262792	NA	0.359923	0.240106	0.198824
2014-09-26 03:07:12	2014	-0.1213	0.299	NA	0.313	0.297	0.299	0.262792	NA	0.359923	0.240106	0.198824
2014-09-26 03:07:12	2014	-0.1298	0.298	NA	0.31	0.297	0.299	0.262792	NA	0.359923	0.240106	0.198824
2014-09-26 03:21:36	2014	-0.135401	0.301	NA	0.31	0.297	0.298	0.262792	NA	0.359923	0.240106	0.198824
2014-09-26 03:36:00	2014	-0.141601	0.299	NA	0.31	0.295	0.298	0.262792	NA	0.359923	0.240106	0.198824
2014-09-26 03:36:00	2014	-0.147301	0.3	NA	0.312	0.296	0.298	0.262792	NA	0.359923	0.240106	0.198824
2014-09-26 03:50:24	2014	-0.157401	0.297	NA	0.309	0.295	0.298	0.262792	NA	0.359923	0.240106	0.198824
2014-09-26 04:04:48	2014	-0.162601	0.299	NA	0.312	0.294	0.299	0.262792	NA	0.359923	0.240106	0.198824
2014-09-26 04:04:48	2014	-0.170301	0.298	NA	0.31	0.293	0.298	0.262792	NA	0.359923	0.240106	0.198824
2014-09-26 04:19:12	2014	-0.177601	0.301	NA	0.313	0.295	0.299	0.262792	NA	0.359923	0.240106	0.198824
2014-09-26 04:33:36	2014	-0.183001	0.3	NA	0.31	0.295	0.298	0.262792	NA	0.359923	0.240106	0.198824
2014-09-26 04:33:36	2014	-0.188401	0.301	NA	0.31	0.295	0.299	0.262792	NA	0.359923	0.240106	0.198824
2014-09-26 04:48:00	2014	-0.195101	0.3	NA	0.309	0.295	0.296	0.262792	NA	0.359923	0.240106	0.198824
2014-09-26 05:02:24	2014	-0.201501	0.301	NA	0.309	0.294	0.298	0.262792	NA	0.359923	0.240106	0.198824
2014-09-26 05:16:48	2014	-0.207801	0.3	NA	0.308	0.294	0.299	0.262792	NA	0.359923	0.240106	0.198824
2014-09-26 05:16:48	2014	-0.212801	0.299	NA	0.309	0.293	0.299	0.262792	NA	0.359923	0.240106	0.198824
2014-09-26 05:31:12	2014	-0.212301	0.3	NA	0.311	0.294	0.301	0.262792	NA	0.359923	0.240106	0.198824
2014-09-26 05:45:36	2014	-0.213901	0.302	NA	0.31	0.295	0.299	0.262792	NA	0.359923	0.240106	0.198824
2014-09-26 05:45:36	2014	-0.2126	0.301	NA	0.31	0.296	0.3	0.262792	NA	0.359923	0.240106	0.198824
2014-09-26 06:00:00	2014	-0.2075	0.299	NA	0.31	0.295	0.299	0.262792	NA	0.359923	0.240106	0.198824
2014-09-26 06:14:24	2014	-0.1989	0.301	NA	0.31	0.294	0.3	0.262792	NA	0.359923	0.240106	0.198824
2014-09-26 06:14:24	2014	-0.1897	0.301	NA	0.309	0.295	0.3	0.262792	NA	0.359923	0.240106	0.198824
2014-09-26 06:28:48	2014	-0.1791	0.302	NA	0.31	0.295	0.302	0.262792	NA	0.359923	0.240106	0.198824
2014-09-26 06:43:12	2014	-0.1659	0.302	NA	0.312	0.295	0.3	0.262792	NA	0.359923	0.240106	0.198824
2014-09-26 06:43:12	2014	-0.1528	0.301	NA	0.308	0.294	0.299	0.262792	NA	0.359923	0.240106	0.198824
2014-09-26 06:57:36	2014	-0.1347	0.301	NA	0.31	0.292	0.3	0.262792	NA	0.359923	0.240106	0.198824
2014-09-26 07:12:00	2014	-0.1147	0.302	NA	0.31	0.296	0.3	0.262792	NA	0.359923	0.240106	0.198824
2014-09-26 07:26:24	2014	-0.0957	0.301	NA	0.311	0.293	0.299	0.262792	NA	0.359923	0.240106	0.198824
2014-09-26 07:26:24	2014	-0.0767	0.301	NA	0.309	0.295	0.301	0.262792	NA	0.359923	0.240106	0.198824
2014-09-26 07:40:48	2014	-0.055101	0.301	NA	0.309	0.295	0.3	0.262792	NA	0.359923	0.240106	0.198824
2014-09-26 07:55:12	2014	-0.032001	0.302	NA	0.31	0.295	0.301	0.262792	NA	0.359923	0.240106	0.198824
2014-09-26 07:55:12	2014	-0.007601	0.301	NA	0.309	0.296	0.299	0.262792	NA	0.359923	0.240106	0.198824
2014-09-26 08:09:36	2014	0.015299	0.302	NA	0.311	0.296	0.3	0.262792	NA	0.359923	0.240106	0.198824
2014-09-26 08:24:00	2014	0.042599	0.302	NA	0.309	0.294	0.301	0.262792	NA	0.359923	0.240106	0.198824
2014-09-26 08:24:00	2014	0.067499	0.304	NA	0.311	0.298	0.301	0.262792	NA	0.359923	0.240106	0.198824
2014-09-26 08:38:24	2014	0.088999	0.3	NA	0.307	0.292	0.298	0.262792	NA	0.359923	0.240106	0.198824
2014-09-26 08:52:48	2014	0.1222	0.306	NA	0.311	0.298	0.305	0.262792	NA	0.359923	0.240106	0.198824
2014-09-26 09:07:12	2014	0.144099	0.303	NA	0.31	0.298	0.302	0.262792	NA	0.359923	0.240106	0.198824
2014-09-26 09:07:12	2014	0.169999	0.303	NA	0.307	0.296	0.301	0.262792	NA	0.359923	0.240106	0.198824
2014-09-26 09:21:36	2014	0.187499	0.303	NA	0.309	0.296	0.302	0.262792	NA	0.359923	0.240106	0.198824
2014-09-26 09:36:00	2014	0.201799	0.295	NA	0.301	0.289	0.296	0.262792	NA	0.359923	0.240106	0.198824
2014-09-26 09:36:00	2014	0.227799	0.302	NA	0.309	0.293	0.302	0.262792	NA	0.359923	0.240106	0.198824
2014-09-26 09:50:24	2014	0.240799	0.296	NA	0.302	0.29	0.294	0.262792	NA	0.359923	0.240106	0.198824
2014-09-26 10:04:48	2014	0.257899	0.297	NA	0.303	0.291	0.297	0.262792	NA	0.359923	0.240106	0.198824
2014-09-26 10:04:48	2014	0.276	0.303	NA	0.305	0.297	0.301	0.262792	NA	0.359923	0.240106	0.198824
2014-09-26 10:19:12	2014	0.284599	0.297	NA	0.302	0.292	0.297	0.262792	NA	0.359923	0.240106	0.198824
2014-09-26 10:33:36	2014	0.293099	0.298	NA	0.301	0.29	0.295	0.262792	NA	0.359923	0.240106	0.198824
2014-09-26 10:33:36	2014	0.300799	0.298	NA	0.302	0.292	0.297	0.262792	NA	0.359923	0.240106	0.198824
2014-09-26 10:48:00	2014	0.307399	0.298	NA	0.3	0.292	0.298	0.262792	NA	0.359923	0.240106	0.198824
2014-09-26 11:02:24	2014	0.300199	0.295	NA	0.298	0.288	0.294	0.262792	NA	0.359923	0.240106	0.198824
2014-09-26 11:16:48	2014	0.303199	0.295	NA	0.3	0.287	0.293	0.262792	NA	0.359923	0.240106	0.198824
2014-09-26 11:16:48	2014	0.292599	0.297	NA	0.297	0.288	0.294	0.262792	NA	0.359923	0.240106	0.198824
2014-09-26 11:31:12	2014	0.277099	0.296	NA	0.296	0.29	0.295	0.262792	NA	0.359923	0.240106	0.198824
2014-09-26 11:45:36	2014	0.254199	0.298	NA	0.297	0.288	0.295	0.262792	NA	0.359923	0.240106	0.198824
2014-09-26 11:45:36	2014	0.238399	0.297	NA	0.296	0.291	0.295	0.262792	NA	0.359923	0.240106	0.198824
2014-09-26 12:00:00	2014	0.212399	0.297	NA	0.296	0.289	0.295	0.262792	NA	0.359923	0.240106	0.198824
2014-09-26 12:14:24	2014	0.196599	0.3	NA	0.296	0.29	0.298	0.262792	NA	0.359923	0.240106	0.198824
2014-09-26 12:14:24	2014	0.174599	0.3	NA	0.296	0.294	0.298	0.262792	NA	0.359923	0.240106	0.198824
2014-09-26 12:28:48	2014	0.152099	0.299	NA	0.295	0.291	0.3	0.262792	NA	0.359923	0.240106	0.198824
2014-09-26 12:43:12	2014	0.133399	0.297	NA	0.291	0.291	0.297	0.262792	NA	0.359923	0.240106	0.198824
2014-09-26 12:43:12	2014	0.112299	0.298	NA	0.289	0.291	0.297	0.262792	NA	0.359923	0.240106	0.198824
2014-09-26 12:57:36	2014	0.0954	0.299	NA	0.288	0.293	0.297	0.262792	NA	0.359923	0.240106	0.198824
2014-09-26 13:12:00	2014	0.0782	0.298	NA	0.287	0.294	0.298	0.262792	NA	0.359923	0.240106	0.198824
2014-09-26 13:26:24	2014	0.0678	0.299	NA	0.287	0.293	0.296	0.262792	NA	0.359923	0.240106	0.198824
2014-09-26 13:26:24	2014	0.059999	0.302	NA	0.287	0.296	0.302	0.262792	NA	0.359923	0.240106	0.198824
2014-09-26 13:40:48	2014	0.044599	0.306	NA	0.289	0.299	0.302	0.262792	NA	0.359923	0.240106	0.198824
2014-09-26 13:55:12	2014	0.031599	0.302	NA	0.286	0.296	0.301	0.262792	NA	0.359923	0.240106	0.198824
2014-09-26 13:55:12	2014	0.017899	0.3	NA	0.282	0.296	0.301	0.262792	NA	0.359923	0.240106	0.198824
2014-09-26 14:09:36	2014	0.005699	0.302	NA	0.281	0.295	0.3	0.262792	NA	0.359923	0.240106	0.198824
2014-09-26 14:24:00	2014	-0.009401	0.299	NA	0.278	0.291	0.3	0.262792	NA	0.359923	0.240106	0.198824
2014-09-26 14:24:00	2014	-0.023	0.295	NA	0.274	0.289	0.296	0.262792	NA	0.359923	0.240106	0.198824
2014-09-26 14:38:24	2014	-0.0363	0.296	NA	0.272	0.289	0.293	0.262792	NA	0.359923	0.240106	0.198824
2014-09-26 14:52:48	2014	-0.044501	0.296	NA	0.272	0.289	0.293	0.262792	NA	0.359923	0.240106	0.198824
2014-09-26 15:07:12	2014	-0.054901	0.299	NA	0.274	0.292	0.296	0.262792	NA	0.359923	0.240106	0.198824
2014-09-26 15:07:12	2014	-0.062801	0.297	NA	0.274	0.289	0.293	0.262792	NA	0.359923	0.240106	0.198824
2014-09-26 15:21:36	2014	-0.0701	0.299	NA	0.274	0.292	0.296	0.262792	NA	0.359923	0.240106	0.198824
2014-09-26 15:36:00	2014	-0.0791	0.302	NA	0.277	0.295	0.301	0.262792	NA	0.359923	0.240106	0.198824
2014-09-26 15:36:00	2014	-0.0911	0.297	NA	0.273	0.292	0.296	0.262792	NA	0.359923	0.240106	0.198824
2014-09-26 15:50:24	2014	-0.1014	0.296	NA	0.27	0.291	0.296	0.262792	NA	0.359923	0.240106	0.198824
2014-09-26 16:04:48	2014	-0.1079	0.3	NA	0.273	0.295	0.3	0.262792	NA	0.359923	0.240106	0.198824
2014-09-26 16:04:48	2014	-0.122501	0.295	NA	0.267	0.29	0.293	0.262792	NA	0.359923	0.240106	0.198824
2014-09-26 16:19:12	2014	-0.131401	0.294	NA	0.266	0.288	0.293	0.262792	NA	0.359923	0.240106	0.198824
2014-09-26 16:33:36	2014	-0.1377	0.295	NA	0.266	0.29	0.295	0.262792	NA	0.359923	0.240106	0.198824
2014-09-26 16:33:36	2014	-0.147301	0.295	NA	0.265	0.287	0.293	0.262792	NA	0.359923	0.240106	0.198824
2014-09-26 16:48:00	2014	-0.155001	0.295	NA	0.265	0.288	0.292	0.262792	NA	0.359923	0.240106	0.198824
2014-09-26 17:02:24	2014	-0.1608	0.295	NA	0.266	0.287	0.293	0.262792	NA	0.359923	0.240106	0.198824
2014-09-26 17:16:48	2014	-0.1684	0.295	NA	0.266	0.288	0.293	0.262792	NA	0.359923	0.240106	0.198824
2014-09-26 17:16:48	2014	-0.1748	0.293	NA	0.265	0.287	0.295	0.262792	NA	0.359923	0.240106	0.198824
2014-09-26 17:31:12	2014	-0.1799	0.296	NA	0.268	0.287	0.296	0.262792	NA	0.359923	0.240106	0.198824
2014-09-26 17:45:36	2014	-0.1845	0.295	NA	0.266	0.289	0.293	0.262792	NA	0.359923	0.240106	0.198824
2014-09-26 17:45:36	2014	-0.19	0.295	NA	0.266	0.289	0.292	0.262792	NA	0.359923	0.240106	0.198824
2014-09-26 18:00:00	2014	-0.1925	0.296	NA	0.266	0.289	0.292	0.262792	NA	0.359923	0.240106	0.198824
2014-09-26 18:14:24	2014	-0.1927	0.296	NA	0.266	0.29	0.295	0.262792	NA	0.359923	0.240106	0.198824
2014-09-26 18:14:24	2014	-0.1926	0.296	NA	0.268	0.291	0.293	0.262792	NA	0.359923	0.240106	0.198824
2014-09-26 18:28:48	2014	-0.187501	0.295	NA	0.266	0.29	0.291	0.262792	NA	0.359923	0.240106	0.198824
2014-09-26 18:43:12	2014	-0.178101	0.294	NA	0.266	0.291	0.293	0.262792	NA	0.359923	0.240106	0.198824
2014-09-26 18:43:12	2014	-0.168301	0.293	NA	0.267	0.288	0.291	0.262792	NA	0.359923	0.240106	0.198824
2014-09-26 18:57:36	2014	-0.154501	0.293	NA	0.267	0.29	0.291	0.262792	NA	0.359923	0.240106	0.198824
2014-09-26 19:12:00	2014	-0.140001	0.294	NA	0.267	0.29	0.291	0.262792	NA	0.359923	0.240106	0.198824
2014-09-26 19:26:24	2014	-0.125101	0.294	NA	0.267	0.291	0.293	0.262792	NA	0.359923	0.240106	0.198824
2014-09-26 19:26:24	2014	-0.109501	0.295	NA	0.269	0.292	0.295	0.262792	NA	0.359923	0.240106	0.198824
2014-09-26 19:40:48	2014	-0.091001	0.294	NA	0.269	0.29	0.292	0.262792	NA	0.359923	0.240106	0.198824
2014-09-26 19:55:12	2014	-0.070901	0.296	NA	0.267	0.292	0.293	0.262792	NA	0.359923	0.240106	0.198824
2014-09-26 19:55:12	2014	-0.051301	0.294	NA	0.268	0.291	0.293	0.262792	NA	0.359923	0.240106	0.198824
2014-09-26 20:09:36	2014	-0.029601	0.296	NA	0.268	0.291	0.295	0.262792	NA	0.359923	0.240106	0.198824
2014-09-26 20:24:00	2014	-0.0084	0.294	NA	0.267	0.29	0.292	0.262792	NA	0.359923	0.240106	0.198824
2014-09-26 20:24:00	2014	0.013	0.295	NA	0.268	0.289	0.293	0.262792	NA	0.359923	0.240106	0.198824
2014-09-26 20:38:24	2014	0.0368	0.296	NA	0.27	0.293	0.293	0.262792	NA	0.359923	0.240106	0.198824
2014-09-26 20:52:48	2014	0.0575	0.297	NA	0.271	0.293	0.297	0.262792	NA	0.359923	0.240106	0.198824
2014-09-26 21:07:12	2014	0.0767	0.295	NA	0.272	0.291	0.296	0.262792	NA	0.359923	0.240106	0.198824
2014-09-26 21:07:12	2014	0.0983	0.296	NA	0.268	0.29	0.293	0.262792	NA	0.359923	0.240106	0.198824
2014-09-26 21:21:36	2014	0.1173	0.295	NA	0.268	0.29	0.294	0.262792	NA	0.359923	0.240106	0.198824
2014-09-26 21:36:00	2014	0.1339	0.295	NA	0.268	0.289	0.293	0.262792	NA	0.359923	0.240106	0.198824
2014-09-26 21:36:00	2014	0.1513	0.294	NA	0.265	0.292	0.295	0.262792	NA	0.359923	0.240106	0.198824
2014-09-26 21:50:24	2014	0.1664	0.298	NA	0.268	0.292	0.296	0.262792	NA	0.359923	0.240106	0.198824
2014-09-26 22:04:48	2014	0.1808	0.296	NA	0.267	0.291	0.296	0.262792	NA	0.359923	0.240106	0.198824
2014-09-26 22:04:48	2014	0.1929	0.295	NA	0.267	0.291	0.296	0.262792	NA	0.359923	0.240106	0.198824
2014-09-26 22:19:12	2014	0.2054	0.294	NA	0.267	0.292	0.295	0.262792	NA	0.359923	0.240106	0.198824
2014-09-26 22:33:36	2014	0.2152	0.295	NA	0.267	0.291	0.295	0.262792	NA	0.359923	0.240106	0.198824
2014-09-26 22:33:36	2014	0.2228	0.295	NA	0.27	0.292	0.295	0.262792	NA	0.359923	0.240106	0.198824
2014-09-26 22:48:00	2014	0.2267	0.295	NA	0.268	0.291	0.295	0.262792	NA	0.359923	0.240106	0.198824
2014-09-26 23:02:24	2014	0.2303	0.295	NA	0.27	0.293	0.294	0.262792	NA	0.359923	0.240106	0.198824
2014-09-26 23:16:48	2014	0.2292	0.294	NA	0.268	0.291	0.296	0.262792	NA	0.359923	0.240106	0.198824
2014-09-26 23:16:48	2014	0.2216	0.295	NA	0.267	0.291	0.296	0.262792	NA	0.359923	0.240106	0.198824
2014-09-26 23:31:12	2014	0.212499	0.296	NA	0.268	0.291	0.295	0.262792	NA	0.359923	0.240106	0.198824
2014-09-26 23:45:36	2014	0.192599	0.295	NA	0.267	0.291	0.295	0.262792	NA	0.359923	0.240106	0.198824
2014-09-26 23:45:36	2014	0.177199	0.295	NA	0.267	0.29	0.295	0.262792	NA	0.359923	0.240106	0.198824
2014-09-27	2014	0.159099	0.296	NA	0.269	0.291	0.297	0.262792	NA	0.359923	0.240106	0.198824
2014-09-27 00:14:24	2014	0.139599	0.295	NA	0.266	0.292	0.295	0.262792	NA	0.359923	0.240106	0.198824
2014-09-27 00:14:24	2014	0.122799	0.296	NA	0.266	0.29	0.295	0.262792	NA	0.359923	0.240106	0.198824
2014-09-27 00:28:48	2014	0.107999	0.297	NA	0.269	0.292	0.297	0.262792	NA	0.359923	0.240106	0.198824
2014-09-27 00:43:12	2014	0.088099	0.296	NA	0.267	0.293	0.297	0.262792	NA	0.359923	0.240106	0.198824
2014-09-27 00:43:12	2014	0.071399	0.298	NA	0.269	0.293	0.297	0.262792	NA	0.359923	0.240106	0.198824
2014-09-27 00:57:36	2014	0.056299	0.295	NA	0.266	0.29	0.298	0.262792	NA	0.359923	0.240106	0.198824
2014-09-27 01:12:00	2014	0.042299	0.294	NA	0.267	0.29	0.298	0.262792	NA	0.359923	0.240106	0.198824
2014-09-27 01:26:24	2014	0.028399	0.295	NA	0.267	0.292	0.295	0.262792	NA	0.359923	0.240106	0.198824
2014-09-27 01:26:24	2014	0.015999	0.296	NA	0.267	0.291	0.295	0.262792	NA	0.359923	0.240106	0.198824
2014-09-27 01:40:48	2014	0.002099	0.293	NA	0.265	0.291	0.294	0.262792	NA	0.359923	0.240106	0.198824
2014-09-27 01:55:12	2014	-0.009901	0.295	NA	0.267	0.291	0.297	0.262792	NA	0.359923	0.240106	0.198824
2014-09-27 01:55:12	2014	-0.021401	0.296	NA	0.267	0.29	0.296	0.262792	NA	0.359923	0.240106	0.198824
2014-09-27 02:09:36	2014	-0.0327	0.297	NA	0.265	0.291	0.297	0.262792	NA	0.359923	0.240106	0.198824
2014-09-27 02:24:00	2014	-0.0429	0.295	NA	0.269	0.289	0.297	0.262792	NA	0.359923	0.240106	0.198824
2014-09-27 02:24:00	2014	-0.0539	0.295	NA	0.265	0.288	0.294	0.262792	NA	0.359923	0.240106	0.198824
2014-09-27 02:38:24	2014	-0.0633	0.295	NA	0.266	0.292	0.297	0.262792	NA	0.359923	0.240106	0.198824
2014-09-27 02:52:48	2014	-0.0735	0.294	NA	0.266	0.29	0.295	0.262792	NA	0.359923	0.240106	0.198824
2014-09-27 03:07:12	2014	-0.0843	0.296	NA	0.266	0.289	0.296	0.262792	NA	0.359923	0.240106	0.198824
2014-09-27 03:07:12	2014	-0.0943	0.294	NA	0.267	0.29	0.297	0.262792	NA	0.359923	0.240106	0.198824
2014-09-27 03:21:36	2014	-0.1043	0.294	NA	0.266	0.29	0.296	0.262792	NA	0.359923	0.240106	0.198824
2014-09-27 03:36:00	2014	-0.111	0.295	NA	0.266	0.29	0.295	0.262792	NA	0.359923	0.240106	0.198824
2014-09-27 03:36:00	2014	-0.1191	0.296	NA	0.268	0.291	0.296	0.262792	NA	0.359923	0.240106	0.198824
2014-09-27 03:50:24	2014	-0.1264	0.296	NA	0.268	0.289	0.296	0.262792	NA	0.359923	0.240106	0.198824
2014-09-27 04:04:48	2014	-0.1356	0.297	NA	0.267	0.291	0.298	0.262792	NA	0.359923	0.240106	0.198824
2014-09-27 04:04:48	2014	-0.1443	0.296	NA	0.267	0.289	0.297	0.262792	NA	0.359923	0.240106	0.198824
2014-09-27 04:19:12	2014	-0.1515	0.295	NA	0.266	0.292	0.297	0.262792	NA	0.359923	0.240106	0.198824
2014-09-27 04:33:36	2014	-0.1597	0.296	NA	0.267	0.291	0.296	0.262792	NA	0.359923	0.240106	0.198824
2014-09-27 04:33:36	2014	-0.1658	0.296	NA	0.266	0.291	0.297	0.262792	NA	0.359923	0.240106	0.198824
2014-09-27 04:48:00	2014	-0.1713	0.296	NA	0.266	0.293	0.297	0.262792	NA	0.359923	0.240106	0.198824
2014-09-27 05:02:24	2014	-0.179801	0.297	NA	0.265	0.292	0.297	0.262792	NA	0.359923	0.240106	0.198824
2014-09-27 05:16:48	2014	-0.188001	0.296	NA	0.266	0.291	0.297	0.262792	NA	0.359923	0.240106	0.198824
2014-09-27 05:16:48	2014	-0.195701	0.293	NA	0.264	0.289	0.295	0.262792	NA	0.359923	0.240106	0.198824
2014-09-27 05:31:12	2014	-0.201401	0.295	NA	0.265	0.288	0.294	0.262792	NA	0.359923	0.240106	0.198824
2014-09-27 05:45:36	2014	-0.204601	0.295	NA	0.264	0.291	0.296	0.262792	NA	0.359923	0.240106	0.198824
2014-09-27 05:45:36	2014	-0.207801	0.294	NA	0.263	0.291	0.294	0.262792	NA	0.359923	0.240106	0.198824
2014-09-27 06:00:00	2014	-0.210801	0.297	NA	0.264	0.292	0.297	0.262792	NA	0.359923	0.240106	0.198824
2014-09-27 06:14:24	2014	-0.216801	0.294	NA	0.264	0.291	0.297	0.262792	NA	0.359923	0.240106	0.198824
2014-09-27 06:14:24	2014	-0.217401	0.294	NA	0.265	0.291	0.295	0.262792	NA	0.359923	0.240106	0.198824
2014-09-27 06:28:48	2014	-0.215301	0.294	NA	0.266	0.293	0.297	0.262792	NA	0.359923	0.240106	0.198824
2014-09-27 06:43:12	2014	-0.206601	0.293	NA	0.264	0.29	0.297	0.262792	NA	0.359923	0.240106	0.198824
2014-09-27 06:43:12	2014	-0.197901	0.294	NA	0.264	0.291	0.294	0.262792	NA	0.359923	0.240106	0.198824
2014-09-27 06:57:36	2014	-0.186301	0.294	NA	0.264	0.291	0.297	0.262792	NA	0.359923	0.240106	0.198824
2014-09-27 07:12:00	2014	-0.1769	0.293	NA	0.264	0.288	0.295	0.262792	NA	0.359923	0.240106	0.198824
2014-09-27 07:26:24	2014	-0.160101	0.295	NA	0.264	0.291	0.295	0.262792	NA	0.359923	0.240106	0.198824
2014-09-27 07:26:24	2014	-0.143601	0.295	NA	0.263	0.291	0.295	0.262792	NA	0.359923	0.240106	0.198824
2014-09-27 07:40:48	2014	-0.124701	0.298	NA	0.267	0.293	0.298	0.262792	NA	0.359923	0.240106	0.198824
2014-09-27 07:55:12	2014	-0.1109	0.293	NA	0.26	0.288	0.295	0.262792	NA	0.359923	0.240106	0.198824
2014-09-27 07:55:12	2014	-0.0893	0.293	NA	0.261	0.288	0.294	0.262792	NA	0.359923	0.240106	0.198824
2014-09-27 08:09:36	2014	-0.067	0.295	NA	0.261	0.289	0.293	0.262792	NA	0.359923	0.240106	0.198824
2014-09-27 08:24:00	2014	-0.042	0.297	NA	0.263	0.291	0.295	0.262792	NA	0.359923	0.240106	0.198824
2014-09-27 08:24:00	2014	-0.0172	0.296	NA	0.263	0.289	0.294	0.262792	NA	0.359923	0.240106	0.198824
2014-09-27 08:38:24	2014	0.0075	0.295	NA	0.263	0.289	0.295	0.262792	NA	0.359923	0.240106	0.198824
2014-09-27 08:52:48	2014	0.0354	0.296	NA	0.263	0.291	0.295	0.262792	NA	0.359923	0.240106	0.198824
2014-09-27 09:07:12	2014	0.0635	0.296	NA	0.264	0.291	0.297	0.262792	NA	0.359923	0.240106	0.198824
2014-09-27 09:07:12	2014	0.0923	0.296	NA	0.265	0.291	0.295	0.262792	NA	0.359923	0.240106	0.198824
2014-09-27 09:21:36	2014	0.118	0.295	NA	0.264	0.289	0.295	0.262792	NA	0.359923	0.240106	0.198824
2014-09-27 09:36:00	2014	0.1443	0.296	NA	0.265	0.289	0.295	0.262792	NA	0.359923	0.240106	0.198824
2014-09-27 09:36:00	2014	0.1698	0.296	NA	0.262	0.289	0.293	0.262792	NA	0.359923	0.240106	0.198824
2014-09-27 09:50:24	2014	0.190699	0.291	NA	0.258	0.285	0.291	0.262792	NA	0.359923	0.240106	0.198824
2014-09-27 10:04:48	2014	0.214999	0.292	NA	0.261	0.285	0.291	0.262792	NA	0.359923	0.240106	0.198824
2014-09-27 10:04:48	2014	0.2406	0.295	NA	0.262	0.29	0.293	0.262792	NA	0.359923	0.240106	0.198824
2014-09-27 10:19:12	2014	0.2614	0.295	NA	0.264	0.29	0.296	0.262792	NA	0.359923	0.240106	0.198824
2014-09-27 10:33:36	2014	0.277799	0.292	NA	0.26	0.289	0.291	0.262792	NA	0.359923	0.240106	0.198824
2014-09-27 10:33:36	2014	0.291299	0.292	NA	0.261	0.286	0.291	0.262792	NA	0.359923	0.240106	0.198824
2014-09-27 10:48:00	2014	0.304099	0.292	NA	0.26	0.285	0.291	0.262792	NA	0.359923	0.240106	0.198824
2014-09-27 11:02:24	2014	0.312899	0.291	NA	0.258	0.285	0.289	0.262792	NA	0.359923	0.240106	0.198824
2014-09-27 11:16:48	2014	0.319599	0.289	NA	0.256	0.282	0.289	0.262792	NA	0.359923	0.240106	0.198824
2014-09-27 11:16:48	2014	0.325399	0.289	NA	0.258	0.285	0.291	0.262792	NA	0.359923	0.240106	0.198824
2014-09-27 11:31:12	2014	0.327699	0.291	NA	0.258	0.285	0.291	0.262792	NA	0.359923	0.240106	0.198824
2014-09-27 11:45:36	2014	0.326999	0.29	NA	0.257	0.284	0.289	0.262792	NA	0.359923	0.240106	0.198824
2014-09-27 11:45:36	2014	0.319299	0.29	NA	0.274	0.289	0.291	0.262792	NA	0.359923	0.240106	0.198824
2014-09-27 12:00:00	2014	0.306599	0.291	NA	0.297	0.294	0.3	0.262792	NA	0.359923	0.240106	0.198824
2014-09-27 12:14:24	2014	0.2911	0.297	NA	0.312	0.306	0.309	0.262792	NA	0.359923	0.240106	0.198824
2014-09-27 12:14:24	2014	0.269399	0.3	NA	0.316	0.307	0.313	0.262792	NA	0.359923	0.240106	0.198824
2014-09-27 12:28:48	2014	0.2469	0.302	NA	0.32	0.31	0.314	0.262792	NA	0.359923	0.240106	0.198824
2014-09-27 12:43:12	2014	0.2248	0.302	NA	0.32	0.312	0.316	0.262792	NA	0.359923	0.240106	0.198824
2014-09-27 12:43:12	2014	0.2049	0.303	NA	0.323	0.312	0.317	0.262792	NA	0.359923	0.240106	0.198824
2014-09-27 12:57:36	2014	0.1832	0.304	NA	0.323	0.313	0.317	0.262792	NA	0.359923	0.240106	0.198824
2014-09-27 13:12:00	2014	0.1608	0.307	NA	0.322	0.311	0.316	0.262792	NA	0.359923	0.240106	0.198824
2014-09-27 13:26:24	2014	0.140499	0.307	NA	0.323	0.314	0.32	0.262792	NA	0.359923	0.240106	0.198824
2014-09-27 13:26:24	2014	0.124999	0.31	NA	0.325	0.316	0.32	0.262792	NA	0.359923	0.240106	0.198824
2014-09-27 13:40:48	2014	0.1074	0.311	NA	0.328	0.318	0.323	0.262792	NA	0.359923	0.240106	0.198824
2014-09-27 13:55:12	2014	0.0912	0.31	NA	0.325	0.315	0.323	0.262792	NA	0.359923	0.240106	0.198824
2014-09-27 13:55:12	2014	0.0733	0.308	NA	0.324	0.315	0.317	0.262792	NA	0.359923	0.240106	0.198824
2014-09-27 14:09:36	2014	0.0602	0.305	NA	0.324	0.313	0.319	0.262792	NA	0.359923	0.240106	0.198824
2014-09-27 14:24:00	2014	0.042799	0.302	NA	0.318	0.31	0.313	0.262792	NA	0.359923	0.240106	0.198824
2014-09-27 14:24:00	2014	0.025599	0.301	NA	0.316	0.307	0.312	0.262792	NA	0.359923	0.240106	0.198824
2014-09-27 14:38:24	2014	0.014099	0.302	NA	0.316	0.308	0.313	0.262792	NA	0.359923	0.240106	0.198824
2014-09-27 14:52:48	2014	9.9e-05	0.301	NA	0.317	0.309	0.311	0.262792	NA	0.359923	0.240106	0.198824
2014-09-27 15:07:12	2014	-0.011401	0.304	NA	0.316	0.308	0.312	0.262792	NA	0.359923	0.240106	0.198824
2014-09-27 15:07:12	2014	-0.021301	0.304	NA	0.315	0.308	0.312	0.262792	NA	0.359923	0.240106	0.198824
2014-09-27 15:21:36	2014	-0.0312	0.303	NA	0.317	0.308	0.314	0.262792	NA	0.359923	0.240106	0.198824
2014-09-27 15:36:00	2014	-0.0391	0.306	NA	0.319	0.311	0.318	0.262792	NA	0.359923	0.240106	0.198824
2014-09-27 15:36:00	2014	-0.0537	0.304	NA	0.319	0.312	0.316	0.262792	NA	0.359923	0.240106	0.198824
2014-09-27 15:50:24	2014	-0.0636	0.303	NA	0.316	0.308	0.315	0.262792	NA	0.359923	0.240106	0.198824
2014-09-27 16:04:48	2014	-0.0724	0.305	NA	0.319	0.311	0.316	0.262792	NA	0.359923	0.240106	0.198824
2014-09-27 16:04:48	2014	-0.088001	0.3	NA	0.312	0.305	0.312	0.262792	NA	0.359923	0.240106	0.198824
2014-09-27 16:19:12	2014	-0.097601	0.3	NA	0.311	0.304	0.312	0.262792	NA	0.359923	0.240106	0.198824
2014-09-27 16:33:36	2014	-0.107001	0.298	NA	0.312	0.304	0.312	0.262792	NA	0.359923	0.240106	0.198824
2014-09-27 16:33:36	2014	-0.115001	0.299	NA	0.313	0.307	0.312	0.262792	NA	0.359923	0.240106	0.198824
2014-09-27 16:48:00	2014	-0.123801	0.299	NA	0.312	0.304	0.31	0.262792	NA	0.359923	0.240106	0.198824
2014-09-27 17:02:24	2014	-0.130301	0.299	NA	0.313	0.306	0.313	0.262792	NA	0.359923	0.240106	0.198824
2014-09-27 17:16:48	2014	-0.137901	0.3	NA	0.313	0.304	0.311	0.262792	NA	0.359923	0.240106	0.198824
2014-09-27 17:16:48	2014	-0.145601	0.3	NA	0.313	0.307	0.312	0.262792	NA	0.359923	0.240106	0.198824
2014-09-27 17:31:12	2014	-0.153401	0.3	NA	0.312	0.306	0.311	0.262792	NA	0.359923	0.240106	0.198824
2014-09-27 17:45:36	2014	-0.159301	0.301	NA	0.312	0.307	0.312	0.262792	NA	0.359923	0.240106	0.198824
2014-09-27 17:45:36	2014	-0.166201	0.301	NA	0.312	0.308	0.311	0.262792	NA	0.359923	0.240106	0.198824
2014-09-27 18:00:00	2014	-0.171501	0.3	NA	0.312	0.308	0.311	0.262792	NA	0.359923	0.240106	0.198824
2014-09-27 18:14:24	2014	-0.178401	0.299	NA	0.312	0.307	0.31	0.262792	NA	0.359923	0.240106	0.198824
2014-09-27 18:14:24	2014	-0.183701	0.301	NA	0.313	0.306	0.311	0.262792	NA	0.359923	0.240106	0.198824
2014-09-27 18:28:48	2014	-0.190501	0.298	NA	0.312	0.307	0.308	0.262792	NA	0.359923	0.240106	0.198824
2014-09-27 18:43:12	2014	-0.193201	0.3	NA	0.312	0.308	0.312	0.262792	NA	0.359923	0.240106	0.198824
2014-09-27 18:43:12	2014	-0.196101	0.301	NA	0.311	0.308	0.312	0.262792	NA	0.359923	0.240106	0.198824
2014-09-27 18:57:36	2014	-0.196301	0.3	NA	0.312	0.308	0.311	0.262792	NA	0.359923	0.240106	0.198824
2014-09-27 19:12:00	2014	-0.197401	0.299	NA	0.309	0.307	0.309	0.262792	NA	0.359923	0.240106	0.198824
2014-09-27 19:26:24	2014	-0.194601	0.3	NA	0.312	0.306	0.309	0.262792	NA	0.359923	0.240106	0.198824
2014-09-27 19:26:24	2014	-0.186401	0.301	NA	0.312	0.306	0.311	0.262792	NA	0.359923	0.240106	0.198824
2014-09-27 19:40:48	2014	-0.174701	0.301	NA	0.312	0.306	0.312	0.262792	NA	0.359923	0.240106	0.198824
2014-09-27 19:55:12	2014	-0.162601	0.301	NA	0.311	0.306	0.311	0.262792	NA	0.359923	0.240106	0.198824
2014-09-27 19:55:12	2014	-0.148901	0.302	NA	0.309	0.307	0.312	0.262792	NA	0.359923	0.240106	0.198824
2014-09-27 20:09:36	2014	-0.131701	0.303	NA	0.313	0.308	0.313	0.262792	NA	0.359923	0.240106	0.198824
2014-09-27 20:24:00	2014	-0.117401	0.301	NA	0.311	0.307	0.312	0.262792	NA	0.359923	0.240106	0.198824
2014-09-27 20:24:00	2014	-0.102001	0.301	NA	0.31	0.307	0.311	0.262792	NA	0.359923	0.240106	0.198824
2014-09-27 20:38:24	2014	-0.081701	0.302	NA	0.312	0.309	0.312	0.262792	NA	0.359923	0.240106	0.198824
2014-09-27 20:52:48	2014	-0.061001	0.302	NA	0.31	0.307	0.312	0.262792	NA	0.359923	0.240106	0.198824
2014-09-27 21:07:12	2014	-0.041401	0.302	NA	0.312	0.308	0.311	0.262792	NA	0.359923	0.240106	0.198824
2014-09-27 21:07:12	2014	-0.021201	0.302	NA	0.31	0.308	0.309	0.262792	NA	0.359923	0.240106	0.198824
2014-09-27 21:21:36	2014	9.9e-05	0.303	NA	0.312	0.309	0.309	0.262792	NA	0.359923	0.240106	0.198824
2014-09-27 21:36:00	2014	0.0189	0.302	NA	0.309	0.304	0.311	0.262792	NA	0.359923	0.240106	0.198824
2014-09-27 21:36:00	2014	0.0373	0.3	NA	0.312	0.307	0.309	0.262792	NA	0.359923	0.240106	0.198824
2014-09-27 21:50:24	2014	0.0548	0.302	NA	0.312	0.307	0.309	0.262792	NA	0.359923	0.240106	0.198824
2014-09-27 22:04:48	2014	0.074	0.303	NA	0.312	0.307	0.311	0.262792	NA	0.359923	0.240106	0.198824
2014-09-27 22:04:48	2014	0.0893	0.3	NA	0.309	0.308	0.308	0.262792	NA	0.359923	0.240106	0.198824
2014-09-27 22:19:12	2014	0.1072	0.301	NA	0.31	0.307	0.312	0.262792	NA	0.359923	0.240106	0.198824
2014-09-27 22:33:36	2014	0.1195	0.3	NA	0.309	0.306	0.31	0.262792	NA	0.359923	0.240106	0.198824
2014-09-27 22:33:36	2014	0.136	0.302	NA	0.309	0.308	0.31	0.262792	NA	0.359923	0.240106	0.198824
2014-09-27 22:48:00	2014	0.1548	0.301	NA	0.312	0.307	0.31	0.262792	NA	0.359923	0.240106	0.198824
2014-09-27 23:02:24	2014	0.1682	0.301	NA	0.309	0.307	0.308	0.262792	NA	0.359923	0.240106	0.198824
2014-09-27 23:16:48	2014	0.1734	0.301	NA	0.308	0.306	0.31	0.262792	NA	0.359923	0.240106	0.198824
2014-09-27 23:16:48	2014	0.1868	0.301	NA	0.309	0.307	0.311	0.262792	NA	0.359923	0.240106	0.198824
2014-09-27 23:31:12	2014	0.198599	0.302	NA	0.309	0.305	0.311	0.262792	NA	0.359923	0.240106	0.198824
2014-09-27 23:45:36	2014	0.197399	0.3	NA	0.31	0.306	0.312	0.262792	NA	0.359923	0.240106	0.198824
2014-09-27 23:45:36	2014	0.191199	0.3	NA	0.309	0.306	0.311	0.262792	NA	0.359923	0.240106	0.198824
2014-09-28	2014	0.190099	0.301	NA	0.312	0.307	0.31	0.262792	NA	0.359923	0.240106	0.198824
2014-09-28 00:14:24	2014	0.174999	0.302	NA	0.31	0.306	0.309	0.262792	NA	0.359923	0.240106	0.198824
2014-09-28 00:14:24	2014	0.160199	0.302	NA	0.313	0.307	0.311	0.262792	NA	0.359923	0.240106	0.198824
2014-09-28 00:28:48	2014	0.148399	0.301	NA	0.311	0.306	0.311	0.262792	NA	0.359923	0.240106	0.198824
2014-09-28 00:43:12	2014	0.127199	0.302	NA	0.311	0.307	0.31	0.262792	NA	0.359923	0.240106	0.198824
2014-09-28 00:43:12	2014	0.109699	0.301	NA	0.308	0.306	0.31	0.262792	NA	0.359923	0.240106	0.198824
2014-09-28 00:57:36	2014	0.090899	0.301	NA	0.309	0.305	0.309	0.262792	NA	0.359923	0.240106	0.198824
2014-09-28 01:12:00	2014	0.073499	0.303	NA	0.31	0.307	0.31	0.262792	NA	0.359923	0.240106	0.198824
2014-09-28 01:26:24	2014	0.057199	0.303	NA	0.31	0.306	0.31	0.262792	NA	0.359923	0.240106	0.198824
2014-09-28 01:26:24	2014	0.039199	0.303	NA	0.312	0.306	0.31	0.262792	NA	0.359923	0.240106	0.198824
2014-09-28 01:40:48	2014	0.024599	0.303	NA	0.31	0.305	0.309	0.262792	NA	0.359923	0.240106	0.198824
2014-09-28 01:55:12	2014	0.011699	0.304	NA	0.311	0.307	0.31	0.262792	NA	0.359923	0.240106	0.198824
2014-09-28 01:55:12	2014	-0.001201	0.302	NA	0.311	0.307	0.312	0.262792	NA	0.359923	0.240106	0.198824
2014-09-28 02:09:36	2014	-0.014301	0.302	NA	0.307	0.306	0.31	0.262792	NA	0.359923	0.240106	0.198824
2014-09-28 02:24:00	2014	-0.027101	0.302	NA	0.309	0.307	0.31	0.262792	NA	0.359923	0.240106	0.198824
2014-09-28 02:24:00	2014	-0.039101	0.302	NA	0.309	0.305	0.31	0.262792	NA	0.359923	0.240106	0.198824
2014-09-28 02:38:24	2014	-0.050201	0.302	NA	0.309	0.306	0.312	0.262792	NA	0.359923	0.240106	0.198824
2014-09-28 02:52:48	2014	-0.061801	0.302	NA	0.309	0.306	0.311	0.262792	NA	0.359923	0.240106	0.198824
2014-09-28 03:07:12	2014	-0.073701	0.301	NA	0.307	0.306	0.311	0.262792	NA	0.359923	0.240106	0.198824
2014-09-28 03:07:12	2014	-0.083701	0.301	NA	0.307	0.305	0.311	0.262792	NA	0.359923	0.240106	0.198824
2014-09-28 03:21:36	2014	-0.093901	0.301	NA	0.307	0.306	0.309	0.262792	NA	0.359923	0.240106	0.198824
2014-09-28 03:36:00	2014	-0.103001	0.303	NA	0.309	0.308	0.311	0.262792	NA	0.359923	0.240106	0.198824
2014-09-28 03:36:00	2014	-0.111401	0.303	NA	0.309	0.306	0.309	0.262792	NA	0.359923	0.240106	0.198824
2014-09-28 03:50:24	2014	-0.122401	0.3	NA	0.309	0.306	0.311	0.262792	NA	0.359923	0.240106	0.198824
2014-09-28 04:04:48	2014	-0.131801	0.3	NA	0.305	0.306	0.308	0.262792	NA	0.359923	0.240106	0.198824
2014-09-28 04:04:48	2014	-0.140101	0.3	NA	0.307	0.304	0.308	0.262792	NA	0.359923	0.240106	0.198824
2014-09-28 04:19:12	2014	-0.146201	0.301	NA	0.309	0.305	0.311	0.262792	NA	0.359923	0.240106	0.198824
2014-09-28 04:33:36	2014	-0.155301	0.3	NA	0.308	0.302	0.309	0.262792	NA	0.359923	0.240106	0.198824
2014-09-28 04:33:36	2014	-0.163901	0.301	NA	0.308	0.306	0.311	0.262792	NA	0.359923	0.240106	0.198824
2014-09-28 04:48:00	2014	-0.171301	0.301	NA	0.308	0.305	0.311	0.262792	NA	0.359923	0.240106	0.198824
2014-09-28 05:02:24	2014	-0.178201	0.301	NA	0.308	0.304	0.309	0.262792	NA	0.359923	0.240106	0.198824
2014-09-28 05:16:48	2014	-0.184901	0.301	NA	0.311	0.306	0.311	0.262792	NA	0.359923	0.240106	0.198824
2014-09-28 05:16:48	2014	-0.192201	0.302	NA	0.308	0.307	0.312	0.262792	NA	0.359923	0.240106	0.198824
2014-09-28 05:31:12	2014	-0.198201	0.303	NA	0.309	0.307	0.312	0.262792	NA	0.359923	0.240106	0.198824
2014-09-28 05:45:36	2014	-0.204001	0.301	NA	0.308	0.307	0.312	0.262792	NA	0.359923	0.240106	0.198824
2014-09-28 05:45:36	2014	-0.209801	0.304	NA	0.311	0.308	0.313	0.262792	NA	0.359923	0.240106	0.198824
2014-09-28 06:00:00	2014	-0.216601	0.299	NA	0.308	0.305	0.309	0.262792	NA	0.359923	0.240106	0.198824
2014-09-28 06:14:24	2014	-0.223001	0.301	NA	0.309	0.305	0.309	0.262792	NA	0.359923	0.240106	0.198824
2014-09-28 06:14:24	2014	-0.225801	0.302	NA	0.311	0.307	0.312	0.262792	NA	0.359923	0.240106	0.198824
2014-09-28 06:28:48	2014	-0.231201	0.3	NA	0.309	0.306	0.311	0.262792	NA	0.359923	0.240106	0.198824
2014-09-28 06:43:12	2014	-0.2361	0.3	NA	0.309	0.307	0.311	0.262792	NA	0.359923	0.240106	0.198824
2014-09-28 06:43:12	2014	-0.2385	0.301	NA	0.308	0.307	0.309	0.262792	NA	0.359923	0.240106	0.198824
2014-09-28 06:57:36	2014	-0.2433	0.302	NA	0.309	0.305	0.311	0.262792	NA	0.359923	0.240106	0.198824
2014-09-28 07:12:00	2014	-0.2454	0.302	NA	0.308	0.305	0.309	0.262792	NA	0.359923	0.240106	0.198824
2014-09-28 07:26:24	2014	-0.2432	0.302	NA	0.313	0.306	0.312	0.262792	NA	0.359923	0.240106	0.198824
2014-09-28 07:26:24	2014	-0.236901	0.302	NA	0.309	0.306	0.312	0.262792	NA	0.359923	0.240106	0.198824
2014-09-28 07:40:48	2014	-0.227501	0.304	NA	0.312	0.311	0.315	0.262792	NA	0.359923	0.240106	0.198824
2014-09-28 07:55:12	2014	-0.2234	0.3	NA	0.308	0.305	0.309	0.262792	NA	0.359923	0.240106	0.198824
2014-09-28 07:55:12	2014	-0.211	0.299	NA	0.306	0.305	0.311	0.262792	NA	0.359923	0.240106	0.198824
2014-09-28 08:09:36	2014	-0.1967	0.3	NA	0.305	0.305	0.308	0.262792	NA	0.359923	0.240106	0.198824
2014-09-28 08:24:00	2014	-0.1791	0.299	NA	0.306	0.305	0.311	0.262792	NA	0.359923	0.240106	0.198824
2014-09-28 08:24:00	2014	-0.160301	0.302	NA	0.309	0.308	0.312	0.262792	NA	0.359923	0.240106	0.198824
2014-09-28 08:38:24	2014	-0.1433	0.299	NA	0.308	0.306	0.307	0.262792	NA	0.359923	0.240106	0.198824
2014-09-28 08:52:48	2014	-0.120501	0.301	NA	0.309	0.305	0.308	0.262792	NA	0.359923	0.240106	0.198824
2014-09-28 09:07:12	2014	-0.097401	0.3	NA	0.309	0.307	0.311	0.262792	NA	0.359923	0.240106	0.198824
2014-09-28 09:07:12	2014	-0.075101	0.302	NA	0.309	0.308	0.311	0.262792	NA	0.359923	0.240106	0.198824
2014-09-28 09:21:36	2014	-0.0553	0.298	NA	0.308	0.305	0.308	0.262792	NA	0.359923	0.240106	0.198824
2014-09-28 09:36:00	2014	-0.028701	0.3	NA	0.309	0.305	0.308	0.262792	NA	0.359923	0.240106	0.198824
2014-09-28 09:36:00	2014	-0.002001	0.3	NA	0.308	0.305	0.31	0.262792	NA	0.359923	0.240106	0.198824
2014-09-28 09:50:24	2014	0.021999	0.298	NA	0.307	0.303	0.306	0.262792	NA	0.359923	0.240106	0.198824
2014-09-28 10:04:48	2014	0.048699	0.298	NA	0.305	0.303	0.307	0.262792	NA	0.359923	0.240106	0.198824
2014-09-28 10:04:48	2014	0.0794	0.302	NA	0.307	0.306	0.309	0.262792	NA	0.359923	0.240106	0.198824
2014-09-28 10:19:12	2014	0.1055	0.301	NA	0.307	0.306	0.31	0.262792	NA	0.359923	0.240106	0.198824
2014-09-28 10:33:36	2014	0.1285	0.299	NA	0.307	0.303	0.309	0.262792	NA	0.359923	0.240106	0.198824
2014-09-28 10:33:36	2014	0.150399	0.297	NA	0.303	0.302	0.305	0.262792	NA	0.359923	0.240106	0.198824
2014-09-28 10:48:00	2014	0.1726	0.297	NA	0.303	0.3	0.306	0.262792	NA	0.359923	0.240106	0.198824
2014-09-28 11:02:24	2014	0.1952	0.298	NA	0.306	0.301	0.306	0.262792	NA	0.359923	0.240106	0.198824
2014-09-28 11:16:48	2014	0.2136	0.298	NA	0.305	0.303	0.305	0.262792	NA	0.359923	0.240106	0.198824
2014-09-28 11:16:48	2014	0.2315	0.299	NA	0.303	0.303	0.307	0.262792	NA	0.359923	0.240106	0.198824
2014-09-28 11:31:12	2014	0.2477	0.299	NA	0.306	0.304	0.307	0.262792	NA	0.359923	0.240106	0.198824
2014-09-28 11:45:36	2014	0.2649	0.301	NA	0.306	0.304	0.31	0.262792	NA	0.359923	0.240106	0.198824
2014-09-28 11:45:36	2014	0.2734	0.299	NA	0.304	0.304	0.305	0.262792	NA	0.359923	0.240106	0.198824
2014-09-28 12:00:00	2014	0.2823	0.298	NA	0.304	0.305	0.306	0.262792	NA	0.359923	0.240106	0.198824
2014-09-28 12:14:24	2014	0.288499	0.301	NA	0.304	0.305	0.31	0.262792	NA	0.359923	0.240106	0.198824
2014-09-28 12:14:24	2014	0.291899	0.299	NA	0.304	0.304	0.308	0.262792	NA	0.359923	0.240106	0.198824
2014-09-28 12:28:48	2014	0.2902	0.301	NA	0.305	0.305	0.309	0.262792	NA	0.359923	0.240106	0.198824
2014-09-28 12:43:12	2014	0.2863	0.301	NA	0.307	0.307	0.308	0.262792	NA	0.359923	0.240106	0.198824
2014-09-28 12:43:12	2014	0.2745	0.302	NA	0.306	0.307	0.312	0.262792	NA	0.359923	0.240106	0.198824
2014-09-28 12:57:36	2014	0.2566	0.304	NA	0.304	0.307	0.312	0.262792	NA	0.359923	0.240106	0.198824
2014-09-28 13:12:00	2014	0.2366	0.305	NA	0.306	0.31	0.312	0.262792	NA	0.359923	0.240106	0.198824
2014-09-28 13:26:24	2014	0.216599	0.306	NA	0.309	0.312	0.315	0.262792	NA	0.359923	0.240106	0.198824
2014-09-28 13:26:24	2014	0.193599	0.305	NA	0.306	0.311	0.314	0.262792	NA	0.359923	0.240106	0.198824
2014-09-28 13:40:48	2014	0.173999	0.308	NA	0.309	0.313	0.318	0.262792	NA	0.359923	0.240106	0.198824
2014-09-28 13:55:12	2014	0.150499	0.307	NA	0.308	0.312	0.316	0.262792	NA	0.359923	0.240106	0.198824
2014-09-28 13:55:12	2014	0.128599	0.306	NA	0.305	0.308	0.314	0.262792	NA	0.359923	0.240106	0.198824
2014-09-28 14:09:36	2014	0.107799	0.304	NA	0.302	0.31	0.314	0.262792	NA	0.359923	0.240106	0.198824
2014-09-28 14:24:00	2014	0.083799	0.302	NA	0.297	0.306	0.31	0.262792	NA	0.359923	0.240106	0.198824
2014-09-28 14:24:00	2014	0.0643	0.297	NA	0.293	0.302	0.304	0.262792	NA	0.359923	0.240106	0.198824
2014-09-28 14:38:24	2014	0.047799	0.298	NA	0.293	0.301	0.304	0.262792	NA	0.359923	0.240106	0.198824
2014-09-28 14:52:48	2014	0.033299	0.3	NA	0.292	0.301	0.307	0.262792	NA	0.359923	0.240106	0.198824
2014-09-28 15:07:12	2014	0.021299	0.299	NA	0.292	0.302	0.308	0.262792	NA	0.359923	0.240106	0.198824
2014-09-28 15:07:12	2014	0.007799	0.299	NA	0.292	0.303	0.307	0.262792	NA	0.359923	0.240106	0.198824
2014-09-28 15:21:36	2014	-0.003301	0.301	NA	0.292	0.305	0.307	0.262792	NA	0.359923	0.240106	0.198824
2014-09-28 15:36:00	2014	-0.012801	0.301	NA	0.294	0.304	0.31	0.262792	NA	0.359923	0.240106	0.198824
2014-09-28 15:36:00	2014	-0.027001	0.301	NA	0.29	0.304	0.306	0.262792	NA	0.359923	0.240106	0.198824
2014-09-28 15:50:24	2014	-0.036601	0.3	NA	0.29	0.304	0.309	0.262792	NA	0.359923	0.240106	0.198824
2014-09-28 16:04:48	2014	-0.048401	0.301	NA	0.29	0.304	0.306	0.262792	NA	0.359923	0.240106	0.198824
2014-09-28 16:04:48	2014	-0.063001	0.297	NA	0.285	0.299	0.303	0.262792	NA	0.359923	0.240106	0.198824
2014-09-28 16:19:12	2014	-0.072001	0.296	NA	0.287	0.3	0.305	0.262792	NA	0.359923	0.240106	0.198824
2014-09-28 16:33:36	2014	-0.081001	0.295	NA	0.285	0.298	0.306	0.262792	NA	0.359923	0.240106	0.198824
2014-09-28 16:33:36	2014	-0.091201	0.295	NA	0.286	0.299	0.303	0.262792	NA	0.359923	0.240106	0.198824
2014-09-28 16:48:00	2014	-0.099201	0.298	NA	0.286	0.3	0.303	0.262792	NA	0.359923	0.240106	0.198824
2014-09-28 17:02:24	2014	-0.107901	0.297	NA	0.285	0.302	0.306	0.262792	NA	0.359923	0.240106	0.198824
2014-09-28 17:16:48	2014	-0.115501	0.298	NA	0.285	0.3	0.306	0.262792	NA	0.359923	0.240106	0.198824
2014-09-28 17:16:48	2014	-0.124601	0.296	NA	0.283	0.299	0.305	0.262792	NA	0.359923	0.240106	0.198824
2014-09-28 17:31:12	2014	-0.131501	0.297	NA	0.283	0.3	0.303	0.262792	NA	0.359923	0.240106	0.198824
2014-09-28 17:45:36	2014	-0.138401	0.297	NA	0.283	0.3	0.305	0.262792	NA	0.359923	0.240106	0.198824
2014-09-28 17:45:36	2014	-0.145301	0.296	NA	0.285	0.3	0.305	0.262792	NA	0.359923	0.240106	0.198824
2014-09-28 18:00:00	2014	-0.152201	0.296	NA	0.282	0.3	0.303	0.262792	NA	0.359923	0.240106	0.198824
2014-09-28 18:14:24	2014	-0.159001	0.297	NA	0.283	0.3	0.303	0.262792	NA	0.359923	0.240106	0.198824
2014-09-28 18:14:24	2014	-0.164401	0.298	NA	0.282	0.302	0.305	0.262792	NA	0.359923	0.240106	0.198824
2014-09-28 18:28:48	2014	-0.169901	0.296	NA	0.282	0.302	0.305	0.262792	NA	0.359923	0.240106	0.198824
2014-09-28 18:43:12	2014	-0.174501	0.297	NA	0.283	0.3	0.303	0.262792	NA	0.359923	0.240106	0.198824
2014-09-28 18:43:12	2014	-0.178901	0.298	NA	0.285	0.303	0.303	0.262792	NA	0.359923	0.240106	0.198824
2014-09-28 18:57:36	2014	-0.182501	0.297	NA	0.285	0.3	0.305	0.262792	NA	0.359923	0.240106	0.198824
2014-09-28 19:12:00	2014	-0.185301	0.297	NA	0.285	0.303	0.303	0.262792	NA	0.359923	0.240106	0.198824
2014-09-28 19:26:24	2014	-0.187201	0.297	NA	0.285	0.3	0.303	0.262792	NA	0.359923	0.240106	0.198824
2014-09-28 19:26:24	2014	-0.186401	0.298	NA	0.283	0.3	0.306	0.262792	NA	0.359923	0.240106	0.198824
2014-09-28 19:40:48	2014	-0.183701	0.297	NA	0.286	0.3	0.305	0.262792	NA	0.359923	0.240106	0.198824
2014-09-28 19:55:12	2014	-0.178501	0.295	NA	0.285	0.3	0.304	0.262792	NA	0.359923	0.240106	0.198824
2014-09-28 19:55:12	2014	-0.167601	0.297	NA	0.286	0.299	0.305	0.262792	NA	0.359923	0.240106	0.198824
2014-09-28 20:09:36	2014	-0.155201	0.296	NA	0.285	0.303	0.305	0.262792	NA	0.359923	0.240106	0.198824
2014-09-28 20:24:00	2014	-0.142901	0.297	NA	0.286	0.301	0.304	0.262792	NA	0.359923	0.240106	0.198824
2014-09-28 20:24:00	2014	-0.129801	0.297	NA	0.286	0.301	0.306	0.262792	NA	0.359923	0.240106	0.198824
2014-09-28 20:38:24	2014	-0.116401	0.295	NA	0.283	0.299	0.305	0.262792	NA	0.359923	0.240106	0.198824
2014-09-28 20:52:48	2014	-0.098201	0.296	NA	0.287	0.302	0.305	0.262792	NA	0.359923	0.240106	0.198824
2014-09-28 21:07:12	2014	-0.081501	0.296	NA	0.287	0.301	0.305	0.262792	NA	0.359923	0.240106	0.198824
2014-09-28 21:07:12	2014	-0.064201	0.295	NA	0.287	0.3	0.304	0.262792	NA	0.359923	0.240106	0.198824
2014-09-28 21:21:36	2014	-0.047501	0.295	NA	0.286	0.3	0.304	0.262792	NA	0.359923	0.240106	0.198824
2014-09-28 21:36:00	2014	-0.028401	0.296	NA	0.285	0.3	0.304	0.262792	NA	0.359923	0.240106	0.198824
2014-09-28 21:36:00	2014	-0.009701	0.295	NA	0.286	0.3	0.307	0.262792	NA	0.359923	0.240106	0.198824
2014-09-28 21:50:24	2014	0.008499	0.297	NA	0.286	0.301	0.305	0.262792	NA	0.359923	0.240106	0.198824
2014-09-28 22:04:48	2014	0.028499	0.296	NA	0.286	0.3	0.304	0.262792	NA	0.359923	0.240106	0.198824
2014-09-28 22:04:48	2014	0.050199	0.297	NA	0.286	0.3	0.305	0.262792	NA	0.359923	0.240106	0.198824
2014-09-28 22:19:12	2014	0.068099	0.297	NA	0.285	0.3	0.303	0.262792	NA	0.359923	0.240106	0.198824
2014-09-28 22:33:36	2014	0.089199	0.298	NA	0.286	0.3	0.304	0.262792	NA	0.359923	0.240106	0.198824
2014-09-28 22:33:36	2014	0.104699	0.296	NA	0.283	0.301	0.303	0.262792	NA	0.359923	0.240106	0.198824
2014-09-28 22:48:00	2014	0.123599	0.296	NA	0.286	0.301	0.304	0.262792	NA	0.359923	0.240106	0.198824
2014-09-28 23:02:24	2014	0.138999	0.295	NA	0.285	0.3	0.304	0.262792	NA	0.359923	0.240106	0.198824
2014-09-28 23:16:48	2014	0.1588	0.294	NA	0.285	0.3	0.304	0.262792	NA	0.359923	0.240106	0.198824
2014-09-28 23:16:48	2014	0.175	0.296	NA	0.285	0.299	0.306	0.262792	NA	0.359923	0.240106	0.198824
2014-09-28 23:31:12	2014	0.1879	0.298	NA	0.285	0.301	0.307	0.262792	NA	0.359923	0.240106	0.198824
2014-09-28 23:45:36	2014	0.2009	0.297	NA	0.284	0.3	0.306	0.262792	NA	0.359923	0.240106	0.198824
2014-09-28 23:45:36	2014	0.2118	0.297	NA	0.284	0.3	0.305	0.262792	NA	0.359923	0.240106	0.198824
2014-09-29	2014	0.2202	0.294	NA	0.283	0.299	0.305	0.262792	NA	0.359923	0.240106	0.198824
2014-09-29 00:14:24	2014	0.229899	0.296	NA	0.285	0.302	0.306	0.262792	NA	0.359923	0.240106	0.198824
2014-09-29 00:14:24	2014	0.234299	0.296	NA	0.284	0.3	0.303	0.262792	NA	0.359923	0.240106	0.198824
2014-09-29 00:28:48	2014	0.236299	0.297	NA	0.285	0.302	0.307	0.262792	NA	0.359923	0.240106	0.198824
2014-09-29 00:43:12	2014	0.233199	0.295	NA	0.285	0.299	0.306	0.262792	NA	0.359923	0.240106	0.198824
2014-09-29 00:43:12	2014	0.226599	0.296	NA	0.285	0.302	0.304	0.262792	NA	0.359923	0.240106	0.198824
2014-09-29 00:57:36	2014	0.211999	0.297	NA	0.285	0.299	0.306	0.262792	NA	0.359923	0.240106	0.198824
2014-09-29 01:12:00	2014	0.197799	0.297	NA	0.284	0.301	0.306	0.262792	NA	0.359923	0.240106	0.198824
2014-09-29 01:26:24	2014	0.176799	0.296	NA	0.284	0.301	0.306	0.262792	NA	0.359923	0.240106	0.198824
2014-09-29 01:26:24	2014	0.158699	0.296	NA	0.284	0.299	0.306	0.262792	NA	0.359923	0.240106	0.198824
2014-09-29 01:40:48	2014	0.141099	0.297	NA	0.286	0.301	0.306	0.262792	NA	0.359923	0.240106	0.198824
2014-09-29 01:55:12	2014	0.120199	0.296	NA	0.284	0.301	0.305	0.262792	NA	0.359923	0.240106	0.198824
2014-09-29 01:55:12	2014	0.100899	0.294	NA	0.283	0.298	0.304	0.262792	NA	0.359923	0.240106	0.198824
2014-09-29 02:09:36	2014	0.081099	0.293	NA	0.282	0.301	0.301	0.262792	NA	0.359923	0.240106	0.198824
2014-09-29 02:24:00	2014	0.065899	0.294	NA	0.283	0.3	0.304	0.262792	NA	0.359923	0.240106	0.198824
2014-09-29 02:24:00	2014	0.050199	0.295	NA	0.282	0.3	0.303	0.262792	NA	0.359923	0.240106	0.198824
2014-09-29 02:38:24	2014	0.035399	0.294	NA	0.283	0.3	0.304	0.262792	NA	0.359923	0.240106	0.198824
2014-09-29 02:52:48	2014	0.020999	0.294	NA	0.282	0.299	0.304	0.262792	NA	0.359923	0.240106	0.198824
2014-09-29 03:07:12	2014	0.010899	0.295	NA	0.283	0.298	0.304	0.262792	NA	0.359923	0.240106	0.198824
2014-09-29 03:07:12	2014	-0.001901	0.296	NA	0.282	0.299	0.304	0.262792	NA	0.359923	0.240106	0.198824
2014-09-29 03:21:36	2014	-0.013101	0.293	NA	0.282	0.297	0.304	0.262792	NA	0.359923	0.240106	0.198824
2014-09-29 03:36:00	2014	-0.024801	0.296	NA	0.281	0.3	0.304	0.262792	NA	0.359923	0.240106	0.198824
2014-09-29 03:36:00	2014	-0.036101	0.295	NA	0.282	0.299	0.302	0.262792	NA	0.359923	0.240106	0.198824
2014-09-29 03:50:24	2014	-0.049301	0.295	NA	0.282	0.298	0.303	0.262792	NA	0.359923	0.240106	0.198824
2014-09-29 04:04:48	2014	-0.059201	0.295	NA	0.282	0.301	0.305	0.262792	NA	0.359923	0.240106	0.198824
2014-09-29 04:04:48	2014	-0.070001	0.295	NA	0.282	0.3	0.303	0.262792	NA	0.359923	0.240106	0.198824
2014-09-29 04:19:12	2014	-0.0791	0.297	NA	0.282	0.3	0.303	0.262792	NA	0.359923	0.240106	0.198824
2014-09-29 04:33:36	2014	-0.0874	0.296	NA	0.282	0.301	0.304	0.262792	NA	0.359923	0.240106	0.198824
2014-09-29 04:33:36	2014	-0.0967	0.296	NA	0.283	0.299	0.304	0.262792	NA	0.359923	0.240106	0.198824
2014-09-29 04:48:00	2014	-0.1063	0.297	NA	0.281	0.303	0.304	0.262792	NA	0.359923	0.240106	0.198824
2014-09-29 05:02:24	2014	-0.1172	0.295	NA	0.28	0.299	0.302	0.262792	NA	0.359923	0.240106	0.198824
2014-09-29 05:16:48	2014	-0.1243	0.295	NA	0.281	0.299	0.303	0.262792	NA	0.359923	0.240106	0.198824
2014-09-29 05:16:48	2014	-0.1336	0.295	NA	0.281	0.3	0.304	0.262792	NA	0.359923	0.240106	0.198824
2014-09-29 05:31:12	2014	-0.1406	0.296	NA	0.282	0.299	0.306	0.262792	NA	0.359923	0.240106	0.198824
2014-09-29 05:45:36	2014	-0.1483	0.296	NA	0.28	0.3	0.303	0.262792	NA	0.359923	0.240106	0.198824
2014-09-29 05:45:36	2014	-0.1551	0.297	NA	0.283	0.299	0.305	0.262792	NA	0.359923	0.240106	0.198824
2014-09-29 06:00:00	2014	-0.1625	0.296	NA	0.283	0.3	0.303	0.262792	NA	0.359923	0.240106	0.198824
2014-09-29 06:14:24	2014	-0.1687	0.296	NA	0.28	0.298	0.305	0.262792	NA	0.359923	0.240106	0.198824
2014-09-29 06:14:24	2014	-0.1745	0.296	NA	0.279	0.298	0.307	0.262792	NA	0.359923	0.240106	0.198824
2014-09-29 06:28:48	2014	-0.18	0.295	NA	0.28	0.3	0.306	0.262792	NA	0.359923	0.240106	0.198824
2014-09-29 06:43:12	2014	-0.1871	0.294	NA	0.281	0.299	0.303	0.262792	NA	0.359923	0.240106	0.198824
2014-09-29 06:43:12	2014	-0.1936	0.296	NA	0.282	0.3	0.307	0.262792	NA	0.359923	0.240106	0.198824
2014-09-29 06:57:36	2014	-0.1976	0.293	NA	0.28	0.3	0.305	0.262792	NA	0.359923	0.240106	0.198824
2014-09-29 07:12:00	2014	-0.2018	0.297	NA	0.28	0.3	0.305	0.262792	NA	0.359923	0.240106	0.198824
2014-09-29 07:26:24	2014	-0.2056	0.296	NA	0.28	0.301	0.306	0.262792	NA	0.359923	0.240106	0.198824
2014-09-29 07:26:24	2014	-0.2114	0.296	NA	0.28	0.299	0.306	0.262792	NA	0.359923	0.240106	0.198824
2014-09-29 07:40:48	2014	-0.2127	0.298	NA	0.281	0.302	0.306	0.262792	NA	0.359923	0.240106	0.198824
2014-09-29 07:55:12	2014	-0.2129	0.297	NA	0.282	0.299	0.307	0.262792	NA	0.359923	0.240106	0.198824
2014-09-29 07:55:12	2014	-0.2085	0.296	NA	0.278	0.299	0.304	0.262792	NA	0.359923	0.240106	0.198824
2014-09-29 08:09:36	2014	-0.2	0.298	NA	0.281	0.302	0.306	0.262792	NA	0.359923	0.240106	0.198824
2014-09-29 08:24:00	2014	-0.1927	0.298	NA	0.282	0.302	0.303	0.262792	NA	0.359923	0.240106	0.198824
2014-09-29 08:24:00	2014	-0.1805	0.297	NA	0.282	0.301	0.305	0.262792	NA	0.359923	0.240106	0.198824
2014-09-29 08:38:24	2014	-0.1685	0.295	NA	0.28	0.298	0.306	0.262792	NA	0.359923	0.240106	0.198824
2014-09-29 08:52:48	2014	-0.1535	0.295	NA	0.281	0.298	0.303	0.262792	NA	0.359923	0.240106	0.198824
2014-09-29 09:07:12	2014	-0.1352	0.295	NA	0.281	0.299	0.306	0.262792	NA	0.359923	0.240106	0.198824
2014-09-29 09:07:12	2014	-0.1159	0.296	NA	0.283	0.3	0.306	0.262792	NA	0.359923	0.240106	0.198824
2014-09-29 09:21:36	2014	-0.0979	0.295	NA	0.281	0.297	0.303	0.262792	NA	0.359923	0.240106	0.198824
2014-09-29 09:36:00	2014	-0.078101	0.293	NA	0.28	0.296	0.303	0.262792	NA	0.359923	0.240106	0.198824
2014-09-29 09:36:00	2014	-0.0554	0.295	NA	0.282	0.298	0.304	0.262792	NA	0.359923	0.240106	0.198824
2014-09-29 09:50:24	2014	-0.0331	0.297	NA	0.283	0.3	0.304	0.262792	NA	0.359923	0.240106	0.198824
2014-09-29 10:04:48	2014	-0.0126	0.295	NA	0.282	0.297	0.304	0.262792	NA	0.359923	0.240106	0.198824
2014-09-29 10:04:48	2014	0.0097	0.294	NA	0.278	0.297	0.304	0.262792	NA	0.359923	0.240106	0.198824
2014-09-29 10:19:12	2014	0.0331	0.296	NA	0.281	0.296	0.303	0.262792	NA	0.359923	0.240106	0.198824
2014-09-29 10:33:36	2014	0.0511	0.297	NA	0.282	0.299	0.306	0.262792	NA	0.359923	0.240106	0.198824
2014-09-29 10:33:36	2014	0.0747	0.294	NA	0.28	0.296	0.303	0.262792	NA	0.359923	0.240106	0.198824
2014-09-29 10:48:00	2014	0.0949	0.293	NA	0.281	0.296	0.301	0.262792	NA	0.359923	0.240106	0.198824
2014-09-29 11:02:24	2014	0.126399	0.296	NA	0.284	0.299	0.305	0.262792	NA	0.359923	0.240106	0.198824
2014-09-29 11:16:48	2014	0.1478	0.297	NA	0.281	0.3	0.303	0.262792	NA	0.359923	0.240106	0.198824
2014-09-29 11:16:48	2014	0.1595	0.294	NA	0.281	0.296	0.302	0.262792	NA	0.359923	0.240106	0.198824
2014-09-29 11:31:12	2014	0.1806	0.294	NA	0.28	0.296	0.302	0.262792	NA	0.359923	0.240106	0.198824
2014-09-29 11:45:36	2014	0.201199	0.296	NA	0.285	0.3	0.305	0.262792	NA	0.359923	0.240106	0.198824
2014-09-29 11:45:36	2014	0.218599	0.297	NA	0.283	0.301	0.306	0.262792	NA	0.359923	0.240106	0.198824
2014-09-29 12:00:00	2014	0.2295	0.294	NA	0.277	0.297	0.301	0.262792	NA	0.359923	0.240106	0.198824
2014-09-29 12:14:24	2014	0.2442	0.294	NA	0.28	0.296	0.302	0.262792	NA	0.359923	0.240106	0.198824
2014-09-29 12:14:24	2014	0.2556	0.296	NA	0.28	0.296	0.303	0.262792	NA	0.359923	0.240106	0.198824
2014-09-29 12:28:48	2014	0.26	0.294	NA	0.277	0.294	0.301	0.262792	NA	0.359923	0.240106	0.198824
2014-09-29 12:43:12	2014	0.2726	0.291	NA	0.279	0.295	0.301	0.262792	NA	0.359923	0.240106	0.198824
2014-09-29 12:43:12	2014	0.271	0.293	NA	0.276	0.296	0.302	0.262792	NA	0.359923	0.240106	0.198824
2014-09-29 12:57:36	2014	0.270699	0.293	NA	0.277	0.295	0.302	0.262792	NA	0.359923	0.240106	0.198824
2014-09-29 13:12:00	2014	0.269099	0.294	NA	0.278	0.294	0.301	0.262792	NA	0.359923	0.240106	0.198824
2014-09-29 13:26:24	2014	0.263899	0.294	NA	0.28	0.297	0.302	0.262792	NA	0.359923	0.240106	0.198824
2014-09-29 13:26:24	2014	0.237199	0.295	NA	0.278	0.296	0.302	0.262792	NA	0.359923	0.240106	0.198824
2014-09-29 13:40:48	2014	0.219399	0.29	NA	0.273	0.29	0.297	0.262792	NA	0.359923	0.240106	0.198824
2014-09-29 13:55:12	2014	0.2046	0.293	NA	0.278	0.296	0.302	0.262792	NA	0.359923	0.240106	0.198824
2014-09-29 13:55:12	2014	0.186899	0.291	NA	0.277	0.294	0.301	0.262792	NA	0.359923	0.240106	0.198824
2014-09-29 14:09:36	2014	0.1665	0.294	NA	0.277	0.297	0.302	0.262792	NA	0.359923	0.240106	0.198824
2014-09-29 14:24:00	2014	0.1469	0.295	NA	0.275	0.297	0.304	0.262792	NA	0.359923	0.240106	0.198824
2014-09-29 14:24:00	2014	0.1279	0.294	NA	0.277	0.296	0.302	0.262792	NA	0.359923	0.240106	0.198824
2014-09-29 14:38:24	2014	0.1087	0.296	NA	0.278	0.296	0.304	0.262792	NA	0.359923	0.240106	0.198824
2014-09-29 14:52:48	2014	0.0879	0.292	NA	0.274	0.293	0.3	0.262792	NA	0.359923	0.240106	0.198824
2014-09-29 15:07:12	2014	0.0714	0.292	NA	0.274	0.296	0.3	0.262792	NA	0.359923	0.240106	0.198824
2014-09-29 15:07:12	2014	0.0591	0.293	NA	0.273	0.293	0.301	0.262792	NA	0.359923	0.240106	0.198824
2014-09-29 15:21:36	2014	0.046	0.294	NA	0.274	0.294	0.301	0.262792	NA	0.359923	0.240106	0.198824
2014-09-29 15:36:00	2014	0.0313	0.292	NA	0.274	0.296	0.3	0.262792	NA	0.359923	0.240106	0.198824
2014-09-29 15:36:00	2014	0.0205	0.294	NA	0.274	0.297	0.302	0.262792	NA	0.359923	0.240106	0.198824
2014-09-29 15:50:24	2014	0.0071	0.291	NA	0.271	0.296	0.298	0.262792	NA	0.359923	0.240106	0.198824
2014-09-29 16:04:48	2014	-0.0026	0.296	NA	0.277	0.298	0.305	0.262792	NA	0.359923	0.240106	0.198824
2014-09-29 16:04:48	2014	-0.0165	0.295	NA	0.275	0.294	0.302	0.262792	NA	0.359923	0.240106	0.198824
2014-09-29 16:19:12	2014	-0.0268	0.296	NA	0.273	0.294	0.301	0.262792	NA	0.359923	0.240106	0.198824
2014-09-29 16:33:36	2014	-0.038201	0.291	NA	0.273	0.294	0.297	0.262792	NA	0.359923	0.240106	0.198824
2014-09-29 16:33:36	2014	-0.0475	0.294	NA	0.275	0.298	0.301	0.262792	NA	0.359923	0.240106	0.198824
2014-09-29 16:48:00	2014	-0.059601	0.294	NA	0.275	0.297	0.301	0.262792	NA	0.359923	0.240106	0.198824
2014-09-29 17:02:24	2014	-0.071001	0.292	NA	0.271	0.294	0.299	0.262792	NA	0.359923	0.240106	0.198824
2014-09-29 17:16:48	2014	-0.076501	0.294	NA	0.274	0.297	0.302	0.262792	NA	0.359923	0.240106	0.198824
2014-09-29 17:16:48	2014	-0.087901	0.293	NA	0.274	0.297	0.301	0.262792	NA	0.359923	0.240106	0.198824
2014-09-29 17:31:12	2014	-0.098101	0.293	NA	0.271	0.294	0.299	0.262792	NA	0.359923	0.240106	0.198824
2014-09-29 17:45:36	2014	-0.106301	0.291	NA	0.271	0.295	0.299	0.262792	NA	0.359923	0.240106	0.198824
2014-09-29 17:45:36	2014	-0.112801	0.292	NA	0.271	0.294	0.298	0.262792	NA	0.359923	0.240106	0.198824
2014-09-29 18:00:00	2014	-0.121501	0.293	NA	0.271	0.294	0.3	0.262792	NA	0.359923	0.240106	0.198824
2014-09-29 18:14:24	2014	-0.129701	0.293	NA	0.273	0.295	0.3	0.262792	NA	0.359923	0.240106	0.198824
2014-09-29 18:14:24	2014	-0.137401	0.292	NA	0.27	0.293	0.298	0.262792	NA	0.359923	0.240106	0.198824
2014-09-29 18:28:48	2014	-0.142	0.294	NA	0.271	0.295	0.302	0.262792	NA	0.359923	0.240106	0.198824
2014-09-29 18:43:12	2014	-0.1478	0.295	NA	0.274	0.296	0.301	0.262792	NA	0.359923	0.240106	0.198824
2014-09-29 18:43:12	2014	-0.154701	0.293	NA	0.273	0.295	0.298	0.262792	NA	0.359923	0.240106	0.198824
2014-09-29 18:57:36	2014	-0.161201	0.29	NA	0.271	0.293	0.297	0.262792	NA	0.359923	0.240106	0.198824
2014-09-29 19:12:00	2014	-0.169401	0.293	NA	0.275	0.296	0.301	0.262792	NA	0.359923	0.240106	0.198824
2014-09-29 19:26:24	2014	-0.178501	0.291	NA	0.269	0.293	0.297	0.262792	NA	0.359923	0.240106	0.198824
2014-09-29 19:26:24	2014	-0.176201	0.296	NA	0.275	0.295	0.3	0.262792	NA	0.359923	0.240106	0.198824
2014-09-29 19:40:48	2014	-0.181601	0.294	NA	0.274	0.297	0.303	0.262792	NA	0.359923	0.240106	0.198824
2014-09-29 19:55:12	2014	-0.188901	0.293	NA	0.274	0.295	0.301	0.262792	NA	0.359923	0.240106	0.198824
2014-09-29 19:55:12	2014	-0.194201	0.294	NA	0.274	0.297	0.301	0.262792	NA	0.359923	0.240106	0.198824
2014-09-29 20:09:36	2014	-0.1969	0.293	NA	0.274	0.294	0.298	0.262792	NA	0.359923	0.240106	0.198824
2014-09-29 20:24:00	2014	-0.196601	0.292	NA	0.272	0.294	0.298	0.262792	NA	0.359923	0.240106	0.198824
2014-09-29 20:24:00	2014	-0.193901	0.292	NA	0.27	0.293	0.298	0.262792	NA	0.359923	0.240106	0.198824
2014-09-29 20:38:24	2014	-0.193501	0.295	NA	0.276	0.298	0.302	0.262792	NA	0.359923	0.240106	0.198824
2014-09-29 20:52:48	2014	-0.1877	0.294	NA	0.272	0.295	0.299	0.262792	NA	0.359923	0.240106	0.198824
2014-09-29 21:07:12	2014	-0.1806	0.295	NA	0.275	0.294	0.301	0.262792	NA	0.359923	0.240106	0.198824
2014-09-29 21:07:12	2014	-0.1687	0.296	NA	0.275	0.297	0.3	0.262792	NA	0.359923	0.240106	0.198824
2014-09-29 21:21:36	2014	-0.1653	0.294	NA	0.273	0.295	0.3	0.262792	NA	0.359923	0.240106	0.198824
2014-09-29 21:36:00	2014	-0.1493	0.291	NA	0.272	0.293	0.298	0.262792	NA	0.359923	0.240106	0.198824
2014-09-29 21:36:00	2014	-0.1245	0.295	NA	0.273	0.298	0.301	0.262792	NA	0.359923	0.240106	0.198824
2014-09-29 21:50:24	2014	-0.1132	0.296	NA	0.273	0.296	0.302	0.262792	NA	0.359923	0.240106	0.198824
2014-09-29 22:04:48	2014	-0.103401	0.294	NA	0.27	0.298	0.299	0.262792	NA	0.359923	0.240106	0.198824
2014-09-29 22:04:48	2014	-0.085401	0.289	NA	0.27	0.294	0.298	0.262792	NA	0.359923	0.240106	0.198824
2014-09-29 22:19:12	2014	-0.0537	0.295	NA	0.275	0.297	0.3	0.262792	NA	0.359923	0.240106	0.198824
2014-09-29 22:33:36	2014	-0.0328	0.293	NA	0.273	0.296	0.299	0.262792	NA	0.359923	0.240106	0.198824
2014-09-29 22:33:36	2014	-0.017701	0.293	NA	0.274	0.298	0.3	0.262792	NA	0.359923	0.240106	0.198824
2014-09-29 22:48:00	2014	0.003499	0.29	NA	0.27	0.293	0.296	0.262792	NA	0.359923	0.240106	0.198824
2014-09-29 23:02:24	2014	0.0314	0.294	NA	0.276	0.297	0.3	0.262792	NA	0.359923	0.240106	0.198824
2014-09-29 23:16:48	2014	0.046499	0.295	NA	0.274	0.296	0.302	0.262792	NA	0.359923	0.240106	0.198824
2014-09-29 23:16:48	2014	0.070199	0.292	NA	0.272	0.293	0.299	0.262792	NA	0.359923	0.240106	0.198824
2014-09-29 23:31:12	2014	0.088399	0.291	NA	0.269	0.293	0.296	0.262792	NA	0.359923	0.240106	0.198824
2014-09-29 23:45:36	2014	0.110399	0.291	NA	0.27	0.294	0.299	0.262792	NA	0.359923	0.240106	0.198824
2014-09-29 23:45:36	2014	0.126799	0.293	NA	0.273	0.296	0.296	0.262792	NA	0.359923	0.240106	0.198824
2014-09-30	2014	0.149199	0.291	NA	0.272	0.294	0.299	0.262792	NA	0.359923	0.240106	0.198824
2014-09-30 00:14:24	2014	0.161399	0.293	NA	0.272	0.296	0.3	0.262792	NA	0.359923	0.240106	0.198824
2014-09-30 00:14:24	2014	0.179099	0.292	NA	0.272	0.296	0.301	0.262792	NA	0.359923	0.240106	0.198824
2014-09-30 00:28:48	2014	0.192599	0.29	NA	0.269	0.295	0.298	0.262792	NA	0.359923	0.240106	0.198824
2014-09-30 00:43:12	2014	0.2057	0.294	NA	0.273	0.295	0.299	0.262792	NA	0.359923	0.240106	0.198824
2014-09-30 00:43:12	2014	0.2199	0.296	NA	0.275	0.3	0.302	0.262792	NA	0.359923	0.240106	0.198824
2014-09-30 00:57:36	2014	0.2297	0.293	NA	0.275	0.297	0.299	0.262792	NA	0.359923	0.240106	0.198824
2014-09-30 01:12:00	2014	0.229999	0.292	NA	0.272	0.296	0.3	0.262792	NA	0.359923	0.240106	0.198824
2014-09-30 01:26:24	2014	0.226599	0.291	NA	0.27	0.297	0.299	0.262792	NA	0.359923	0.240106	0.198824
2014-09-30 01:26:24	2014	0.232199	0.293	NA	0.272	0.297	0.302	0.262792	NA	0.359923	0.240106	0.198824
2014-09-30 01:40:48	2014	0.222999	0.292	NA	0.269	0.294	0.299	0.262792	NA	0.359923	0.240106	0.198824
2014-09-30 01:55:12	2014	0.212099	0.293	NA	0.27	0.296	0.299	0.262792	NA	0.359923	0.240106	0.198824
2014-09-30 01:55:12	2014	0.203099	0.291	NA	0.27	0.298	0.298	0.262792	NA	0.359923	0.240106	0.198824
2014-09-30 02:09:36	2014	0.175899	0.293	NA	0.27	0.297	0.299	0.262792	NA	0.359923	0.240106	0.198824
2014-09-30 02:24:00	2014	0.157299	0.289	NA	0.266	0.294	0.295	0.262792	NA	0.359923	0.240106	0.198824
2014-09-30 02:24:00	2014	0.138999	0.291	NA	0.267	0.293	0.297	0.262792	NA	0.359923	0.240106	0.198824
2014-09-30 02:38:24	2014	0.121	0.295	NA	0.271	0.296	0.303	0.262792	NA	0.359923	0.240106	0.198824
2014-09-30 02:52:48	2014	0.1021	0.289	NA	0.267	0.291	0.298	0.262792	NA	0.359923	0.240106	0.198824
2014-09-30 03:07:12	2014	0.0873	0.292	NA	0.271	0.296	0.299	0.262792	NA	0.359923	0.240106	0.198824
2014-09-30 03:07:12	2014	0.0703	0.289	NA	0.271	0.295	0.299	0.262792	NA	0.359923	0.240106	0.198824
2014-09-30 03:21:36	2014	0.0578	0.292	NA	0.271	0.295	0.298	0.262792	NA	0.359923	0.240106	0.198824
2014-09-30 03:36:00	2014	0.043299	0.294	NA	0.272	0.296	0.303	0.262792	NA	0.359923	0.240106	0.198824
2014-09-30 03:36:00	2014	0.0299	0.294	NA	0.272	0.295	0.299	0.262792	NA	0.359923	0.240106	0.198824
2014-09-30 03:50:24	2014	0.0173	0.293	NA	0.27	0.293	0.297	0.262792	NA	0.359923	0.240106	0.198824
2014-09-30 04:04:48	2014	0.0089	0.293	NA	0.268	0.295	0.3	0.262792	NA	0.359923	0.240106	0.198824
2014-09-30 04:04:48	2014	-0.000901	0.294	NA	0.271	0.296	0.301	0.262792	NA	0.359923	0.240106	0.198824
2014-09-30 04:19:12	2014	-0.0164	0.295	NA	0.271	0.296	0.301	0.262792	NA	0.359923	0.240106	0.198824
2014-09-30 04:33:36	2014	-0.0279	0.293	NA	0.272	0.298	0.298	0.262792	NA	0.359923	0.240106	0.198824
2014-09-30 04:33:36	2014	-0.0375	0.294	NA	0.271	0.296	0.302	0.262792	NA	0.359923	0.240106	0.198824
2014-09-30 04:48:00	2014	-0.0495	0.291	NA	0.268	0.294	0.298	0.262792	NA	0.359923	0.240106	0.198824
2014-09-30 05:02:24	2014	-0.0572	0.292	NA	0.268	0.294	0.297	0.262792	NA	0.359923	0.240106	0.198824
2014-09-30 05:16:48	2014	-0.0673	0.294	NA	0.271	0.297	0.299	0.262792	NA	0.359923	0.240106	0.198824
2014-09-30 05:16:48	2014	-0.0735	0.292	NA	0.271	0.293	0.298	0.262792	NA	0.359923	0.240106	0.198824
2014-09-30 05:31:12	2014	-0.0819	0.294	NA	0.273	0.296	0.301	0.262792	NA	0.359923	0.240106	0.198824
2014-09-30 05:45:36	2014	-0.093101	0.293	NA	0.271	0.296	0.299	0.262792	NA	0.359923	0.240106	0.198824
2014-09-30 05:45:36	2014	-0.100001	0.295	NA	0.272	0.296	0.299	0.262792	NA	0.359923	0.240106	0.198824
2014-09-30 06:00:00	2014	-0.108301	0.293	NA	0.269	0.296	0.299	0.262792	NA	0.359923	0.240106	0.198824
2014-09-30 06:14:24	2014	-0.115401	0.292	NA	0.272	0.294	0.299	0.262792	NA	0.359923	0.240106	0.198824
2014-09-30 06:14:24	2014	-0.126201	0.294	NA	0.272	0.296	0.299	0.262792	NA	0.359923	0.240106	0.198824
2014-09-30 06:28:48	2014	-0.133601	0.291	NA	0.269	0.293	0.298	0.262792	NA	0.359923	0.240106	0.198824
2014-09-30 06:43:12	2014	-0.137501	0.293	NA	0.272	0.293	0.299	0.262792	NA	0.359923	0.240106	0.198824
2014-09-30 06:43:12	2014	-0.142801	0.291	NA	0.273	0.294	0.298	0.262792	NA	0.359923	0.240106	0.198824
2014-09-30 06:57:36	2014	-0.150901	0.292	NA	0.27	0.295	0.299	0.262792	NA	0.359923	0.240106	0.198824
2014-09-30 07:12:00	2014	-0.158701	0.29	NA	0.273	0.294	0.299	0.262792	NA	0.359923	0.240106	0.198824
2014-09-30 07:26:24	2014	-0.158601	0.294	NA	0.277	0.297	0.3	0.262792	NA	0.359923	0.240106	0.198824
2014-09-30 07:26:24	2014	-0.165501	0.293	NA	0.275	0.297	0.3	0.262792	NA	0.359923	0.240106	0.198824
2014-09-30 07:40:48	2014	-0.169701	0.293	NA	0.275	0.295	0.298	0.262792	NA	0.359923	0.240106	0.198824
2014-09-30 07:55:12	2014	-0.172901	0.293	NA	0.275	0.295	0.298	0.262792	NA	0.359923	0.240106	0.198824
2014-09-30 07:55:12	2014	-0.172401	0.294	NA	0.278	0.295	0.299	0.262792	NA	0.359923	0.240106	0.198824
2014-09-30 08:09:36	2014	-0.173701	0.294	NA	0.278	0.295	0.299	0.262792	NA	0.359923	0.240106	0.198824
2014-09-30 08:24:00	2014	-0.173501	0.293	NA	0.277	0.294	0.3	0.262792	NA	0.359923	0.240106	0.198824
2014-09-30 08:24:00	2014	-0.164601	0.294	NA	0.279	0.294	0.301	0.262792	NA	0.359923	0.240106	0.198824
2014-09-30 08:38:24	2014	-0.155901	0.294	NA	0.277	0.293	0.299	0.262792	NA	0.359923	0.240106	0.198824
2014-09-30 08:52:48	2014	-0.141401	0.294	NA	0.28	0.294	0.3	0.262792	NA	0.359923	0.240106	0.198824
2014-09-30 09:07:12	2014	-0.127701	0.295	NA	0.283	0.295	0.301	0.262792	NA	0.359923	0.240106	0.198824
2014-09-30 09:07:12	2014	-0.1175	0.292	NA	0.283	0.294	0.3	0.262792	NA	0.359923	0.240106	0.198824
2014-09-30 09:21:36	2014	-0.1012	0.293	NA	0.287	0.295	0.3	0.262792	NA	0.359923	0.240106	0.198824
2014-09-30 09:36:00	2014	-0.0859	0.292	NA	0.287	0.293	0.299	0.262792	NA	0.359923	0.240106	0.198824
2014-09-30 09:36:00	2014	-0.0658	0.292	NA	0.288	0.294	0.301	0.262792	NA	0.359923	0.240106	0.198824
2014-09-30 09:50:24	2014	-0.0467	0.294	NA	0.288	0.295	0.299	0.262792	NA	0.359923	0.240106	0.198824
2014-09-30 10:04:48	2014	-0.0278	0.293	NA	0.289	0.295	0.299	0.262792	NA	0.359923	0.240106	0.198824
2014-09-30 10:04:48	2014	-0.0058	0.293	NA	0.292	0.294	0.297	0.262792	NA	0.359923	0.240106	0.198824
2014-09-30 10:19:12	2014	0.0108	0.292	NA	0.289	0.293	0.298	0.262792	NA	0.359923	0.240106	0.198824
2014-09-30 10:33:36	2014	0.0374	0.293	NA	0.289	0.294	0.299	0.262792	NA	0.359923	0.240106	0.198824
2014-09-30 10:33:36	2014	0.0529	0.29	NA	0.289	0.293	0.299	0.262792	NA	0.359923	0.240106	0.198824
2014-09-30 10:48:00	2014	0.080499	0.293	NA	0.292	0.297	0.302	0.262792	NA	0.359923	0.240106	0.198824
2014-09-30 11:02:24	2014	0.103899	0.294	NA	0.289	0.296	0.301	0.262792	NA	0.359923	0.240106	0.198824
2014-09-30 11:16:48	2014	0.126499	0.292	NA	0.289	0.294	0.3	0.262792	NA	0.359923	0.240106	0.198824
2014-09-30 11:16:48	2014	0.154699	0.29	NA	0.289	0.292	0.3	0.262792	NA	0.359923	0.240106	0.198824
2014-09-30 11:31:12	2014	0.182599	0.293	NA	0.288	0.297	0.299	0.262792	NA	0.359923	0.240106	0.198824
2014-09-30 11:45:36	2014	0.201899	0.291	NA	0.287	0.293	0.3	0.262792	NA	0.359923	0.240106	0.198824
2014-09-30 11:45:36	2014	0.228099	0.291	NA	0.288	0.295	0.299	0.262792	NA	0.359923	0.240106	0.198824
2014-09-30 12:00:00	2014	0.248799	0.291	NA	0.284	0.293	0.299	0.262792	NA	0.359923	0.240106	0.198824
2014-09-30 12:14:24	2014	0.275999	0.293	NA	0.286	0.297	0.301	0.262792	NA	0.359923	0.240106	0.198824
2014-09-30 12:14:24	2014	0.294599	0.294	NA	0.287	0.297	0.3	0.262792	NA	0.359923	0.240106	0.198824
2014-09-30 12:28:48	2014	0.313499	0.294	NA	0.286	0.299	0.3	0.262792	NA	0.359923	0.240106	0.198824
2014-09-30 12:43:12	2014	0.328299	0.291	NA	0.283	0.295	0.297	0.262792	NA	0.359923	0.240106	0.198824
2014-09-30 12:43:12	2014	0.342599	0.292	NA	0.283	0.295	0.299	0.262792	NA	0.359923	0.240106	0.198824
2014-09-30 12:57:36	2014	0.361899	0.292	NA	0.282	0.295	0.297	0.262792	NA	0.359923	0.240106	0.198824
2014-09-30 13:12:00	2014	0.370799	0.291	NA	0.281	0.294	0.299	0.262792	NA	0.359923	0.240106	0.198824
2014-09-30 13:26:24	2014	0.379399	0.29	NA	0.291	0.297	0.299	0.262792	NA	0.359923	0.240106	0.198824
2014-09-30 13:26:24	2014	0.3884	0.298	NA	0.313	0.311	0.313	0.262792	NA	0.359923	0.240106	0.198824
2014-09-30 13:40:48	2014	0.3934	0.323	NA	0.331	0.333	0.336	0.262792	NA	0.359923	0.240106	0.198824
2014-09-30 13:55:12	2014	0.4007	0.355	NA	0.374	0.354	0.359	0.262792	NA	0.359923	0.240106	0.198824
2014-09-30 13:55:12	2014	0.4013	0.38	NA	0.385	0.373	0.376	0.262792	NA	0.359923	0.240106	0.198824
2014-09-30 14:09:36	2014	0.4012	0.388	NA	0.392	0.387	0.389	0.262792	NA	0.359923	0.240106	0.198824
2014-09-30 14:24:00	2014	0.3929	0.391	NA	0.394	0.391	0.396	0.262792	NA	0.359923	0.240106	0.198824
2014-09-30 14:24:00	2014	0.3718	0.386	NA	0.391	0.388	0.391	0.262792	NA	0.359923	0.240106	0.198824
2014-09-30 14:38:24	2014	0.3557	0.382	NA	0.384	0.384	0.388	0.262792	NA	0.359923	0.240106	0.198824
2014-09-30 14:52:48	2014	0.339	0.374	NA	0.374	0.376	0.381	0.262792	NA	0.359923	0.240106	0.198824
2014-09-30 15:07:12	2014	0.3149	0.36	NA	0.363	0.365	0.369	0.262792	NA	0.359923	0.240106	0.198824
2014-09-30 15:07:12	2014	0.2912	0.35	NA	0.358	0.352	0.356	0.262792	NA	0.359923	0.240106	0.198824
2014-09-30 15:21:36	2014	0.269	0.341	NA	0.349	0.34	0.346	0.262792	NA	0.359923	0.240106	0.198824
2014-09-30 15:36:00	2014	0.2454	0.335	NA	0.341	0.334	0.337	0.262792	NA	0.359923	0.240106	0.198824
2014-09-30 15:36:00	2014	0.2232	0.33	NA	0.335	0.325	0.329	0.262792	NA	0.359923	0.240106	0.198824
2014-09-30 15:50:24	2014	0.2053	0.327	NA	0.33	0.324	0.326	0.262792	NA	0.359923	0.240106	0.198824
2014-09-30 16:04:48	2014	0.1877	0.324	NA	0.327	0.32	0.322	0.262792	NA	0.359923	0.240106	0.198824
2014-09-30 16:04:48	2014	0.1682	0.323	NA	0.324	0.318	0.321	0.262792	NA	0.359923	0.240106	0.198824
2014-09-30 16:19:12	2014	0.1521	0.323	NA	0.324	0.318	0.322	0.262792	NA	0.359923	0.240106	0.198824
2014-09-30 16:33:36	2014	0.1355	0.322	NA	0.321	0.314	0.321	0.262792	NA	0.359923	0.240106	0.198824
2014-09-30 16:33:36	2014	0.1217	0.322	NA	0.321	0.315	0.32	0.262792	NA	0.359923	0.240106	0.198824
2014-09-30 16:48:00	2014	0.1084	0.32	NA	0.317	0.315	0.318	0.262792	NA	0.359923	0.240106	0.198824
2014-09-30 17:02:24	2014	0.0934	0.318	NA	0.318	0.314	0.317	0.262792	NA	0.359923	0.240106	0.198824
2014-09-30 17:16:48	2014	0.0809	0.319	NA	0.317	0.313	0.319	0.262792	NA	0.359923	0.240106	0.198824
2014-09-30 17:16:48	2014	0.0691	0.318	NA	0.316	0.314	0.317	0.262792	NA	0.359923	0.240106	0.198824
2014-09-30 17:31:12	2014	0.0585	0.319	NA	0.315	0.315	0.318	0.262792	NA	0.359923	0.240106	0.198824
2014-09-30 17:45:36	2014	0.043299	0.316	NA	0.314	0.313	0.318	0.262792	NA	0.359923	0.240106	0.198824
2014-09-30 17:45:36	2014	0.033999	0.316	NA	0.314	0.313	0.317	0.262792	NA	0.359923	0.240106	0.198824
2014-09-30 18:00:00	2014	0.020899	0.316	NA	0.314	0.314	0.315	0.262792	NA	0.359923	0.240106	0.198824
2014-09-30 18:14:24	2014	0.012299	0.316	NA	0.314	0.314	0.318	0.262792	NA	0.359923	0.240106	0.198824
2014-09-30 18:14:24	2014	0.003099	0.315	NA	0.313	0.311	0.314	0.262792	NA	0.359923	0.240106	0.198824
2014-09-30 18:28:48	2014	-0.008701	0.316	NA	0.312	0.313	0.317	0.262792	NA	0.359923	0.240106	0.198824
2014-09-30 18:43:12	2014	-0.019201	0.314	NA	0.313	0.31	0.314	0.262792	NA	0.359923	0.240106	0.198824
2014-09-30 18:43:12	2014	-0.0277	0.315	NA	0.312	0.31	0.316	0.262792	NA	0.359923	0.240106	0.198824
2014-09-30 18:57:36	2014	-0.0346	0.315	NA	0.312	0.31	0.316	0.262792	NA	0.359923	0.240106	0.198824
2014-09-30 19:12:00	2014	-0.0407	0.314	NA	0.313	0.311	0.314	0.262792	NA	0.359923	0.240106	0.198824
2014-09-30 19:26:24	2014	-0.0488	0.316	NA	0.312	0.312	0.314	0.262792	NA	0.359923	0.240106	0.198824
2014-09-30 19:26:24	2014	-0.0578	0.317	NA	0.315	0.312	0.318	0.262792	NA	0.359923	0.240106	0.198824
2014-09-30 19:40:48	2014	-0.065201	0.316	NA	0.316	0.312	0.318	0.262792	NA	0.359923	0.240106	0.198824
2014-09-30 19:55:12	2014	-0.073801	0.314	NA	0.31	0.311	0.314	0.262792	NA	0.359923	0.240106	0.198824
2014-09-30 19:55:12	2014	-0.080801	0.316	NA	0.313	0.313	0.315	0.262792	NA	0.359923	0.240106	0.198824
2014-09-30 20:09:36	2014	-0.089101	0.314	NA	0.312	0.311	0.315	0.262792	NA	0.359923	0.240106	0.198824
2014-09-30 20:24:00	2014	-0.093901	0.317	NA	0.313	0.313	0.315	0.262792	NA	0.359923	0.240106	0.198824
2014-09-30 20:24:00	2014	-0.102101	0.314	NA	0.31	0.311	0.314	0.262792	NA	0.359923	0.240106	0.198824
2014-09-30 20:38:24	2014	-0.106601	0.314	NA	0.313	0.312	0.315	0.262792	NA	0.359923	0.240106	0.198824
2014-09-30 20:52:48	2014	-0.112401	0.313	NA	0.31	0.309	0.314	0.262792	NA	0.359923	0.240106	0.198824
2014-09-30 21:07:12	2014	-0.118901	0.313	NA	0.309	0.308	0.312	0.262792	NA	0.359923	0.240106	0.198824
2014-09-30 21:07:12	2014	-0.120801	0.314	NA	0.309	0.309	0.314	0.262792	NA	0.359923	0.240106	0.198824
2014-09-30 21:21:36	2014	-0.124301	0.313	NA	0.309	0.311	0.314	0.262792	NA	0.359923	0.240106	0.198824
2014-09-30 21:36:00	2014	-0.125101	0.314	NA	0.312	0.309	0.311	0.262792	NA	0.359923	0.240106	0.198824
2014-09-30 21:36:00	2014	-0.121901	0.313	NA	0.31	0.311	0.312	0.262792	NA	0.359923	0.240106	0.198824
2014-09-30 21:50:24	2014	-0.120401	0.313	NA	0.312	0.309	0.314	0.262792	NA	0.359923	0.240106	0.198824
2014-09-30 22:04:48	2014	-0.111501	0.312	NA	0.31	0.312	0.314	0.262792	NA	0.359923	0.240106	0.198824
2014-09-30 22:04:48	2014	-0.098101	0.315	NA	0.312	0.311	0.316	0.262792	NA	0.359923	0.240106	0.198824
2014-09-30 22:19:12	2014	-0.084601	0.314	NA	0.313	0.314	0.315	0.262792	NA	0.359923	0.240106	0.198824
2014-09-30 22:33:36	2014	-0.070601	0.315	NA	0.314	0.311	0.314	0.262792	NA	0.359923	0.240106	0.198824
2014-09-30 22:33:36	2014	-0.053001	0.315	NA	0.313	0.312	0.316	0.262792	NA	0.359923	0.240106	0.198824
2014-09-30 22:48:00	2014	-0.035701	0.311	NA	0.312	0.31	0.315	0.262792	NA	0.359923	0.240106	0.198824
2014-09-30 23:02:24	2014	-0.016201	0.314	NA	0.314	0.312	0.316	0.262792	NA	0.359923	0.240106	0.198824
2014-09-30 23:16:48	2014	0.001999	0.312	NA	0.31	0.311	0.315	0.262792	NA	0.359923	0.240106	0.198824
2014-09-30 23:16:48	2014	0.023699	0.312	NA	0.31	0.31	0.315	0.262792	NA	0.359923	0.240106	0.198824
2014-09-30 23:31:12	2014	0.043299	0.314	NA	0.31	0.311	0.315	0.262792	NA	0.359923	0.240106	0.198824
2014-09-30 23:45:36	2014	0.065999	0.312	NA	0.31	0.311	0.315	0.262792	NA	0.359923	0.240106	0.198824
2014-09-30 23:45:36	2014	0.085199	0.314	NA	0.313	0.31	0.315	0.262792	NA	0.359923	0.240106	0.198824
2014-10-01	2014	0.104699	0.313	NA	0.31	0.308	0.314	0.262792	NA	0.359923	0.240106	0.198824
2014-10-01 00:14:24	2014	0.124699	0.312	NA	0.309	0.308	0.314	0.262792	NA	0.359923	0.240106	0.198824
2014-10-01 00:14:24	2014	0.147199	0.311	NA	0.309	0.311	0.312	0.262792	NA	0.359923	0.240106	0.198824
2014-10-01 00:28:48	2014	0.165099	0.313	NA	0.31	0.312	0.314	0.262792	NA	0.359923	0.240106	0.198824
2014-10-01 00:43:12	2014	0.182699	0.312	NA	0.31	0.311	0.312	0.262792	NA	0.359923	0.240106	0.198824
2014-10-01 00:43:12	2014	0.197899	0.311	NA	0.313	0.309	0.316	0.262792	NA	0.359923	0.240106	0.198824
2014-10-01 00:57:36	2014	0.212399	0.313	NA	0.312	0.311	0.314	0.262792	NA	0.359923	0.240106	0.198824
2014-10-01 01:12:00	2014	0.224499	0.31	NA	0.309	0.311	0.311	0.262792	NA	0.359923	0.240106	0.198824
2014-10-01 01:26:24	2014	0.238699	0.312	NA	0.312	0.312	0.315	0.262792	NA	0.359923	0.240106	0.198824
2014-10-01 01:26:24	2014	0.250399	0.312	NA	0.31	0.309	0.312	0.262792	NA	0.359923	0.240106	0.198824
2014-10-01 01:40:48	2014	0.254999	0.311	NA	0.31	0.309	0.314	0.262792	NA	0.359923	0.240106	0.198824
2014-10-01 01:55:12	2014	0.261699	0.313	NA	0.312	0.309	0.315	0.262792	NA	0.359923	0.240106	0.198824
2014-10-01 01:55:12	2014	0.267799	0.311	NA	0.309	0.309	0.314	0.262792	NA	0.359923	0.240106	0.198824
2014-10-01 02:09:36	2014	0.264599	0.31	NA	0.309	0.308	0.312	0.262792	NA	0.359923	0.240106	0.198824
2014-10-01 02:24:00	2014	0.261299	0.31	NA	0.309	0.31	0.314	0.262792	NA	0.359923	0.240106	0.198824
2014-10-01 02:24:00	2014	0.253799	0.311	NA	0.311	0.311	0.315	0.262792	NA	0.359923	0.240106	0.198824
2014-10-01 02:38:24	2014	0.2436	0.31	NA	0.309	0.31	0.314	0.262792	NA	0.359923	0.240106	0.198824
2014-10-01 02:52:48	2014	0.2237	0.311	NA	0.311	0.312	0.315	0.262792	NA	0.359923	0.240106	0.198824
2014-10-01 03:07:12	2014	0.2059	0.311	NA	0.308	0.311	0.314	0.262792	NA	0.359923	0.240106	0.198824
2014-10-01 03:07:12	2014	0.1879	0.31	NA	0.308	0.308	0.311	0.262792	NA	0.359923	0.240106	0.198824
2014-10-01 03:21:36	2014	0.1706	0.312	NA	0.31	0.311	0.314	0.262792	NA	0.359923	0.240106	0.198824
2014-10-01 03:36:00	2014	0.1569	0.311	NA	0.311	0.31	0.315	0.262792	NA	0.359923	0.240106	0.198824
2014-10-01 03:36:00	2014	0.1343	0.314	NA	0.313	0.312	0.316	0.262792	NA	0.359923	0.240106	0.198824
2014-10-01 03:50:24	2014	0.116699	0.31	NA	0.309	0.309	0.314	0.262792	NA	0.359923	0.240106	0.198824
2014-10-01 04:04:48	2014	0.099899	0.311	NA	0.309	0.309	0.312	0.262792	NA	0.359923	0.240106	0.198824
2014-10-01 04:04:48	2014	0.085799	0.31	NA	0.307	0.311	0.312	0.262792	NA	0.359923	0.240106	0.198824
2014-10-01 04:19:12	2014	0.0755	0.311	NA	0.306	0.31	0.312	0.262792	NA	0.359923	0.240106	0.198824
2014-10-01 04:33:36	2014	0.0625	0.31	NA	0.308	0.308	0.312	0.262792	NA	0.359923	0.240106	0.198824
2014-10-01 04:33:36	2014	0.0508	0.312	NA	0.309	0.31	0.315	0.262792	NA	0.359923	0.240106	0.198824
2014-10-01 04:48:00	2014	0.0421	0.313	NA	0.309	0.312	0.315	0.262792	NA	0.359923	0.240106	0.198824
2014-10-01 05:02:24	2014	0.0282	0.312	NA	0.308	0.311	0.314	0.262792	NA	0.359923	0.240106	0.198824
2014-10-01 05:16:48	2014	0.015899	0.31	NA	0.309	0.309	0.312	0.262792	NA	0.359923	0.240106	0.198824
2014-10-01 05:16:48	2014	0.005199	0.31	NA	0.307	0.31	0.312	0.262792	NA	0.359923	0.240106	0.198824
2014-10-01 05:31:12	2014	-0.008201	0.31	NA	0.308	0.308	0.31	0.262792	NA	0.359923	0.240106	0.198824
2014-10-01 05:45:36	2014	-0.019501	0.309	NA	0.309	0.312	0.311	0.262792	NA	0.359923	0.240106	0.198824
2014-10-01 05:45:36	2014	-0.0252	0.31	NA	0.309	0.311	0.315	0.262792	NA	0.359923	0.240106	0.198824
2014-10-01 06:00:00	2014	-0.0363	0.311	NA	0.308	0.311	0.313	0.262792	NA	0.359923	0.240106	0.198824
2014-10-01 06:14:24	2014	-0.046901	0.311	NA	0.308	0.309	0.312	0.262792	NA	0.359923	0.240106	0.198824
2014-10-01 06:14:24	2014	-0.056101	0.31	NA	0.311	0.308	0.313	0.262792	NA	0.359923	0.240106	0.198824
2014-10-01 06:28:48	2014	-0.062401	0.311	NA	0.309	0.309	0.312	0.262792	NA	0.359923	0.240106	0.198824
2014-10-01 06:43:12	2014	-0.070401	0.312	NA	0.308	0.31	0.313	0.262792	NA	0.359923	0.240106	0.198824
2014-10-01 06:43:12	2014	-0.078701	0.312	NA	0.309	0.309	0.315	0.262792	NA	0.359923	0.240106	0.198824
2014-10-01 06:57:36	2014	-0.088701	0.312	NA	0.31	0.308	0.313	0.262792	NA	0.359923	0.240106	0.198824
2014-10-01 07:12:00	2014	-0.096601	0.311	NA	0.31	0.308	0.313	0.262792	NA	0.359923	0.240106	0.198824
2014-10-01 07:26:24	2014	-0.104901	0.311	NA	0.306	0.31	0.312	0.262792	NA	0.359923	0.240106	0.198824
2014-10-01 07:26:24	2014	-0.112601	0.311	NA	0.308	0.31	0.313	0.262792	NA	0.359923	0.240106	0.198824
2014-10-01 07:40:48	2014	-0.120001	0.31	NA	0.308	0.308	0.312	0.262792	NA	0.359923	0.240106	0.198824
2014-10-01 07:55:12	2014	-0.127501	0.311	NA	0.308	0.309	0.313	0.262792	NA	0.359923	0.240106	0.198824
2014-10-01 07:55:12	2014	-0.133801	0.309	NA	0.308	0.307	0.313	0.262792	NA	0.359923	0.240106	0.198824
2014-10-01 08:09:36	2014	-0.137801	0.311	NA	0.309	0.308	0.314	0.262792	NA	0.359923	0.240106	0.198824
2014-10-01 08:24:00	2014	-0.144401	0.312	NA	0.308	0.309	0.314	0.262792	NA	0.359923	0.240106	0.198824
2014-10-01 08:24:00	2014	-0.1513	0.311	NA	0.31	0.308	0.313	0.262792	NA	0.359923	0.240106	0.198824
2014-10-01 08:38:24	2014	-0.1544	0.312	NA	0.309	0.309	0.313	0.262792	NA	0.359923	0.240106	0.198824
2014-10-01 08:52:48	2014	-0.159	0.312	NA	0.31	0.31	0.315	0.262792	NA	0.359923	0.240106	0.198824
2014-10-01 09:07:12	2014	-0.1632	0.311	NA	0.307	0.308	0.311	0.262792	NA	0.359923	0.240106	0.198824
2014-10-01 09:07:12	2014	-0.1664	0.312	NA	0.306	0.306	0.313	0.262792	NA	0.359923	0.240106	0.198824
2014-10-01 09:21:36	2014	-0.1684	0.309	NA	0.306	0.308	0.314	0.262792	NA	0.359923	0.240106	0.198824
2014-10-01 09:36:00	2014	-0.1671	0.31	NA	0.305	0.309	0.311	0.262792	NA	0.359923	0.240106	0.198824
2014-10-01 09:36:00	2014	-0.1636	0.31	NA	0.308	0.308	0.31	0.262792	NA	0.359923	0.240106	0.198824
2014-10-01 09:50:24	2014	-0.1586	0.311	NA	0.308	0.309	0.313	0.262792	NA	0.359923	0.240106	0.198824
2014-10-01 10:04:48	2014	-0.149401	0.31	NA	0.306	0.308	0.313	0.262792	NA	0.359923	0.240106	0.198824
2014-10-01 10:04:48	2014	-0.135901	0.311	NA	0.31	0.309	0.313	0.262792	NA	0.359923	0.240106	0.198824
2014-10-01 10:19:12	2014	-0.125601	0.31	NA	0.307	0.309	0.311	0.262792	NA	0.359923	0.240106	0.198824
2014-10-01 10:33:36	2014	-0.108901	0.309	NA	0.304	0.307	0.31	0.262792	NA	0.359923	0.240106	0.198824
2014-10-01 10:33:36	2014	-0.090601	0.311	NA	0.31	0.31	0.313	0.262792	NA	0.359923	0.240106	0.198824
2014-10-01 10:48:00	2014	-0.072801	0.311	NA	0.308	0.309	0.315	0.262792	NA	0.359923	0.240106	0.198824
2014-10-01 11:02:24	2014	-0.0509	0.314	NA	0.31	0.313	0.316	0.262792	NA	0.359923	0.240106	0.198824
2014-10-01 11:16:48	2014	-0.0237	0.319	NA	0.315	0.317	0.321	0.262792	NA	0.359923	0.240106	0.198824
2014-10-01 11:16:48	2014	-0.007201	0.315	NA	0.311	0.311	0.316	0.262792	NA	0.359923	0.240106	0.198824
2014-10-01 11:31:12	2014	0.016499	0.314	NA	0.312	0.31	0.315	0.262792	NA	0.359923	0.240106	0.198824
2014-10-01 11:45:36	2014	0.041399	0.313	NA	0.311	0.311	0.312	0.262792	NA	0.359923	0.240106	0.198824
2014-10-01 11:45:36	2014	0.067099	0.315	NA	0.311	0.312	0.316	0.262792	NA	0.359923	0.240106	0.198824
2014-10-01 12:00:00	2014	0.090699	0.312	NA	0.311	0.311	0.314	0.262792	NA	0.359923	0.240106	0.198824
2014-10-01 12:14:24	2014	0.1215	0.316	NA	0.31	0.312	0.318	0.262792	NA	0.359923	0.240106	0.198824
2014-10-01 12:14:24	2014	0.1515	0.319	NA	0.312	0.314	0.319	0.262792	NA	0.359923	0.240106	0.198824
2014-10-01 12:28:48	2014	0.176299	0.316	NA	0.312	0.313	0.319	0.262792	NA	0.359923	0.240106	0.198824
2014-10-01 12:43:12	2014	0.2044	0.316	NA	0.312	0.315	0.319	0.262792	NA	0.359923	0.240106	0.198824
2014-10-01 12:43:12	2014	0.2252	0.317	NA	0.316	0.317	0.32	0.262792	NA	0.359923	0.240106	0.198824
2014-10-01 12:57:36	2014	0.2482	0.315	NA	0.314	0.313	0.316	0.262792	NA	0.359923	0.240106	0.198824
2014-10-01 13:12:00	2014	0.2742	0.318	NA	0.315	0.316	0.319	0.262792	NA	0.359923	0.240106	0.198824
2014-10-01 13:26:24	2014	0.296	0.317	NA	0.315	0.314	0.32	0.262792	NA	0.359923	0.240106	0.198824
2014-10-01 13:26:24	2014	0.3149	0.316	NA	0.315	0.316	0.319	0.262792	NA	0.359923	0.240106	0.198824
2014-10-01 13:40:48	2014	0.3331	0.317	NA	0.312	0.312	0.318	0.262792	NA	0.359923	0.240106	0.198824
2014-10-01 13:55:12	2014	0.351699	0.317	NA	0.314	0.315	0.318	0.262792	NA	0.359923	0.240106	0.198824
2014-10-01 13:55:12	2014	0.363599	0.318	NA	0.317	0.318	0.319	0.262792	NA	0.359923	0.240106	0.198824
2014-10-01 14:09:36	2014	0.373199	0.319	NA	0.317	0.317	0.323	0.262792	NA	0.359923	0.240106	0.198824
2014-10-01 14:24:00	2014	0.3757	0.316	NA	0.315	0.318	0.323	0.262792	NA	0.359923	0.240106	0.198824
2014-10-01 14:24:00	2014	0.3816	0.326	NA	0.324	0.328	0.333	0.262792	NA	0.359923	0.240106	0.198824
2014-10-01 14:38:24	2014	0.3839	0.341	NA	0.334	0.34	0.343	0.262792	NA	0.359923	0.240106	0.198824
2014-10-01 14:52:48	2014	0.3883	0.358	NA	0.352	0.358	0.362	0.262792	NA	0.359923	0.240106	0.198824
2014-10-01 15:07:12	2014	0.3842	0.369	NA	0.372	0.365	0.367	0.262792	NA	0.359923	0.240106	0.198824
2014-10-01 15:07:12	2014	0.381999	0.371	NA	0.374	0.372	0.374	0.262792	NA	0.359923	0.240106	0.198824
2014-10-01 15:21:36	2014	0.373399	0.367	NA	0.369	0.37	0.374	0.262792	NA	0.359923	0.240106	0.198824
2014-10-01 15:36:00	2014	0.355599	0.366	NA	0.367	0.369	0.375	0.262792	NA	0.359923	0.240106	0.198824
2014-10-01 15:36:00	2014	0.336199	0.363	NA	0.365	0.365	0.367	0.262792	NA	0.359923	0.240106	0.198824
2014-10-01 15:50:24	2014	0.317099	0.356	NA	0.36	0.357	0.363	0.262792	NA	0.359923	0.240106	0.198824
2014-10-01 16:04:48	2014	0.288999	0.347	NA	0.355	0.349	0.35	0.262792	NA	0.359923	0.240106	0.198824
2014-10-01 16:04:48	2014	0.270099	0.338	NA	0.345	0.338	0.341	0.262792	NA	0.359923	0.240106	0.198824
2014-10-01 16:19:12	2014	0.254599	0.335	NA	0.342	0.334	0.339	0.262792	NA	0.359923	0.240106	0.198824
2014-10-01 16:33:36	2014	0.233099	0.333	NA	0.336	0.327	0.33	0.262792	NA	0.359923	0.240106	0.198824
2014-10-01 16:33:36	2014	0.2123	0.328	NA	0.329	0.326	0.326	0.262792	NA	0.359923	0.240106	0.198824
2014-10-01 16:48:00	2014	0.1936	0.327	NA	0.328	0.323	0.326	0.262792	NA	0.359923	0.240106	0.198824
2014-10-01 17:02:24	2014	0.173299	0.322	NA	0.322	0.318	0.323	0.262792	NA	0.359923	0.240106	0.198824
2014-10-01 17:16:48	2014	0.159899	0.322	NA	0.321	0.321	0.322	0.262792	NA	0.359923	0.240106	0.198824
2014-10-01 17:16:48	2014	0.141599	0.322	NA	0.322	0.319	0.321	0.262792	NA	0.359923	0.240106	0.198824
2014-10-01 17:31:12	2014	0.128199	0.321	NA	0.319	0.318	0.322	0.262792	NA	0.359923	0.240106	0.198824
2014-10-01 17:45:36	2014	0.114899	0.321	NA	0.319	0.318	0.322	0.262792	NA	0.359923	0.240106	0.198824
2014-10-01 17:45:36	2014	0.100099	0.319	NA	0.316	0.316	0.32	0.262792	NA	0.359923	0.240106	0.198824
2014-10-01 18:00:00	2014	0.0911	0.319	NA	0.315	0.317	0.32	0.262792	NA	0.359923	0.240106	0.198824
2014-10-01 18:14:24	2014	0.0821	0.32	NA	0.315	0.317	0.32	0.262792	NA	0.359923	0.240106	0.198824
2014-10-01 18:14:24	2014	0.067599	0.321	NA	0.319	0.318	0.321	0.262792	NA	0.359923	0.240106	0.198824
2014-10-01 18:28:48	2014	0.052299	0.319	NA	0.315	0.315	0.32	0.262792	NA	0.359923	0.240106	0.198824
2014-10-01 18:43:12	2014	0.042999	0.317	NA	0.314	0.314	0.317	0.262792	NA	0.359923	0.240106	0.198824
2014-10-01 18:43:12	2014	0.030299	0.318	NA	0.314	0.317	0.318	0.262792	NA	0.359923	0.240106	0.198824
2014-10-01 18:57:36	2014	0.0221	0.319	NA	0.315	0.316	0.321	0.262792	NA	0.359923	0.240106	0.198824
2014-10-01 19:12:00	2014	0.0141	0.316	NA	0.312	0.314	0.317	0.262792	NA	0.359923	0.240106	0.198824
2014-10-01 19:26:24	2014	0.0078	0.319	NA	0.316	0.318	0.322	0.262792	NA	0.359923	0.240106	0.198824
2014-10-01 19:26:24	2014	-0.003801	0.317	NA	0.315	0.317	0.321	0.262792	NA	0.359923	0.240106	0.198824
2014-10-01 19:40:48	2014	-0.012201	0.318	NA	0.316	0.315	0.318	0.262792	NA	0.359923	0.240106	0.198824
2014-10-01 19:55:12	2014	-0.022301	0.313	NA	0.309	0.311	0.314	0.262792	NA	0.359923	0.240106	0.198824
2014-10-01 19:55:12	2014	-0.029301	0.316	NA	0.313	0.315	0.319	0.262792	NA	0.359923	0.240106	0.198824
2014-10-01 20:09:36	2014	-0.036901	0.317	NA	0.312	0.316	0.319	0.262792	NA	0.359923	0.240106	0.198824
2014-10-01 20:24:00	2014	-0.043301	0.317	NA	0.309	0.315	0.321	0.262792	NA	0.359923	0.240106	0.198824
2014-10-01 20:24:00	2014	-0.050101	0.319	NA	0.312	0.317	0.319	0.262792	NA	0.359923	0.240106	0.198824
2014-10-01 20:38:24	2014	-0.059501	0.316	NA	0.312	0.316	0.315	0.262792	NA	0.359923	0.240106	0.198824
2014-10-01 20:52:48	2014	-0.066501	0.317	NA	0.31	0.316	0.318	0.262792	NA	0.359923	0.240106	0.198824
2014-10-01 21:07:12	2014	-0.073001	0.316	NA	0.312	0.316	0.318	0.262792	NA	0.359923	0.240106	0.198824
2014-10-01 21:07:12	2014	-0.078101	0.317	NA	0.314	0.317	0.319	0.262792	NA	0.359923	0.240106	0.198824
2014-10-01 21:21:36	2014	-0.084601	0.317	NA	0.313	0.316	0.318	0.262792	NA	0.359923	0.240106	0.198824
2014-10-01 21:36:00	2014	-0.088901	0.317	NA	0.313	0.317	0.318	0.262792	NA	0.359923	0.240106	0.198824
2014-10-01 21:36:00	2014	-0.091901	0.318	NA	0.313	0.316	0.32	0.262792	NA	0.359923	0.240106	0.198824
2014-10-01 21:50:24	2014	-0.094501	0.318	NA	0.314	0.316	0.32	0.262792	NA	0.359923	0.240106	0.198824
2014-10-01 22:04:48	2014	-0.096201	0.318	NA	0.314	0.316	0.32	0.262792	NA	0.359923	0.240106	0.198824
2014-10-01 22:04:48	2014	-0.093101	0.32	NA	0.314	0.316	0.319	0.262792	NA	0.359923	0.240106	0.198824
2014-10-01 22:19:12	2014	-0.094001	0.32	NA	0.314	0.316	0.32	0.262792	NA	0.359923	0.240106	0.198824
2014-10-01 22:33:36	2014	-0.087501	0.318	NA	0.314	0.316	0.319	0.262792	NA	0.359923	0.240106	0.198824
2014-10-01 22:33:36	2014	-0.078201	0.319	NA	0.316	0.318	0.32	0.262792	NA	0.359923	0.240106	0.198824
2014-10-01 22:48:00	2014	-0.063201	0.319	NA	0.314	0.317	0.318	0.262792	NA	0.359923	0.240106	0.198824
2014-10-01 23:02:24	2014	-0.050101	0.318	NA	0.314	0.316	0.318	0.262792	NA	0.359923	0.240106	0.198824
2014-10-01 23:16:48	2014	-0.032501	0.317	NA	0.314	0.314	0.319	0.262792	NA	0.359923	0.240106	0.198824
2014-10-01 23:16:48	2014	-0.017201	0.316	NA	0.313	0.313	0.316	0.262792	NA	0.359923	0.240106	0.198824
2014-10-01 23:31:12	2014	0.001199	0.316	NA	0.313	0.313	0.316	0.262792	NA	0.359923	0.240106	0.198824
2014-10-01 23:45:36	2014	0.019799	0.317	NA	0.314	0.314	0.319	0.262792	NA	0.359923	0.240106	0.198824
2014-10-01 23:45:36	2014	0.038299	0.316	NA	0.312	0.313	0.319	0.262792	NA	0.359923	0.240106	0.198824
2014-10-02	2014	0.059599	0.317	NA	0.314	0.313	0.319	0.262792	NA	0.359923	0.240106	0.198824
2014-10-02 00:14:24	2014	0.079499	0.316	NA	0.313	0.313	0.316	0.262792	NA	0.359923	0.240106	0.198824
2014-10-02 00:14:24	2014	0.103699	0.318	NA	0.316	0.315	0.319	0.262792	NA	0.359923	0.240106	0.198824
2014-10-02 00:28:48	2014	0.123299	0.316	NA	0.312	0.314	0.315	0.262792	NA	0.359923	0.240106	0.198824
2014-10-02 00:43:12	2014	0.146399	0.316	NA	0.313	0.313	0.317	0.262792	NA	0.359923	0.240106	0.198824
2014-10-02 00:43:12	2014	0.167599	0.317	NA	0.312	0.315	0.317	0.262792	NA	0.359923	0.240106	0.198824
2014-10-02 00:57:36	2014	0.190899	0.318	NA	0.314	0.315	0.319	0.262792	NA	0.359923	0.240106	0.198824
2014-10-02 01:12:00	2014	0.213599	0.317	NA	0.313	0.317	0.319	0.262792	NA	0.359923	0.240106	0.198824
2014-10-02 01:26:24	2014	0.236699	0.321	NA	0.316	0.318	0.321	0.262792	NA	0.359923	0.240106	0.198824
2014-10-02 01:26:24	2014	0.258499	0.318	NA	0.317	0.316	0.319	0.262792	NA	0.359923	0.240106	0.198824
2014-10-02 01:40:48	2014	0.282199	0.319	NA	0.314	0.317	0.32	0.262792	NA	0.359923	0.240106	0.198824
2014-10-02 01:55:12	2014	0.301199	0.319	NA	0.317	0.315	0.319	0.262792	NA	0.359923	0.240106	0.198824
2014-10-02 01:55:12	2014	0.319799	0.319	NA	0.316	0.314	0.318	0.262792	NA	0.359923	0.240106	0.198824
2014-10-02 02:09:36	2014	0.336799	0.319	NA	0.314	0.316	0.32	0.262792	NA	0.359923	0.240106	0.198824
2014-10-02 02:24:00	2014	0.350799	0.318	NA	0.314	0.315	0.319	0.262792	NA	0.359923	0.240106	0.198824
2014-10-02 02:24:00	2014	0.363099	0.317	NA	0.316	0.316	0.319	0.262792	NA	0.359923	0.240106	0.198824
2014-10-02 02:38:24	2014	0.375099	0.318	NA	0.313	0.315	0.32	0.262792	NA	0.359923	0.240106	0.198824
2014-10-02 02:52:48	2014	0.383199	0.32	NA	0.317	0.32	0.325	0.262792	NA	0.359923	0.240106	0.198824
2014-10-02 03:07:12	2014	0.389099	0.328	NA	0.325	0.331	0.335	0.262792	NA	0.359923	0.240106	0.198824
2014-10-02 03:07:12	2014	0.386899	0.345	NA	0.337	0.345	0.347	0.262792	NA	0.359923	0.240106	0.198824
2014-10-02 03:21:36	2014	0.388099	0.362	NA	0.366	0.359	0.364	0.262792	NA	0.359923	0.240106	0.198824
2014-10-02 03:36:00	2014	0.383599	0.374	NA	0.375	0.37	0.374	0.262792	NA	0.359923	0.240106	0.198824
2014-10-02 03:36:00	2014	0.379899	0.376	NA	0.375	0.373	0.378	0.262792	NA	0.359923	0.240106	0.198824
2014-10-02 03:50:24	2014	0.368299	0.375	NA	0.375	0.373	0.376	0.262792	NA	0.359923	0.240106	0.198824
2014-10-02 04:04:48	2014	0.354699	0.374	NA	0.371	0.37	0.374	0.262792	NA	0.359923	0.240106	0.198824
2014-10-02 04:04:48	2014	0.336099	0.366	NA	0.363	0.367	0.368	0.262792	NA	0.359923	0.240106	0.198824
2014-10-02 04:19:12	2014	0.317799	0.356	NA	0.36	0.357	0.36	0.262792	NA	0.359923	0.240106	0.198824
2014-10-02 04:33:36	2014	0.302099	0.349	NA	0.355	0.35	0.351	0.262792	NA	0.359923	0.240106	0.198824
2014-10-02 04:33:36	2014	0.282899	0.34	NA	0.349	0.341	0.341	0.262792	NA	0.359923	0.240106	0.198824
2014-10-02 04:48:00	2014	0.262499	0.337	NA	0.342	0.335	0.337	0.262792	NA	0.359923	0.240106	0.198824
2014-10-02 05:02:24	2014	0.246099	0.332	NA	0.339	0.329	0.333	0.262792	NA	0.359923	0.240106	0.198824
2014-10-02 05:16:48	2014	0.227699	0.328	NA	0.336	0.326	0.329	0.262792	NA	0.359923	0.240106	0.198824
2014-10-02 05:16:48	2014	0.2101	0.328	NA	0.332	0.322	0.326	0.262792	NA	0.359923	0.240106	0.198824
2014-10-02 05:31:12	2014	0.1956	0.325	NA	0.328	0.321	0.325	0.262792	NA	0.359923	0.240106	0.198824
[truncated: 24,053 more rows]
