# Supplementary material for: Runnels mitigate marsh drowning in microtidal salt marshes
Source: Front Environ Sci. Author manuscript; Available in PMC 2023 Nov 3. (PMC9728634; doi:10.3389/fenvs.2022.987246)
Supplement: Supplement2 [file NIHMS1848987-supplement-Supplement2.zip › Runnel Data_Submission/Groundwater Salinity Data.xlsx]

## Sheet: Canonchet
Date	Year	Plot	Trt	Time_LowTide	Since_LowTide	Water_table	Salinity_extracted	Salinity_in	Salinity
2014-07-10 08:41:00	2014	T1_20	C	11:48:00	-2.88333	3.3	11	NA	11
2014-07-10 08:45:00	2014	T1_40	C	11:48:00	-2.95	2.3	14	NA	14
2014-07-10 08:48:00	2014	T2_20	C	11:48:00	-3	-5.4	17	NA	17
2014-07-10 08:50:00	2014	T2_60	C	11:48:00	-1.03333	6	25	NA	25
2014-07-10 08:52:00	2014	T3_60	C	11:48:00	-1.06667	0.3	NA	16	16
2014-07-10 08:55:00	2014	T4_20	C	11:48:00	-1.11667	1.8	9	NA	9
2014-07-10 08:56:00	2014	T4_40	C	11:48:00	-1.13333	-1.9	14	NA	14
2014-07-10 08:58:00	2014	T5_60	C	11:48:00	-1.16667	1.8	23	NA	23
2014-07-10 08:59:00	2014	T3_20	C	11:48:00	-1.18333	1.8	NA	11	11
2014-07-10 08:59:00	2014	T5_00	C	11:48:00	-1.18333	6.1	1	NA	1
2014-07-23 10:02:00	2014	T1_20	C	11:30:00	-0.533333	2.1	1	NA	1
2014-07-23 10:03:00	2014	T1_40	C	11:30:00	-0.55	-9	18	NA	18
2014-07-23 10:05:00	2014	T2_60	C	11:30:00	-0.583333	9.7	28	NA	28
2014-07-23 10:06:00	2014	T2_20	C	11:30:00	-0.6	-6.6	25	NA	25
2014-07-23 10:08:00	2014	T3_20	C	11:30:00	-0.633333	0.4	25	NA	25
2014-07-23 10:10:00	2014	T3_6_	C	11:30:00	-0.666667	4.6	27	NA	27
2014-07-23 10:11:00	2014	T4_40	C	11:30:00	-0.683333	-2.1	25	NA	25
2014-07-23 10:12:00	2014	T4_20	C	11:30:00	-0.7	0.4	6	NA	6
2014-07-23 10:13:00	2014	T5_00	C	11:30:00	-0.716667	6.2	5	NA	5
2014-07-23 10:15:00	2014	T5_60	C	11:30:00	-0.75	1.9	26	NA	26
2014-08-06 10:34:00	2014	T1_20	C	09:24:00	1.16667	10.8	19	NA	19
2014-08-06 10:36:00	2014	T1_40	C	09:24:00	1.2	-4.5	26	NA	26
2014-08-06 10:38:00	2014	T2_20	C	09:24:00	1.23333	-2.8	28	NA	28
2014-08-06 10:40:00	2014	T2_60	C	09:24:00	1.26667	12	25	NA	25
2014-08-06 10:41:00	2014	T3_20	C	09:24:00	1.28333	8.3	28	NA	28
2014-08-06 10:43:00	2014	T3_60	C	09:24:00	1.31667	3.2	28	NA	28
2014-08-06 10:44:00	2014	T4_20	C	09:24:00	1.33333	3.1	14	NA	14
2014-08-06 10:45:00	2014	T4_40	C	09:24:00	1.35	0.2	30	NA	30
2014-08-06 10:47:00	2014	T5_00	C	09:24:00	1.38333	8.3	3	NA	3
2014-08-06 10:49:00	2014	T5_60	C	09:24:00	1.41667	7.5	30	NA	30
2014-08-18 10:16:00	2014	T1_20	C	07:18:00	2.96667	1.8	25	NA	25
2014-08-18 10:17:00	2014	T1_40	C	07:18:00	2.98333	-10.2	34	NA	34
2014-08-18 10:18:00	2014	T2_60	C	07:18:00	3	5.7	31	NA	31
2014-08-18 10:20:00	2014	T2_20	C	07:18:00	3.03333	-7.1	38	NA	38
2014-08-18 10:21:00	2014	T3_20	C	07:18:00	3.05	-0.1	35	NA	35
2014-08-18 10:23:00	2014	T3_60	C	07:18:00	3.08333	-0.2	34	NA	34
2014-08-18 10:24:00	2014	T4_40	C	07:18:00	3.1	-3.6	40	NA	40
2014-08-18 10:25:00	2014	T4_20	C	07:18:00	3.11667	1.8	30	NA	30
2014-08-18 10:26:00	2014	T5_00	C	07:18:00	3.13333	10.7	24	NA	24
2014-08-18 10:28:00	2014	T5_60	C	07:18:00	3.16667	-1.5	35	NA	35
2014-09-03	2014	T1_20	C	NA	NA	17	NA	20	20
2014-09-03	2014	T1_40	C	NA	NA	0	NA	36	36
2014-09-03	2014	T2_20	C	NA	NA	3	NA	35	35
2014-09-03	2014	T2_60	C	NA	NA	12	NA	24	24
2014-09-03	2014	T3_20	C	NA	NA	10	NA	31	31
2014-09-03	2014	T3_60	C	NA	NA	9	NA	31	31
2014-09-03	2014	T4_20	C	NA	NA	13	NA	22	22
2014-09-03	2014	T4_40	C	NA	NA	5	NA	34	34
2014-09-03	2014	T5_00	C	NA	NA	30	NA	8	8
2014-09-03	2014	T5_60	C	NA	NA	9	NA	6	6
2014-07-10 09:06:00	2014	T1_25	I	11:48:00	-1.3	-1.8	2	NA	2	\
2014-07-10 09:08:00	2014	T1_50	I	11:48:00	-1.33333	-0.2	9	NA	9
2014-07-10 09:09:00	2014	T2_25	I	11:48:00	-1.35	0.1	2	NA	2
2014-07-10 09:11:00	2014	T2_50	I	11:48:00	-1.38333	-2	7	NA	7
2014-07-10 09:13:00	2014	T3_50	I	11:48:00	-1.41667	-2.1	NA	12	12
2014-07-10 09:14:00	2014	T3_75	I	11:48:00	-1.43333	11.1	20	NA	20
2014-07-10 09:16:00	2014	T4_50	I	11:48:00	-1.46667	12	16	NA	16
2014-07-10 09:17:00	2014	T4_25	I	11:48:00	-1.48333	-6.6	NA	14	14
2014-07-10 09:18:00	2014	T5_25	I	11:48:00	-1.5	-1.4	NA	15	15
2014-07-10 09:20:00	2014	T5_50	I	11:48:00	-1.53333	2.2	14	NA	14
2014-07-23 10:20:00	2014	T1_50	I	11:30:00	-0.833333	-2.9	10	NA	10
2014-07-23 10:21:00	2014	T1_25	I	11:30:00	-0.85	-1.4	6	NA	6
2014-07-23 10:22:00	2014	T2_25	I	11:30:00	-0.866667	-0.9	4	NA	4
2014-07-23 10:24:00	2014	T2_50	I	11:30:00	-0.9	-3.9	17	NA	17
2014-07-23 10:25:00	2014	T3_50	I	11:30:00	-0.916667	-3.9	17	NA	17
2014-07-23 10:26:00	2014	T3_75	I	11:30:00	-0.933333	10.7	20	NA	20
2014-07-23 10:27:00	2014	T4_50	I	11:30:00	-0.95	6.9	22	NA	22
2014-07-23 10:28:00	2014	T4_25	I	11:30:00	-0.966667	-8.2	16	NA	16
2014-07-23 10:29:00	2014	T5_25	I	11:30:00	-0.983333	-2.7	10	NA	10
2014-07-23 10:30:00	2014	T5_50	I	11:30:00	-1	-1.5	26	NA	26
2014-08-06 10:53:00	2014	T1_25	I	09:24:00	1.48333	-2.1	5	NA	5
2014-08-06 10:55:00	2014	T1_50	I	09:24:00	1.51667	-0.6	9	NA	9
2014-08-06 10:56:00	2014	T2_25	I	09:24:00	1.53333	1.5	3	NA	3
2014-08-06 10:57:00	2014	T2_50	I	09:24:00	1.55	-3	12	NA	12
2014-08-06 10:59:00	2014	T3_50	I	09:24:00	1.58333	-3.3	16	NA	16
2014-08-06 11:00:00	2014	T3_75	I	09:24:00	1.6	15.3	18	NA	18
2014-08-06 11:01:00	2014	T4_25	I	09:24:00	1.61667	7.4	20	NA	20
2014-08-06 11:03:00	2014	T4_50	I	09:24:00	1.65	-4.4	12	NA	12
2014-08-06 11:04:00	2014	T5_25	I	09:24:00	1.66667	-2	9	NA	9
2014-08-06 11:05:00	2014	T5_50	I	09:24:00	1.68333	0.6	21	NA	21
2014-08-18 10:32:00	2014	T1_25	I	07:18:00	3.23333	-0.6	27	NA	27
2014-08-18 10:33:00	2014	T1_50	I	07:18:00	3.25	1.4	32	NA	32
2014-08-18 10:35:00	2014	T2_50	I	07:18:00	3.28333	-3.5	34	NA	34
2014-08-18 10:36:00	2014	T2_25	I	07:18:00	3.3	3.8	26	NA	26
2014-08-18 10:38:00	2014	T3_50	I	07:18:00	3.33333	-5.4	39	NA	39
2014-08-18 10:39:00	2014	T3_75	I	07:18:00	3.35	8	39	NA	39
2014-08-18 10:40:00	2014	T4_50	I	07:18:00	3.36667	6.9	29	NA	29
2014-08-18 10:41:00	2014	T4_25	I	07:18:00	3.38333	-8.3	39	NA	39
2014-08-18 10:42:00	2014	T5_25	I	07:18:00	3.4	-2.8	35	NA	35
2014-08-18 10:42:00	2014	T5_50	I	07:18:00	3.4	-1	31	NA	31
2014-09-03	2014	T1_25	I	NA	NA	4	NA	20	20
2014-09-03	2014	T1_50	I	NA	NA	7	NA	20	20
2014-09-03	2014	T2_25	I	NA	NA	4	NA	14	14
2014-09-03	2014	T2_50	I	NA	NA	4	NA	25	25
2014-09-03	2014	T3_50	I	NA	NA	7	NA	25	25
2014-09-03	2014	T3_75	I	NA	NA	18	NA	15	15
2014-09-03	2014	T4_00	I	NA	NA	3	NA	28	28
2014-09-03	2014	T4_50	I	NA	NA	12	NA	20	20
2014-09-03	2014	T5_25	I	NA	NA	5	NA	18	18
2014-09-03	2014	T5_50	I	NA	NA	9	NA	22	22
2015-05-26	2015	T1_20	C	07:54:00	NA	10	NA	14	14
2015-05-26	2015	T1_40	C	07:54:00	NA	0	NA	31	31
2015-05-26	2015	T2_20	C	07:54:00	NA	-7	NA	20	20
2015-05-26	2015	T2_60	C	07:54:00	NA	15	NA	26	26
2015-05-26	2015	T3_20	C	07:54:00	NA	1	NA	25	25
2015-05-26	2015	T3_60	C	07:54:00	NA	10	NA	30	30
2015-05-26	2015	T4_20	C	07:54:00	NA	-1.2	NA	8	8
2015-05-26	2015	T4_40	C	07:54:00	NA	-4	NA	29	29
2015-05-26	2015	T5_00	C	07:54:00	NA	NA	NA	NA	NA
2015-05-26	2015	T5_60	C	07:54:00	NA	6	NA	27	27
2015-06-08 12:52:00	2015	T1_20	C	06:06:00	6.76667	11.5	NA	14	14
2015-06-08 12:54:00	2015	T1_40	C	06:06:00	6.8	-2.4	NA	42	42
2015-06-08 12:58:00	2015	T2_20	C	06:06:00	6.86667	-4.8	18	NA	18
2015-06-08 13:03:00	2015	T2_60	C	06:06:00	6.95	13.4	29	NA	29
2015-06-08 13:04:00	2015	T3_20	C	06:06:00	6.96667	0	NA	28	28
2015-06-08 13:06:00	2015	T3_60	C	06:06:00	7	8.5	NA	31	31
2015-06-08 13:12:00	2015	T4_20	C	06:06:00	7.1	-1.9	NA	10	10
2015-06-08 13:14:00	2015	T4_40	C	06:06:00	7.13333	-5	NA	29	29
2015-06-08 13:20:00	2015	T5_00	C	06:06:00	7.23333	NA	NA	4	4
2015-06-08 13:25:00	2015	T5_60	C	06:06:00	7.31667	7	NA	30	30
2015-06-25 12:40:00	2015	T5_00	C	08:18:00	4.36667	NA	NA	0	0
2015-06-25 12:46:00	2015	T1_20	C	08:18:00	4.46667	3	13	NA	13
2015-06-25 12:48:00	2015	T1_40	C	08:18:00	4.5	-9	40	NA	40
2015-06-25 12:52:00	2015	T2_20	C	08:18:00	4.56667	-8	18	NA	18
2015-06-25 12:54:00	2015	T2_60	C	08:18:00	4.6	12	NA	18	18
2015-06-25 12:56:00	2015	T3_60	C	08:18:00	4.63333	9	NA	34	34
2015-06-25 12:58:00	2015	T3_20	C	08:18:00	4.66667	0	20	NA	20
2015-06-25 13:01:00	2015	T4_20	C	08:18:00	4.71667	1	NA	10	10
2015-06-25 13:02:00	2015	T4_40	C	08:18:00	4.73333	-5	28	NA	28
2015-06-25 13:07:00	2015	T5_60	C	08:18:00	4.81667	3.5	29	NA	29
2015-07-06 09:28:00	2015	T1_20	C	05:20:00	4.13333	1	NA	NA	NA
2015-07-06 09:31:00	2015	T1_40	C	05:20:00	4.18333	-15	NA	38	38
2015-07-06 09:36:00	2015	T2_60	C	05:20:00	4.26667	5.5	NA	NA	NA
2015-07-06 09:40:00	2015	T2_20	C	05:20:00	4.33333	-11	NA	18	18
2015-07-06 09:44:00	2015	T3_20	C	05:20:00	4.4	-0.5	NA	25	25
2015-07-06 09:49:00	2015	T3_60	C	05:20:00	4.48333	0	NA	35	35
2015-07-06 09:50:00	2015	T4_40	C	05:20:00	4.5	-8	NA	31	31
2015-07-06 09:52:00	2015	T4_20	C	05:20:00	4.53333	-2.5	NA	NA	NA
2015-07-06 09:56:00	2015	T5_60	C	05:20:00	4.6	0.5	NA	30	30
2015-07-06 09:59:00	2015	T5_00	C	05:20:00	4.65	NA	5	NA	5
2015-07-24 10:11:00	2015	T1_20	C	07:23:00	2.8	9	NA	15	15
2015-07-24 10:13:00	2015	T1_40	C	07:23:00	2.83333	-6	NA	36	36
2015-07-24 10:15:00	2015	T2_60	C	07:23:00	2.86667	12	29	NA	29
2015-07-24 10:19:00	2015	T2_20	C	07:23:00	2.93333	-0.5	NA	25	25
2015-07-24 10:21:00	2015	T3_20	C	07:23:00	2.96667	1.5	29	NA	29
2015-07-24 10:24:00	2015	T3_60	C	07:23:00	3.01667	10.5	NA	32	32
2015-07-24 10:26:00	2015	T5_00	C	07:23:00	3.05	0	NA	30	30
2015-07-24 10:27:00	2015	T4_20	C	07:23:00	3.06667	0	5	NA	5
2015-07-24 10:31:00	2015	T4_40	C	07:23:00	3.13333	8.5	NA	14	14
2015-07-24 10:33:00	2015	T5_60	C	07:23:00	3.16667	8.5	NA	27	27
2015-08-05 08:28:00	2015	T1_20	C	05:26:00	3.03333	0	NA	20	20
2015-08-05 08:32:00	2015	T1_40	C	05:26:00	3.1	-12	NA	35	35
2015-08-05 08:35:00	2015	T2_20	C	05:26:00	3.15	1	25	NA	25
2015-08-05 08:39:00	2015	T2_60	C	05:26:00	3.21667	3.5	NA	25	25
2015-08-05 08:41:00	2015	T3_60	C	05:26:00	3.25	-1	NA	35	35
2015-08-05 08:44:00	2015	T3_20	C	05:26:00	3.3	1	NA	28	28
2015-08-05 08:46:00	2015	T4_20	C	05:26:00	3.33333	-2	NA	15	15
2015-08-05 08:48:00	2015	T4_40	C	05:26:00	3.36667	-0.3	NA	31	31
2015-08-05 08:50:00	2015	T5_60	C	05:26:00	3.4	-3.5	NA	28	28
2015-08-05 08:53:00	2015	T5_00	C	05:26:00	3.45	NA	5	NA	5
2015-08-24 08:22:00	2015	T1_20	C	08:34:00	-0.2	10	20	NA	20
2015-08-24 08:26:00	2015	T1_40	C	08:34:00	-0.133333	-2.5	NA	32	32
2015-08-24 08:28:00	2015	T2_60	C	08:34:00	-0.1	12	NA	23	23
2015-08-24 08:32:00	2015	T2_20	C	08:34:00	-0.0333333	1	25	NA	25
2015-08-24 08:33:00	2015	T3_20	C	08:34:00	-0.0166667	5	30	NA	30
2015-08-24 08:36:00	2015	T3_60	C	08:34:00	0.0333333	15	35	NA	35
2015-08-24 08:38:00	2015	T4_40	C	08:34:00	0.0666667	-0.5	NA	31	31
2015-08-24 08:42:00	2015	T4_20	C	08:34:00	0.133333	7	20	NA	20
2015-08-24 08:44:00	2015	T5_00	C	08:34:00	0.166667	NA	5	NA	5
2015-08-24 08:46:00	2015	T5_60	C	08:34:00	0.2	14.5	NA	31	31
2015-09-17 11:30:00	2015	T5_00	C	16:33:00	-4.95	NA	NA	17	17
2015-09-17 11:33:00	2015	T5_60	C	16:33:00	-5	-1.75	31	NA	31
2015-09-17 11:35:00	2015	T4_40	C	16:33:00	-3.03333	-7.49	NA	35	35
2015-09-17 11:43:00	2015	T4_20	C	16:33:00	-3.16667	0.5	NA	25	25
2015-09-17 11:48:00	2015	T3_20	C	16:33:00	-3.25	-1	NA	35	35
2015-09-17 11:51:00	2015	T3_60	C	16:33:00	-3.3	3.5	36	NA	36
2015-09-17 11:57:00	2015	T2_60	C	16:33:00	-3.4	8.5	NA	31	31
2015-09-17 12:05:00	2015	T2_20	C	16:33:00	-3.53333	-11	NA	28	28
2015-09-17 12:07:00	2015	T1_20	C	16:33:00	-3.56667	4	NA	21	21
2015-09-17 12:11:00	2015	T1_40	C	16:33:00	-3.63333	-12.5	NA	36	36
2015-05-26	2015	T1_25	I	07:54:00	NA	NA	NA	14	14
2015-05-26	2015	T1_50	I	07:54:00	NA	NA	NA	15	15
2015-05-26	2015	T2_25	I	07:54:00	NA	-2	20	NA	20
2015-05-26	2015	T2_50	I	07:54:00	NA	NA	NA	11	11
2015-05-26	2015	T3_50	I	07:54:00	NA	14.5	NA	30	30
2015-05-26	2015	T3_75	I	07:54:00	NA	NA	NA	NA	NA
2015-05-26	2015	T4_00	I	07:54:00	NA	14	NA	35	35
2015-05-26	2015	T4_50	I	07:54:00	NA	25	29	NA	29
2015-05-26	2015	T5_25	I	07:54:00	NA	17	NA	35	35
2015-05-26	2015	T5_50	I	07:54:00	NA	22	NA	25	25
2015-06-08 13:34:00	2015	T1_25	I	06:06:00	7.46667	NA	NA	18	18
2015-06-08 13:39:00	2015	T1_50	I	06:06:00	7.55	NA	25	NA	25
2015-06-08 13:44:00	2015	T2_50	I	06:06:00	7.63333	4	25	NA	25
2015-06-08 13:48:00	2015	T2_25	I	06:06:00	7.7	-1	20	NA	20
2015-06-08 13:53:00	2015	T3_50	I	06:06:00	7.78333	12.8	40	NA	40
2015-06-08 13:56:00	2015	T3_75	I	06:06:00	7.83333	17.3	30	NA	30
2015-06-08 14:00:00	2015	T4_50	I	06:06:00	7.9	24.1	27	NA	27
2015-06-08 14:02:00	2015	T4_00	I	06:06:00	7.93333	10.1	56	NA	56
2015-06-08 14:05:00	2015	T5_25	I	06:06:00	7.98333	14.7	30	NA	30
2015-06-08 14:08:00	2015	T5_50	I	06:06:00	8.03333	18.5	NA	NA	NA
2015-06-25 13:15:00	2015	T1_25	I	08:18:00	4.95	NA	NA	15	15
2015-06-25 13:19:00	2015	T1_50	I	08:18:00	5.01667	NA	NA	20	20
2015-06-25 13:25:00	2015	T2_25	I	08:18:00	5.11667	2	NA	10	10
2015-06-25 13:28:00	2015	T2_50	I	08:18:00	5.16667	5.5	NA	11	11
2015-06-25 13:32:00	2015	T3_50	I	08:18:00	5.23333	6	NA	40	40
2015-06-25 13:36:00	2015	T3_75	I	08:18:00	5.3	18	NA	28	28
2015-06-25 13:40:00	2015	T4_25	I	08:18:00	5.36667	5.5	NA	42	42
2015-06-25 13:40:00	2015	T4_50	I	08:18:00	5.36667	15.5	NA	25	25
2015-06-25 13:44:00	2015	T5_25	I	08:18:00	5.43333	17	NA	35	35
2015-06-25 13:50:00	2015	T5_50	I	08:18:00	5.53333	14	NA	25	25
2015-07-06 10:05:00	2015	T1_50	I	05:20:00	4.75	NA	20	NA	20
2015-07-06 10:06:00	2015	T1_25	I	05:20:00	4.76667	NA	19	NA	19
2015-07-06 10:07:00	2015	T2_25	I	05:20:00	4.78333	-2	NA	NA	NA
2015-07-06 10:08:00	2015	T2_50	I	05:20:00	4.8	0	NA	21	21
2015-07-06 10:11:00	2015	T3_75	I	05:20:00	4.85	12.5	NA	21	21
2015-07-06 10:13:00	2015	T3_50	I	05:20:00	4.88333	2.5	NA	NA	NA
2015-07-06 10:14:00	2015	T4_25	I	05:20:00	4.9	-4	NA	NA	NA
2015-07-06 10:16:00	2015	T4_50	I	05:20:00	4.93333	12.5	NA	25	25
2015-07-06 10:18:00	2015	T5_50	I	05:20:00	4.96667	3.5	NA	25	25
2015-07-06 10:21:00	2015	T5_25	I	05:20:00	5.01667	5.5	NA	NA	NA
2015-07-24 10:39:00	2015	T1_50	I	07:23:00	3.26667	13.5	30	NA	30
2015-07-24 10:41:00	2015	T1_25	I	07:23:00	3.3	8.5	NA	15	15
2015-07-24 10:43:00	2015	T2_25	I	07:23:00	3.33333	7.5	22	NA	22
2015-07-24 10:45:00	2015	T2_50	I	07:23:00	3.36667	11.5	NA	11	11
2015-07-24 10:45:00	2015	T4_25	I	07:23:00	3.36667	3	NA	40	40
2015-07-24 10:47:00	2015	T3_50	I	07:23:00	3.4	15	43	NA	43
2015-07-24 10:49:00	2015	T3_75	I	07:23:00	3.43333	23.5	30	NA	30
2015-07-24 10:51:00	2015	T4_50	I	07:23:00	3.46667	26.5	10	NA	10
2015-07-24 10:56:00	2015	T5_25	I	07:23:00	3.55	21	31	NA	31
2015-07-24 10:59:00	2015	T5_50	I	07:23:00	3.6	21.5	NA	26	26
2015-08-05 08:59:00	2015	T1_25	I	05:26:00	3.55	0.5	NA	10	10
2015-08-05 09:02:00	2015	T1_50	I	05:26:00	3.6	8	NA	15	15
2015-08-05 09:05:00	2015	T2_50	I	05:26:00	3.65	1.1	NA	14	14
2015-08-05 09:07:00	2015	T2_25	I	05:26:00	3.68333	-2.5	NA	10	10
2015-08-05 09:10:00	2015	T3_50	I	05:26:00	3.73333	-3	NA	43	43
2015-08-05 09:12:00	2015	T3_75	I	05:26:00	3.76667	8.5	30	NA	30
2015-08-05 09:14:00	2015	T4_50	I	05:26:00	3.8	6.6	25	NA	25
2015-08-05 09:16:00	2015	T4_25	I	05:26:00	3.83333	-7	45	NA	45
2015-08-05 09:19:00	2015	T5_25	I	05:26:00	3.88333	1.8	NA	35	35
2015-08-05 09:20:00	2015	T5_50	I	05:26:00	3.9	2	NA	29	29
2015-08-24 08:50:00	2015	T1_50	I	08:34:00	0.266667	15.5	30	NA	30
2015-08-24 08:52:00	2015	T1_25	I	08:34:00	0.3	3.5	15	NA	15
2015-08-24 08:54:00	2015	T2_25	I	08:34:00	0.333333	0	NA	11	11
2015-08-24 08:56:00	2015	T2_50	I	08:34:00	0.366667	17	25	NA	25
2015-08-24 08:57:00	2015	T3_75	I	08:34:00	0.383333	26	26	NA	26
2015-08-24 08:59:00	2015	T3_50	I	08:34:00	0.416667	20	44	NA	44
2015-08-24 09:01:00	2015	T4_25	I	08:34:00	0.45	14	51	NA	51
2015-08-24 09:03:00	2015	T4_50	I	08:34:00	0.483333	30	26	NA	26
2015-08-24 09:04:00	2015	T5_25	I	08:34:00	0.5	23	30	NA	30
2015-08-24 09:05:00	2015	T5_50	I	08:34:00	0.516667	13.5	31	NA	31
2015-09-17 10:49:00	2015	T5_50	I	16:33:00	-4.26667	9	30	NA	30
2015-09-17 10:51:00	2015	T5_25	I	16:33:00	-4.3	NA	NA	38	38
2015-09-17 10:59:00	2015	T4_25	I	16:33:00	-4.43333	3	67	NA	67
2015-09-17 11:01:00	2015	T4_50	I	16:33:00	-4.46667	21	29	NA	29
2015-09-17 11:08:00	2015	T3_75	I	16:33:00	-4.58333	22	NA	32	32
2015-09-17 11:10:00	2015	T3_50	I	16:33:00	-4.61667	9.5	55	NA	55
2015-09-17 11:12:00	2015	T2_50	I	16:33:00	-4.65	43	NA	24	24
2015-09-17 11:14:00	2015	T2_25	I	16:33:00	-4.68333	0	NA	15	15
2015-09-17 11:19:00	2015	T1_25	I	16:33:00	-4.76667	2	NA	15	15
2015-09-17 11:22:00	2015	T1_50	I	16:33:00	-4.81667	11	NA	25	25
2016-05-31 09:45:00	2016	T1_20	C	09:28:00	0.283333	0	NA	17	17
2016-05-31 09:50:00	2016	T1_40	C	09:28:00	0.366667	-14	NA	34	34
2016-05-31 10:10:00	2016	T2_20	C	09:28:00	0.7	0	NA	12	12
2016-05-31 10:25:00	2016	T2_60	C	09:28:00	0.95	1	32	NA	32
2016-05-31 10:45:00	2016	T3_60	C	09:28:00	1.28333	-1	34	NA	34
2016-05-31 10:50:00	2016	T3_20	C	09:28:00	1.36667	-0.5	34	NA	34
2016-06-02 10:59:00	2016	T4_40	C	09:28:00	1.51667	-7	NA	34	34
2016-06-02 11:30:00	2016	T4_20	C	09:28:00	2.03333	-2.5	NA	22	22
2016-06-02 11:49:00	2016	T5_60	C	09:28:00	2.35	-1.2	NA	30	30
2016-06-02 11:52:00	2016	T5_00	C	09:28:00	2.4	0	5	NA	5
2016-06-17 09:28:00	2016	T1_20	C	11:44:00	-1.73333	5.1	NA	24	24
2016-06-17 09:31:00	2016	T1_40	C	11:44:00	-1.78333	-7.4	7.5	40	23.75
2016-06-17 09:37:00	2016	T2_20	C	11:44:00	-1.88333	15.5	NA	15	15
2016-06-17 09:42:00	2016	T2_60	C	11:44:00	-1.96667	8.5	NA	33	33
2016-06-17 09:44:00	2016	T3_60	C	11:44:00	-2	12.3	NA	36	36
2016-06-17 09:49:00	2016	T3_20	C	11:44:00	-0.0833333	1	NA	35	35
2016-06-17 09:52:00	2016	T4_20	C	11:44:00	-0.133333	9.4	NA	29	29
2016-06-17 09:56:00	2016	T4_40	C	11:44:00	-0.2	-4.9	3	35	19
2016-06-17 09:59:00	2016	T5_60	C	11:44:00	-0.25	11.8	NA	37	37
2016-06-17 10:30:00	2016	T5_00	C	11:44:00	-0.766667	NA	NA	17	17
2016-06-28 08:20:00	2016	T1_20	C	07:53:00	0.45	19.2	23	26	24.5
2016-06-28 08:35:00	2016	T1_40	C	07:53:00	0.7	0.8	43	41	42
2016-06-28 08:40:00	2016	T2_60	C	07:53:00	0.783333	16.8	31	34	32.5
2016-06-28 08:43:00	2016	T2_20	C	07:53:00	0.833333	-10.1	16	NA	16
2016-06-28 08:47:00	2016	T3_20	C	07:53:00	0.9	-9.8	33	30	31.5
2016-06-28 08:50:00	2016	T3_60	C	07:53:00	0.95	13.2	35	33	34
2016-06-28 08:56:00	2016	T4_40	C	07:53:00	1.05	4.5	40	40	40
2016-06-28 09:02:00	2016	T4_20	C	07:53:00	1.15	13.8	25	26	25.5
2016-06-28 09:07:00	2016	T5_00	C	07:53:00	1.23333	NA	9	9	9
2016-06-28 09:10:00	2016	T5_60	C	07:53:00	1.28333	10.4	33	36	34.5
2016-07-11 09:19:00	2016	T1_20	C	06:47:00	2.53333	1.5	24	NA	24
2016-07-11 09:28:00	2016	T1_40	C	06:47:00	2.68333	-17.5	40	NA	40
2016-07-11 09:36:00	2016	T2_60	C	06:47:00	2.81667	3.6	34	36	35
2016-07-11 09:38:00	2016	T3_60	C	06:47:00	2.85	-0.5	40	41	40.5
2016-07-11 09:42:00	2016	T2_20	C	06:47:00	2.91667	-11.5	33	NA	33
2016-07-11 09:46:00	2016	T3_20	C	06:47:00	2.98333	0	40	NA	40
2016-07-11 09:50:00	2016	T4_20	C	06:47:00	3.05	2	26	NA	26
2016-07-11 09:55:00	2016	T4_40	C	06:47:00	3.13333	-11	36	42	39
2016-07-11 10:00:00	2016	T5_00	C	06:47:00	3.21667	NA	NA	12	12
2016-07-11 10:04:00	2016	T5_60	C	06:47:00	3.28333	-2	32	37	34.5
2016-07-28 12:14:00	2016	T1_20	C	08:31:00	3.71667	68.1	NA	NA	NA
2016-07-28 12:16:00	2016	T1_40	C	08:31:00	3.75	9.2	NA	NA	NA
2016-07-28 12:19:00	2016	T2_60	C	08:31:00	3.8	7.7	NA	NA	NA
2016-07-28 12:21:00	2016	T2_20	C	08:31:00	3.83333	-8.1	NA	NA	NA
2016-07-28 12:28:00	2016	T3_60	C	08:31:00	3.95	-0.9	NA	NA	NA
2016-07-28 12:32:00	2016	T3_20	C	08:31:00	4.01667	-13.8	NA	NA	NA
2016-07-28 12:34:00	2016	T4_20	C	08:31:00	4.05	20.8	NA	NA	NA
2016-07-28 12:37:00	2016	T4_40	C	08:31:00	4.1	-3.9	NA	NA	NA
2016-07-28 12:40:00	2016	T5_60	C	08:31:00	4.15	-0.8	NA	NA	NA
2016-07-28 12:43:00	2016	T5_00	C	08:31:00	4.2	NA	NA	NA	NA
2016-08-15 09:51:00	2016	T1_20	C	11:32:00	-0.316667	22.4	33	36	34.5
2016-08-15 09:53:00	2016	T1_40	C	11:32:00	-0.35	3.3	46	51	48.5
2016-08-15 09:58:00	2016	T2_60	C	11:32:00	-0.433333	19.6	39	NA	39
2016-08-15 10:03:00	2016	T2_20	C	11:32:00	-0.516667	NA	NA	NA	NA
2016-08-15 10:08:00	2016	T3_20	C	11:32:00	-0.6	NA	50	NA	50
2016-08-15 10:13:00	2016	T3_60	C	11:32:00	-0.683333	18.7	41	41	41
2016-08-15 10:15:00	2016	T4_40	C	11:32:00	-0.716667	7.7	47	50	48.5
2016-08-15 10:17:00	2016	T4_20	C	11:32:00	-0.75	17.9	34	36	35
2016-08-15 10:20:00	2016	T5_00	C	11:32:00	-0.8	18.9	7	NA	7
2016-08-15 10:22:00	2016	T5_60	C	11:32:00	-0.833333	16.6	40	34	37
2016-10-07 08:52:00	2016	T1_20	C	05:24:00	3.46667	4	NA	37	37
2016-10-07 08:54:00	2016	T1_40	C	05:24:00	3.5	11.5	NA	48	48
2016-10-07 09:04:00	2016	T2_60	C	05:24:00	3.66667	8.7	NA	40	40
2016-10-07 09:10:00	2016	T2_20	C	05:24:00	3.76667	7.4	NA	49	49
2016-10-07 09:10:00	2016	T3_20	C	05:24:00	3.76667	0	NA	45	45
2016-10-07 09:12:00	2016	T3_60	C	05:24:00	3.8	2.8	NA	44	44
2016-10-07 09:16:00	2016	T4_40	C	05:24:00	3.86667	NA	NA	54	54
2016-10-07 09:21:00	2016	T4_20	C	05:24:00	3.95	1	NA	36	36
2016-10-07 09:27:00	2016	T5_00	C	05:24:00	4.05	13.5	NA	25	25
2016-10-07 09:37:00	2016	T5_60	C	05:24:00	4.21667	12	NA	NA	NA
2016-06-02 11:52:00	2016	T1_50	I	11:19:00	0.55	12	28	NA	28
2016-06-02 11:54:00	2016	T1_25	I	11:19:00	0.583333	2.8	25	NA	25
2016-06-02 11:59:00	2016	T2_25	I	11:19:00	0.666667	12.4	20	NA	20
2016-06-02 12:03:00	2016	T2_50	I	11:19:00	0.733333	8.1	NA	16	16
2016-06-02 12:07:00	2016	T3_50	I	11:19:00	0.8	9.7	45	40	42.5
2016-06-02 12:12:00	2016	T3_75	I	11:19:00	0.883333	27	35	NA	35
2016-06-02 12:18:00	2016	T4_50	I	11:19:00	0.983333	20.7	33	NA	33
2016-06-02 12:22:00	2016	T4_25	I	11:19:00	1.05	7	65	40	52.5
2016-06-02 12:28:00	2016	T5_25	I	11:19:00	1.15	20.3	30	NA	30
2016-06-02 12:32:00	2016	T5_50	I	11:19:00	1.21667	16.8	33	30	31.5
2016-06-17 10:11:00	2016	T1_50	I	11:44:00	-0.45	18.5	NA	34	34
2016-06-17 10:16:00	2016	T1_25	I	11:44:00	-0.533333	16.8	NA	33	33
2016-06-17 10:19:00	2016	T2_25	I	11:44:00	-0.583333	16.6	NA	36	36
2016-06-17 10:22:00	2016	T2_50	I	11:44:00	-0.633333	17.7	NA	34	34
2016-06-17 10:25:00	2016	T3_75	I	11:44:00	-0.683333	24.5	NA	34	34
2016-06-17 10:29:00	2016	T3_50	I	11:44:00	-0.75	17.7	NA	47	47
2016-06-17 10:32:00	2016	T4_50	I	11:44:00	-0.8	30.4	NA	36	36
2016-06-17 10:35:00	2016	T4_25	I	11:44:00	-0.85	18.5	NA	64	64
2016-06-17 10:38:00	2016	T5_25	I	11:44:00	-0.9	23.5	NA	34	34
2016-06-17 10:42:00	2016	T5_50	I	11:44:00	-0.966667	25.5	NA	35	35
2016-06-28 09:18:00	2016	T1_50	I	07:53:00	1.41667	-9.1	32	NA	32
2016-06-28 09:20:00	2016	T1_25	I	07:53:00	1.45	16.5	29	NA	29
2016-06-28 09:26:00	2016	T2_25	I	07:53:00	1.55	13	32	21	26.5
2016-06-28 09:28:00	2016	T2_50	I	07:53:00	1.58333	17.9	27	22	24.5
2016-06-28 09:33:00	2016	T3_50	I	07:53:00	1.66667	20.8	37	NA	37
2016-06-28 09:39:00	2016	T3_75	I	07:53:00	1.76667	27.2	32	NA	32
2016-06-28 09:42:00	2016	T4_50	I	07:53:00	1.81667	34.4	34	NA	34
2016-06-28 09:44:00	2016	T4_25	I	07:53:00	1.85	16.7	60	46	53
2016-06-28 09:47:00	2016	T5_25	I	07:53:00	1.9	24.4	31	33	32
2016-06-28 09:52:00	2016	T5_50	I	07:53:00	1.98333	28.3	35	NA	35
2016-07-11 10:11:00	2016	T1_25	I	06:47:00	3.4	9.5	NA	NA	NA
2016-07-11 10:16:00	2016	T1_50	I	06:47:00	3.48333	-8	NA	NA	NA
2016-07-11 10:21:00	2016	T3_75	I	06:47:00	3.56667	13	35	NA	35
2016-07-11 10:25:00	2016	T3_50	I	06:47:00	3.63333	2.7	54	NA	54
2016-07-11 10:31:00	2016	T2_50	I	06:47:00	3.73333	4.8	31	32	31.5
2016-07-11 10:34:00	2016	T2_25	I	06:47:00	3.78333	6.8	27	NA	27
2016-07-11 10:38:00	2016	T4_25	I	06:47:00	3.85	-3.8	46	NA	46
2016-07-11 10:43:00	2016	T4_50	I	06:47:00	3.93333	11	34	NA	34
2016-07-11 10:45:00	2016	T5_50	I	06:47:00	3.96667	7	34	NA	34
2016-07-11 10:49:00	2016	T5_25	I	06:47:00	4.03333	6.8	38	NA	38
2016-07-28 12:02:00	2016	T2_25	I	08:31:00	3.51667	9.7	NA	NA	NA
2016-07-28 12:58:00	2016	T1_25	I	08:31:00	4.45	29.2	NA	NA	NA
2016-07-28 13:00:00	2016	T1_50	I	08:31:00	4.48333	-10	NA	NA	NA
2016-07-28 13:04:00	2016	T2_50	I	08:31:00	4.55	22	NA	NA	NA
2016-07-28 13:06:00	2016	T3_50	I	08:31:00	4.58333	14.4	NA	NA	NA
2016-07-28 13:07:00	2016	T3_75	I	08:31:00	4.6	13.7	NA	NA	NA
2016-07-28 13:08:00	2016	T4_25	I	08:31:00	4.61667	26.8	NA	NA	NA
2016-07-28 13:10:00	2016	T4_50	I	08:31:00	4.65	28.1	NA	NA	NA
2016-07-28 13:12:00	2016	T5_50	I	08:31:00	4.68333	21.9	NA	NA	NA
2016-07-28 13:13:00	2016	T5_25	I	08:31:00	4.7	17.1	NA	NA	NA
2016-08-15 10:31:00	2016	T1_25	I	11:32:00	-0.983333	26.2	29	NA	29
2016-08-15 10:34:00	2016	T1_50	I	11:32:00	-0.966667	-8.6	35	38	36.5
2016-08-15 10:36:00	2016	T2_25	I	11:32:00	-0.933333	19.8	28	NA	28
2016-08-15 10:40:00	2016	T2_50	I	11:32:00	-0.866667	23.5	35	NA	35
2016-08-15 10:42:00	2016	T3_50	I	11:32:00	-0.833333	17.1	66	64	65
2016-08-15 10:45:00	2016	T3_75	I	11:32:00	-0.783333	19.2	33	NA	33
2016-08-15 10:48:00	2016	T4_50	I	11:32:00	-0.733333	32.5	35	NA	35
2016-08-15 10:51:00	2016	T4_25	I	11:32:00	-0.683333	17.3	63	NA	63
2016-08-15 10:53:00	2016	T5_50	I	11:32:00	-0.65	26.5	48	NA	48
2016-08-15 10:56:00	2016	T5_25	I	11:32:00	-0.6	30.2	44	36	40
2016-10-07	2016	T5_50	I	05:24:00	NA	16.1	44	NA	44
2016-10-07 09:38:00	2016	T1_25	I	05:24:00	4.23333	-13.9	30	NA	30
2016-10-07 09:45:00	2016	T1_50	I	05:24:00	4.35	NA	NA	NA	NA
2016-10-07 09:49:00	2016	T2_50	I	05:24:00	4.41667	9.5	34	NA	34
2016-10-07 09:52:00	2016	T2_25	I	05:24:00	4.46667	13.1	31	NA	31
2016-10-07 09:56:00	2016	T3_50	I	05:24:00	4.53333	20.3	63	NA	63
2016-10-07 09:59:00	2016	T3_75	I	05:24:00	4.58333	21.9	NA	NA	NA
2016-10-07 10:02:00	2016	T4_25	I	05:24:00	4.63333	19	NA	NA	NA
2016-10-07 10:06:00	2016	T4_50	I	05:24:00	4.7	4.2	75	NA	75
2016-10-07 10:08:00	2016	T5_25	I	05:24:00	4.73333	17.8	50	NA	50
2017-06-22 11:58:00	2017	T1_20	C	12:11:00	-0.216667	2	NA	16	16
2017-06-22 12:01:00	2017	T1_40	C	12:11:00	-0.166667	NA	NA	35	35
2017-06-22 12:07:00	2017	T2_60	C	12:11:00	-0.0666667	2.5	NA	24.5	24.5
2017-06-22 12:09:00	2017	T2_20	C	12:11:00	-0.0333333	NA	NA	30	30
2017-06-22 12:10:00	2017	T3_20	C	12:11:00	-0.0166667	0.5	NA	29	29
2017-06-22 12:17:00	2017	T3_60	C	12:11:00	0.1	0.5	NA	28	28
2017-06-22 12:21:00	2017	T4_20	C	12:11:00	0.166667	0	NA	21	21
2017-06-22 12:21:00	2017	T4_40	C	12:11:00	0.166667	NA	NA	34	34
2017-06-22 12:30:00	2017	T5_00	C	12:11:00	0.316667	1	NA	6	6
2017-06-22 12:35:00	2017	T5_60	C	12:11:00	0.4	1	NA	26	26
2017-06-29 10:24:00	2017	T1_20	C	06:18:00	4.1	2.5	NA	26	26
2017-06-29 10:29:00	2017	T1_40	C	06:18:00	4.18333	2.5	NA	33	33
2017-06-29 10:30:00	2017	T3_20	C	06:18:00	4.2	-0.9	NA	31	31
2017-06-29 10:33:00	2017	T2_60	C	06:18:00	4.25	3.4	NA	30	30
2017-06-29 10:35:00	2017	T2_20	C	06:18:00	4.28333	NA	NA	34	34
2017-06-29 10:47:00	2017	T4_20	C	06:18:00	4.48333	-0.7	NA	23	23
2017-06-29 10:49:00	2017	T4_40	C	06:18:00	4.51667	NA	NA	37	37
2017-06-29 10:52:00	2017	T3_60	C	06:18:00	4.56667	-1.6	NA	33	33
2017-06-29 10:54:00	2017	T5_60	C	06:18:00	4.6	-1.1	NA	28	28
2017-06-29 10:56:00	2017	T5_00	C	06:18:00	4.63333	-0.8	NA	10	10
2017-07-20 09:34:00	2017	T1_20	C	10:10:00	-0.6	4	NA	26	26
2017-07-20 09:37:00	2017	T1_40	C	10:10:00	-0.55	-9.4	NA	32	32
2017-07-20 09:41:00	2017	T2_60	C	10:10:00	-0.483333	9.3	NA	28	28
2017-07-20 09:45:00	2017	T2_20	C	10:10:00	-0.416667	NA	NA	27.5	27.5
2017-07-20 09:48:00	2017	T3_20	C	10:10:00	-0.366667	0.8	NA	31	31
2017-07-20 09:51:00	2017	T3_60	C	10:10:00	-0.316667	2.5	NA	31	31
2017-07-20 09:53:00	2017	T4_40	C	10:10:00	-0.283333	NA	NA	34	34
2017-07-20 09:55:00	2017	T4_20	C	10:10:00	-0.25	5.3	NA	18	18
2017-07-20 09:57:00	2017	T5_00	C	10:10:00	-0.216667	-3.2	10	NA	10
2017-07-20 10:02:00	2017	T5_60	C	10:10:00	-0.133333	4.7	NA	27	27
2017-08-03 11:18:00	2017	T1_20	C	11:43:00	-0.416667	4.6	NA	25	25
2017-08-03 11:21:00	2017	T1_40	C	11:43:00	-0.366667	0.8	NA	33	33
2017-08-03 11:25:00	2017	T2_60	C	11:43:00	-0.3	13	NA	30.5	30.5
2017-08-03 11:27:00	2017	T2_20	C	11:43:00	-0.266667	-7.9	NA	28	28
2017-08-03 11:29:00	2017	T3_20	C	11:43:00	-0.233333	2.1	NA	34	34
2017-08-03 11:32:00	2017	T3_60	C	11:43:00	-0.183333	6.6	NA	32	32
2017-08-03 11:34:00	2017	T4_40	C	11:43:00	-0.15	NA	NA	35	35
2017-08-03 11:36:00	2017	T4_20	C	11:43:00	-0.116667	6.5	NA	25	25
2017-08-03 11:39:00	2017	T5_60	C	11:43:00	-0.0666667	NA	NA	14	14
2017-08-03 11:41:00	2017	T5_00	C	11:43:00	-0.0333333	6.2	NA	29.5	29.5
2017-09-26 01:28:00	2017	T5_60	C	NA	NA	-1.2	NA	40	40
2017-09-26 01:43:00	2017	T4_40	C	NA	NA	-3.4	NA	43	43
2017-09-26 09:28:00	2017	T1_20	C	NA	9.46667	3.9	NA	36	36
2017-09-26 09:47:00	2017	T1_40	C	NA	9.78333	-8.2	NA	36	36
2017-09-26 10:17:00	2017	T2_60	C	NA	10.2833	5.7	NA	40	40
2017-09-26 10:27:00	2017	T2_20	C	NA	10.45	-6.4	NA	43	43
2017-09-26 10:34:00	2017	T3_20	C	NA	10.5667	0.5	NA	44	44
2017-09-26 11:01:00	2017	T3_60	C	NA	11.0167	1.4	NA	43	43
2017-09-26 11:58:00	2017	T4_20	C	NA	11.9667	3.1	NA	32	32
2017-09-26 12:42:00	2017	T5_00	C	NA	12.7	8	NA	26	26
2017-06-22	2017	T3_50	I	12:11:00	NA	0.5	NA	38	38
2017-06-22 01:00:00	2017	T3_75	I	12:11:00	-10.8167	4	NA	33	33
2017-06-22 01:10:00	2017	T4_25	I	12:11:00	-10.9833	NA	NA	44	44
2017-06-22 01:13:00	2017	T5_50	I	12:11:00	-9.03333	4	NA	29.5	29.5
2017-06-22 01:15:00	2017	T4_50	I	12:11:00	-9.06667	8	NA	28	28
2017-06-22 01:17:00	2017	T5_25	I	12:11:00	-9.1	8	NA	25	25
2017-06-22 12:40:00	2017	T1_25	I	12:11:00	0.483333	3	NA	18	18
2017-06-22 12:45:00	2017	T1_50	I	12:11:00	0.566667	5	NA	14	14
2017-06-22 12:50:00	2017	T2_25	I	12:11:00	0.65	6	NA	13	13
2017-06-22 12:52:00	2017	T2_50	I	12:11:00	0.683333	1	NA	15	15
2017-06-29 11:10:00	2017	T1_50	I	06:18:00	4.86667	7.6	NA	16	16
2017-06-29 11:14:00	2017	T1_25	I	06:18:00	4.93333	2	NA	20	20
2017-06-29 11:17:00	2017	T2_25	I	06:18:00	4.98333	15.5	NA	27	27
2017-06-29 11:21:00	2017	T2_50	I	06:18:00	5.05	0.5	NA	19	19
2017-06-29 11:24:00	2017	T3_50	I	06:18:00	5.1	0	NA	40	40
2017-06-29 11:28:00	2017	T3_75	I	06:18:00	5.16667	11.9	NA	34	34
2017-06-29 11:32:00	2017	T4_50	I	06:18:00	5.23333	12.6	NA	32	32
2017-06-29 11:36:00	2017	T4_25	I	06:18:00	5.3	-7.1	NA	51	51
2017-06-29 11:37:00	2017	T5_25	I	06:18:00	5.31667	28.8	NA	24	24
2017-06-29 11:39:00	2017	T5_50	I	06:18:00	5.35	6.6	NA	24	24
2017-07-20 10:06:00	2017	T1_25	I	10:10:00	-0.0666667	-7.6	NA	18	18
2017-07-20 10:08:00	2017	T1_50	I	10:10:00	-0.0333333	3	NA	19	19
2017-07-20 10:10:00	2017	T2_25	I	10:10:00	0	5.2	22.5	NA	22.5
2017-07-20 10:12:00	2017	T2_50	I	10:10:00	0.0333333	13.9	24.5	NA	24.5
2017-07-20 10:16:00	2017	T3_75	I	10:10:00	0.1	18.9	NA	27.5	27.5
2017-07-20 10:18:00	2017	T3_50	I	10:10:00	0.133333	15.3	NA	40	40
2017-07-20 10:20:00	2017	T4_25	I	10:10:00	0.166667	11.6	NA	46	46
2017-07-20 10:21:00	2017	T4_50	I	10:10:00	0.183333	25.6	NA	27	27
2017-07-20 10:24:00	2017	T5_50	I	10:10:00	0.233333	21.3	NA	30	30
2017-07-20 10:26:00	2017	T5_25	I	10:10:00	0.266667	17.2	NA	25.5	25.5
2017-08-03 11:46:00	2017	T1_50	I	11:43:00	0.05	29.8	NA	23.5	23.5
2017-08-03 11:48:00	2017	T1_25	I	11:43:00	0.0833333	26.2	NA	20.5	20.5
2017-08-03 11:50:00	2017	T2_25	I	11:43:00	0.116667	9.1	NA	14	14
2017-08-03 11:53:00	2017	T2_50	I	11:43:00	0.166667	13.3	NA	20.5	20.5
2017-08-03 11:55:00	2017	T3_75	I	11:43:00	0.2	18.5	NA	41	41
2017-08-03 11:57:00	2017	T3_50	I	11:43:00	0.233333	22.7	NA	34	34
2017-08-03 11:59:00	2017	T4_50	I	11:43:00	0.266667	24.8	NA	30	30
2017-08-03 12:02:00	2017	T4_25	I	11:43:00	0.316667	22.1	NA	47	47
2017-08-03 12:04:00	2017	T5_25	I	11:43:00	0.35	22.2	NA	23.5	23.5
2017-08-03 12:05:00	2017	T5_50	I	11:43:00	0.366667	22	NA	32.5	32.5
2017-09-26 09:15:00	2017	T5_25	I	NA	9.25	9.6	NA	36	36
2017-09-26 09:33:00	2017	T5_50	I	NA	9.55	10.4	NA	38	38
2017-09-26 09:42:00	2017	T4_50	I	NA	9.7	14.8	NA	34	34
2017-09-26 09:59:00	2017	T4_25	I	NA	9.98333	0.5	NA	55	55
2017-09-26 10:41:00	2017	T3_50	I	NA	10.6833	5.2	NA	52	52
2017-09-26 10:48:00	2017	T3_75	I	NA	10.8	15.5	NA	37	37
2017-09-26 11:24:00	2017	T2_50	I	NA	11.4	4.8	NA	33	33
2017-09-26 11:36:00	2017	T2_25	I	NA	11.6	8.4	NA	27	27
2017-09-26 12:10:00	2017	T1_25	I	NA	12.1667	9.5	NA	26	26
2017-09-26 12:14:00	2017	T1_50	I	NA	12.2333	12.6	NA	32	32
2018-06-08 09:32:00	2018	T5_60	C	10:11:00	-0.65	1	NA	18	18
2018-06-08 09:35:00	2018	T4_40	C	10:11:00	-0.6	10.2	NA	30	30
2018-06-08 09:42:00	2018	T3_20	C	10:11:00	-0.483333	4.4	NA	13	13
2018-06-08 09:47:00	2018	T2_20	C	10:11:00	-0.4	16	NA	25	25
2018-06-08 09:53:00	2018	T3_60	C	10:11:00	-0.3	0.3	NA	25	25
2018-06-08 09:58:00	2018	T1_40	C	10:11:00	-0.216667	5.1	NA	28	28
2018-06-08 10:03:00	2018	T1_20	C	10:11:00	-0.133333	-1.2	NA	9	9
2018-06-20 07:54:00	2018	T5_60	C	09:19:00	-0.583333	0.2	NA	24	24
2018-06-20 07:57:00	2018	T5_00	C	09:19:00	-0.633333	-1.7	NA	0	0
2018-06-20 08:04:00	2018	T4_40	C	09:19:00	-0.75	8.7	NA	29	29
2018-06-20 08:07:00	2018	T3_60	C	09:19:00	-0.8	-2	NA	26	26
2018-06-20 08:10:00	2018	T3_20	C	09:19:00	-0.85	3.2	NA	23	23
2018-06-20 08:13:00	2018	T2_20	C	09:19:00	-0.9	12.7	NA	21	21
2018-06-20 08:19:00	2018	T1_40	C	09:19:00	-1	16.3	NA	26	26
2018-06-20 08:23:00	2018	T1_20	C	09:19:00	-0.933333	-1	NA	8	8
2018-07-05 08:44:00	2018	T5_00	C	07:30:00	1.23333	-12.3	NA	0	0
2018-07-05 08:49:00	2018	T5_60	C	07:30:00	1.31667	-12.5	NA	26	26
2018-07-05 08:52:00	2018	T4_40	C	07:30:00	1.36667	1.5	NA	28	28
2018-07-05 08:56:00	2018	T3_60	C	07:30:00	1.43333	-11.9	NA	26	26
2018-07-05 08:59:00	2018	T3_20	C	07:30:00	1.48333	-3.3	NA	28	28
2018-07-05 09:02:00	2018	T2_20	C	07:30:00	1.53333	4.8	NA	26	26
2018-07-05 09:07:00	2018	T1_40	C	07:30:00	1.61667	3.5	NA	28	28
2018-07-05 09:12:00	2018	T1_20	C	07:30:00	1.7	-8.3	NA	14	14
2018-07-19 08:03:00	2018	T5_00	C	08:07:00	-0.0666667	-11.5	NA	5	5
2018-07-19 08:06:00	2018	T5_60	C	08:07:00	-0.0166667	0.2	NA	34	34
2018-07-19 08:09:00	2018	T4_40	C	08:07:00	0.0333333	9	NA	39	39
2018-07-19 08:12:00	2018	T3_60	C	08:07:00	0.0833333	2	NA	30	30
2018-07-19 08:15:00	2018	T3_20	C	08:07:00	0.133333	0.8	NA	34	34
2018-07-19 08:20:00	2018	T2_20	C	08:07:00	0.216667	11.2	NA	31	31
2018-07-19 08:23:00	2018	T1_40	C	08:07:00	0.266667	1.5	NA	36	36
2018-07-19 08:25:00	2018	T1_20	C	08:07:00	0.3	-3	NA	30	30
2018-08-03 07:10:00	2018	T5_00	C	06:49:00	0.35	-20.1	NA	10	10
2018-08-03 07:12:00	2018	T5_60	C	06:49:00	0.383333	-18.9	NA	30	30
2018-08-03 07:15:00	2018	T4_40	C	06:49:00	0.433333	-13.9	NA	36	36
2018-08-03 07:17:00	2018	T3_60	C	06:49:00	0.466667	-18	NA	31	31
2018-08-03 07:19:00	2018	T3_20	C	06:49:00	0.5	-17.6	NA	34	34
2018-08-03 07:22:00	2018	T2_20	C	06:49:00	0.55	-11.8	NA	31	31
2018-08-03 07:25:00	2018	T1_40	C	06:49:00	0.6	-14.9	NA	32	32
2018-08-03 07:30:00	2018	T1_20	C	06:49:00	0.683333	-23.7	NA	21	21
2018-08-21 12:12:00	2018	T5_00	C	11:11:00	1.01667	-19.8	NA	16	16
2018-08-21 12:14:00	2018	T5_60	C	11:11:00	1.05	-4.4	NA	35	35
2018-08-21 12:17:00	2018	T4_40	C	11:11:00	1.1	6.2	NA	40	40
2018-08-21 12:21:00	2018	T3_20	C	11:11:00	1.16667	-1.7	NA	34	34
2018-08-21 12:24:00	2018	T2_20	C	11:11:00	1.21667	7.9	NA	35	35
2018-08-21 12:28:00	2018	T1_40	C	11:11:00	1.28333	9.3	NA	40	40
2018-08-21 12:33:00	2018	T1_20	C	11:11:00	1.36667	-6.3	NA	35	35
2018-08-21 12:38:00	2018	T3_60	C	11:11:00	1.45	-7.6	NA	34	34
2018-09-05 09:44:00	2018	T1_40	C	10:27:00	-0.716667	-13.3	NA	35	35
2018-09-05 09:47:00	2018	T1_20	C	10:27:00	-0.666667	-33.1	NA	30	30
2018-09-05 09:51:00	2018	T2_20	C	10:27:00	-0.6	-22.1	NA	26	26
2018-09-05 09:54:00	2018	T3_20	C	10:27:00	-0.55	-28.8	NA	36	36
2018-09-05 09:57:00	2018	T3_60	C	10:27:00	-0.5	-22.5	NA	32	32
2018-09-05 10:00:00	2018	T4_40	C	10:27:00	-0.45	-18.8	NA	37	37
2018-09-05 10:03:00	2018	T5_60	C	10:27:00	-0.4	-23.4	NA	32	32
2018-09-05 10:06:00	2018	T5_00	C	10:27:00	-0.35	-18.1	NA	20	20
2018-06-08 08:33:00	2018	T5_50	I	10:11:00	-0.366667	-11.1	NA	24	24
2018-06-08 08:36:00	2018	T5_25	I	10:11:00	-0.416667	-12.4	NA	20	20
2018-06-08 08:43:00	2018	T4_25	I	10:11:00	-0.533333	-0.6	NA	43	43
2018-06-08 08:46:00	2018	T4_50	I	10:11:00	-0.583333	-17.2	NA	20	20
2018-06-08 08:58:00	2018	T3_50	I	10:11:00	-0.783333	-3.5	NA	34	34
2018-06-08 09:05:00	2018	T2_50	I	10:11:00	-0.9	-0.3	NA	5	5
2018-06-08 09:08:00	2018	T2_25	I	10:11:00	-0.95	-7.3	NA	10	10
2018-06-08 09:14:00	2018	T1_50	I	10:11:00	-0.95	1.2	NA	5	5
2018-06-20 07:21:00	2018	T5_50	I	09:19:00	-0.0333333	-13	NA	26	26
2018-06-20 07:26:00	2018	T5_25	I	09:19:00	-0.116667	-13.1	NA	20	20
2018-06-20 07:33:00	2018	T4_50	I	09:19:00	-0.233333	-19	NA	26	26
2018-06-20 07:39:00	2018	T3_50	I	09:19:00	-0.333333	-10.3	NA	39	39
2018-06-20 07:41:00	2018	T2_50	I	09:19:00	-0.366667	-1.2	NA	6	6
2018-06-20 07:48:00	2018	T1_50	I	09:19:00	-0.483333	-4.4	NA	14	14
2018-06-20 08:37:00	2018	T2_25	I	09:19:00	-0.7	-1.7	NA	14	14
2018-06-20 08:41:00	2018	T4_25	I	09:19:00	-0.633333	0.5	NA	38	38
2018-07-05 08:16:00	2018	T5_50	I	07:30:00	0.766667	-23.5	NA	27	27
2018-07-05 08:19:00	2018	T5_25	I	07:30:00	0.816667	-25.9	NA	19	19
2018-07-05 08:22:00	2018	T4_25	I	07:30:00	0.866667	-16	NA	40	40
2018-07-05 08:24:00	2018	T4_50	I	07:30:00	0.9	-31.1	NA	28	28
2018-07-05 08:28:00	2018	T3_50	I	07:30:00	0.966667	-16.3	NA	36	36
2018-07-05 08:32:00	2018	T2_50	I	07:30:00	1.03333	-13.7	NA	6	6
2018-07-05 08:34:00	2018	T2_25	I	07:30:00	1.06667	-14.1	NA	15	15
2018-07-05 08:38:00	2018	T1_50	I	07:30:00	1.13333	-17.7	NA	11	11
2018-07-19 07:41:00	2018	T5_50	I	08:07:00	-0.433333	-7.3	NA	27	27
2018-07-19 07:43:00	2018	T5_25	I	08:07:00	-0.4	-4.8	NA	16	16
2018-07-19 07:46:00	2018	T4_25	I	08:07:00	-0.35	-0.2	NA	41	41
2018-07-19 07:48:00	2018	T4_50	I	08:07:00	-0.316667	-13.6	NA	30	30
2018-07-19 07:50:00	2018	T3_50	I	08:07:00	-0.283333	-5	NA	46	46
2018-07-19 07:52:00	2018	T2_50	I	08:07:00	-0.25	-3.9	NA	15	15
2018-07-19 07:54:00	2018	T2_25	I	08:07:00	-0.216667	-13	NA	16	16
2018-07-19 07:56:00	2018	T1_50	I	08:07:00	-0.183333	-9.4	NA	19	19
2018-08-03 06:45:00	2018	T5_50	I	06:49:00	-0.0666667	-26.9	NA	26	26
2018-08-03 06:47:00	2018	T5_25	I	06:49:00	-0.0333333	-27.8	NA	15	15
2018-08-03 06:49:00	2018	T4_25	I	06:49:00	0	-24	NA	40	40
2018-08-03 06:51:00	2018	T4_50	I	06:49:00	s	-31.3	NA	31	31
2018-08-03 06:53:00	2018	T3_50	I	06:49:00	0.0666667	-19.6	NA	41	41
2018-08-03 06:56:00	2018	T2_50	I	06:49:00	0.116667	-18.8	NA	15	15
2018-08-03 06:59:00	2018	T2_25	I	06:49:00	0.166667	-30.1	NA	15	15
2018-08-03 07:02:00	2018	T1_50	I	06:49:00	0.216667	-25.3	NA	19	19
2018-08-21 11:49:00	2018	T5_50	I	11:11:00	0.633333	-16.3	NA	30	30
2018-08-21 11:52:00	2018	T5_25	I	11:11:00	0.683333	-15.5	NA	26	26
2018-08-21 11:55:00	2018	T4_25	I	11:11:00	0.733333	-6.6	NA	44	44
2018-08-21 11:57:00	2018	T4_50	I	11:11:00	0.766667	-19.9	NA	32	32
2018-08-21 11:59:00	2018	T3_50	I	11:11:00	0.8	-12.2	NA	46	46
2018-08-21 12:01:00	2018	T2_50	I	11:11:00	0.833333	-10.7	NA	19	19
2018-08-21 12:04:00	2018	T2_25	I	11:11:00	0.883333	-17.1	NA	20	20
2018-08-21 12:06:00	2018	T1_50	I	11:11:00	0.916667	-14.4	NA	26	26
2018-09-05 08:50:00	2018	T5_50	I	10:27:00	-0.383333	-31.6	NA	28	28
2018-09-05 08:52:00	2018	T5_25	I	10:27:00	-0.416667	-33.3	NA	16	16
2018-09-05 08:55:00	2018	T4_25	I	10:27:00	-0.466667	-31.3	NA	37	37
2018-09-05 09:04:00	2018	T4_50	I	10:27:00	-0.616667	-35.1	NA	32	32
2018-09-05 09:12:00	2018	T3_50	I	10:27:00	-0.75	-24.6	NA	44	44
2018-09-05 09:16:00	2018	T2_50	I	10:27:00	-0.816667	-21.7	NA	16	16
2018-09-05 09:24:00	2018	T2_25	I	10:27:00	-0.95	-48.4	NA	18	18
2018-09-05 09:30:00	2018	T1_50	I	10:27:00	-0.95	-29.2	NA	23	23
2019-06-25 08:45:00	2019	T5_00	C	08:36:00	0.15	-1.1	NA	1	1
2019-06-25 08:53:00	2019	T5_60	C	08:36:00	0.283333	2.3	NA	25	25
2019-06-25 08:57:00	2019	T3_60	C	08:36:00	0.35	-0.8	NA	28	28
2019-06-25 09:03:00	2019	T3_20	C	08:36:00	0.45	2.3	NA	29	29
2019-06-25 09:15:00	2019	T1_20	C	08:36:00	0.65	-0.3	NA	9	9
2019-06-25 09:22:00	2019	T1_40	C	08:36:00	0.766667	14.3	NA	37	37
2019-06-25 09:27:00	2019	T2_20	C	08:36:00	0.85	NA	NA	23	23
2019-06-25 09:33:00	2019	T2_40	C	08:36:00	0.95	11	NA	36	36
2019-06-25 09:48:00	2019	T1_25	C	08:36:00	1.2	3.4	NA	7	7
2019-06-25 09:53:00	2019	T2_25	C	08:36:00	1.28333	3.3	NA	15	15
2019-06-25 09:56:00	2019	T2_50	C	08:36:00	1.33333	-0.4	NA	13	13
2019-06-25 10:01:00	2019	T3_50	C	08:36:00	1.41667	-2.9	NA	35	35
2019-06-25 10:07:00	2019	T4_25	C	08:36:00	1.51667	-1	NA	29	29
2019-06-25 10:09:00	2019	T4_50	C	08:36:00	1.55	-20.3	NA	28	28
2019-06-25 10:12:00	2019	T5_50	C	08:36:00	1.6	-16.2	NA	25	25
2019-06-25 10:14:00	2019	T5_25	C	08:36:00	1.63333	-15.1	NA	19	19
2019-07-11 08:26:00	2019	T1_20	C	10:35:00	-1.85	-2.4	NA	18	18
2019-07-11 08:32:00	2019	T1_40	C	10:35:00	-1.95	12	NA	27	27
2019-07-11 08:40:00	2019	T2_20	C	10:35:00	-0.0833333	15.9	NA	17	17
2019-07-11 08:45:00	2019	T2_40	C	10:35:00	-0.166667	-6.4	NA	21	21
2019-07-11 08:52:00	2019	T3_60	C	10:35:00	-0.283333	1.2	NA	29	29
2019-07-11 09:00:00	2019	T3_20	C	10:35:00	-0.416667	-0.1	NA	30	30
2019-07-11 09:05:00	2019	T4_40	C	10:35:00	-0.5	12.4	NA	32	32
2019-07-11 09:08:00	2019	T5_60	C	10:35:00	-0.55	-0.6	NA	25	25
2019-07-11 09:12:00	2019	T5_00	C	10:35:00	-0.616667	6.1	NA	NA	NA
2019-07-11 09:25:00	2019	T1_50	C	10:35:00	-0.833333	2.6	NA	18	18
2019-07-11 09:29:00	2019	T1_25	C	10:35:00	-0.9	5.7	NA	8	8
2019-07-11 09:34:00	2019	T2_25	C	10:35:00	-0.983333	-4.6	NA	12	12
2019-07-11 09:37:00	2019	T2_50	C	10:35:00	-0.966667	-3.7	NA	13	13
2019-07-11 09:42:00	2019	T3_50	C	10:35:00	-0.883333	-5.3	NA	33	33
2019-07-11 09:46:00	2019	T4_50	C	10:35:00	-0.816667	-17.3	NA	25	25
2019-07-11 09:50:00	2019	T4_25	C	10:35:00	-0.75	-1	NA	30	30
2019-07-11 09:53:00	2019	T5_25	C	10:35:00	-0.7	-4.7	NA	19	19
2019-07-11 09:55:00	2019	T5_50	C	10:35:00	-0.666667	-10.6	NA	24	24
2019-07-31 13:11:00	2019	T1_20	C	14:00:00	-0.816667	-1.3	NA	7	7
2019-07-31 13:16:00	2019	T1_40	C	14:00:00	-0.733333	13.2	NA	30	30
2019-07-31 13:26:00	2019	T2_60	C	14:00:00	-0.566667	-4.4	NA	20	20
2019-07-31 13:31:00	2019	T2_20	C	14:00:00	-0.483333	14	NA	25	25
2019-07-31 13:35:00	2019	T3_20	C	14:00:00	-0.416667	2.1	NA	27	27
2019-07-31 13:38:00	2019	T4_20	C	14:00:00	-0.366667	-0.1	NA	15	15
2019-07-31 13:42:00	2019	T4_40	C	14:00:00	-0.3	10.3	NA	36	36
2019-07-31 13:48:00	2019	T3_60	C	14:00:00	-0.2	2.9	NA	30	30
2019-07-31 13:52:00	2019	T5_60	C	14:00:00	-0.133333	1.4	NA	26	26
2019-07-31 13:58:00	2019	T5_00	C	14:00:00	-0.0333333	-4.6	NA	0	0
2019-07-31 14:06:00	2019	T1_50	C	14:00:00	0.1	0.7	NA	19	19
2019-07-31 14:10:00	2019	T1_25	C	14:00:00	0.166667	-2.4	NA	2	2
2019-07-31 14:14:00	2019	T2_25	C	14:00:00	0.233333	-4.8	NA	12	12
2019-07-31 14:18:00	2019	T2_50	C	14:00:00	0.3	-0.6	NA	14	14
2019-07-31 14:24:00	2019	T3_50	C	14:00:00	0.4	0.1	NA	32	32
2019-07-31 14:26:00	2019	T4_25	C	14:00:00	0.433333	3.7	NA	34	34
2019-07-31 14:32:00	2019	T4_50	C	14:00:00	0.533333	-9.6	NA	28	28
2019-07-31 14:35:00	2019	T5_50	C	14:00:00	0.583333	-5.1	NA	28	28
2019-07-31 14:40:00	2019	T5_25	C	14:00:00	0.666667	-6	NA	15	15
2019-08-12 10:41:00	2019	T1_40	C	12:38:00	-0.05	11.9	NA	30	30
2019-08-12 10:46:00	2019	T1_20	C	12:38:00	-0.133333	-1.9	NA	22	22
2019-08-12 10:51:00	2019	T2_20	C	12:38:00	-0.216667	10.2	NA	27	27
2019-08-12 10:57:00	2019	T2_60	C	12:38:00	-0.316667	-10.1	NA	28	28
2019-08-12 11:02:00	2019	T3_60	C	12:38:00	-0.4	0.3	NA	29	29
2019-08-12 11:06:00	2019	T4_40	C	12:38:00	-0.466667	7	NA	32	32
2019-08-12 11:08:00	2019	T4_20	C	12:38:00	-0.5	-2.2	NA	19	19
2019-08-12 11:13:00	2019	T3_20	C	12:38:00	-0.583333	-0.2	NA	28	28
2019-08-12 11:16:00	2019	T5_00	C	12:38:00	-0.633333	-12.3	NA	6	6
2019-08-12 11:18:00	2019	T5_60	C	12:38:00	-0.666667	-0.1	NA	27	27
2019-08-29 12:18:00	2019	T1_20	C	13:48:00	-0.5	-1	NA	19	19
2019-08-29 12:19:00	2019	T2_20	C	13:48:00	-0.516667	18.9	NA	28	28
2019-08-29 12:22:00	2019	T1_40	C	13:48:00	-0.566667	4.6	NA	31	31
2019-08-29 12:26:00	2019	T3_20	C	13:48:00	-0.633333	2.9	NA	31	31
2019-08-29 12:33:00	2019	T3_60	C	13:48:00	-0.75	7.7	NA	28	28
2019-08-29 12:34:00	2019	T2_60	C	13:48:00	-0.766667	0.7	NA	23	23
2019-08-29 12:37:00	2019	T4_40	C	13:48:00	-0.816667	10.9	NA	30	30
2019-08-29 12:41:00	2019	T4_20	C	13:48:00	-0.883333	4.1	NA	15	15
2019-08-29 12:45:00	2019	T5_60	C	13:48:00	-0.95	5	NA	27	27
2019-08-29 12:46:00	2019	T5_00	C	13:48:00	-0.966667	-0.4	NA	6	6
2019-08-29 12:55:00	2019	T1_25	C	13:48:00	-0.883333	-0.8	NA	14	14
2019-08-29 12:55:00	2019	T1_50	C	13:48:00	-0.883333	3.1	NA	19	19
2019-08-29 13:00:00	2019	T2_25	C	13:48:00	-0.8	0.3	NA	15	15
2019-08-29 13:01:00	2019	T2_50	C	13:48:00	-0.783333	5.3	NA	19	19
2019-08-29 13:05:00	2019	T4_25	C	13:48:00	-0.716667	4.6	NA	34	34
2019-08-29 13:05:00	2019	T3_50	C	13:48:00	-0.716667	5.9	NA	33	33
2019-08-29 13:09:00	2019	T4_50	C	13:48:00	-0.65	-0.5	NA	31	31
2019-08-29 13:11:00	2019	T5_25	C	13:48:00	-0.616667	0.3	NA	22	22
2019-08-29 13:12:00	2019	T5_50	C	13:48:00	-0.6	1.8	NA	28	28
2019-09-11 11:15:00	2019	T1_25	C	13:09:00	-0.1	-6.5	NA	18	18
2019-09-11 11:19:00	2019	T1_50	C	13:09:00	-0.166667	-10.4	NA	23	23
2019-09-11 11:20:00	2019	T1_20	C	13:09:00	-0.183333	-1.4	NA	25	25
2019-09-11 11:24:00	2019	T2_25	C	13:09:00	-0.25	-1.2	NA	18	18
2019-09-11 11:25:00	2019	T1_40	C	13:09:00	-0.266667	3.2	NA	30	30
2019-09-11 11:27:00	2019	T2_50	C	13:09:00	-0.3	-4.3	NA	22	22
2019-09-11 11:33:00	2019	T2_20	C	13:09:00	-0.4	13.2	NA	27	27
2019-09-11 11:34:00	2019	T3_50	C	13:09:00	-0.416667	-6.3	NA	34	34
2019-09-11 11:39:00	2019	T4_50	C	13:09:00	-0.5	-18.5	NA	33	33
2019-09-11 11:40:00	2019	T2_60	C	13:09:00	-0.516667	-6.5	NA	29	29
2019-09-11 11:42:00	2019	T4_25	C	13:09:00	-0.55	1.5	NA	36	36
2019-09-11 11:47:00	2019	T5_25	C	13:09:00	-0.633333	-11.8	NA	15	15
2019-09-11 11:48:00	2019	T3_20	C	13:09:00	-0.65	0.6	NA	29	29
2019-09-11 11:50:00	2019	T5_50	C	13:09:00	-0.683333	-14.1	NA	31	31
2019-09-11 11:55:00	2019	T4_20	C	13:09:00	-0.766667	-1	NA	23	23
2019-09-11 12:00:00	2019	T4_40	C	13:09:00	-0.85	8.5	NA	33	33
2019-09-11 12:08:00	2019	T3_60	C	13:09:00	-0.983333	0.2	NA	32	32
2019-09-11 12:13:00	2019	T5_60	C	13:09:00	-0.933333	-0.8	NA	30	30
2019-09-11 12:18:00	2019	T5_00	C	13:09:00	-0.85	-9	NA	11	11
2019-09-25 09:59:00	2019	T1_20	C	11:43:00	-0.266667	-4.4	NA	25	25
2019-09-25 10:03:00	2019	T1_40	C	11:43:00	-0.333333	10.2	NA	33	33
2019-09-25 10:08:00	2019	T2_60	C	11:43:00	-0.416667	-3.8	NA	33	33
2019-09-25 10:12:00	2019	T2_20	C	11:43:00	-0.483333	9	NA	26	26
2019-09-25 10:16:00	2019	T3_20	C	11:43:00	-0.55	0.1	NA	38	38
2019-09-25 10:20:00	2019	T4_20	C	11:43:00	-0.616667	-1.7	NA	26	26
2019-09-25 10:23:00	2019	T4_40	C	11:43:00	-0.666667	6.9	NA	37	37
2019-09-25 10:27:00	2019	T3_60	C	11:43:00	-0.733333	1.4	NA	34	34
2019-09-25 10:30:00	2019	T5_60	C	11:43:00	-0.783333	1.7	NA	33	33
2019-09-25 10:33:00	2019	T5_00	C	11:43:00	-0.833333	-1.2	NA	16	16
2019-09-25 10:41:00	2019	T1_50	C	11:43:00	-0.966667	-5.5	NA	25	25
2019-09-25 10:45:00	2019	T1_25	C	11:43:00	-0.966667	-4.9	NA	20	20
2019-09-25 10:47:00	2019	T2_25	C	11:43:00	-0.933333	-5.8	NA	22	22
2019-09-25 10:49:00	2019	T2_50	C	11:43:00	-0.9	-1.7	NA	23	23
2019-09-25 10:52:00	2019	T3_50	C	11:43:00	-0.85	-1.4	NA	35	35
2019-09-25 10:54:00	2019	T4_50	C	11:43:00	-0.816667	-13.2	NA	35	35
2019-09-25 10:57:00	2019	T4_25	C	11:43:00	-0.766667	4	NA	36	36
2019-09-25 10:58:00	2019	T5_25	C	11:43:00	-0.75	-2.1	NA	25	25
2019-09-25 11:00:00	2019	T5_50	C	11:43:00	-0.716667	-9.1	NA	32	32
2019-06-25 09:46:00	2019	T1_50	I	08:36:00	1.16667	1.4	NA	13	13
2019-08-12 11:28:00	2019	T1_50	I	12:38:00	-0.833333	-13.5	NA	20	20
2019-08-12 11:31:00	2019	T1_25	I	12:38:00	-0.883333	-12	NA	15	15
2019-08-12 11:33:00	2019	T2_25	I	12:38:00	-0.916667	-9.7	NA	13	13
2019-08-12 11:36:00	2019	T2_50	I	12:38:00	-0.966667	-6.3	NA	18	18
2019-08-12 11:39:00	2019	T3_50	I	12:38:00	-0.983333	-8.2	NA	33	33
2019-08-12 11:42:00	2019	T4_25	I	12:38:00	-0.933333	-4.6	NA	35	35
2019-08-12 11:46:00	2019	T4_50	I	12:38:00	-0.866667	-18.4	NA	32	32
2019-08-12 11:48:00	2019	T5_50	I	12:38:00	-0.833333	-12.4	NA	29	29
2019-08-12 11:53:00	2019	T5_25	I	12:38:00	-0.75	-13.7	NA	12	12

## Sheet: Middlebridge
Date	Year	Plot	Trt	time	Time_LowTide	Since_LowTide	Water_table	Salinity_extracted	Salinity_in	Salinity
2014-07-10 10:02:00	2014	T1-12	C	10:02:00	11:48:00	-1.76667	0.5	20	NA	20
2014-08-06 11:40:00	2014	T1-12	C	11:40:00	09:24:00	2.26667	-4	23	NA	23
2014-07-23 11:04:00	2014	T1-12	C	11:04:00	11:30:00	-0.433333	-13.7	26	NA	26
2014-08-18 11:13:00	2014	T1-12	C	11:13:00	07:18:00	3.91667	-0.3	30	NA	30
2014-09-16	2014	T1-12	C	NA	NA	NA	0	NA	31	31
2014-07-10 10:03:00	2014	T2-24	C	10:03:00	11:48:00	-1.75	-1.3	21	NA	21
2014-08-18 11:14:00	2014	T2-24	C	11:14:00	07:18:00	3.93333	1.1	26	NA	26
2014-07-23 11:05:00	2014	T2-24	C	11:05:00	11:30:00	-0.416667	-15.4	30	NA	30
2014-08-06 11:41:00	2014	T2-24	C	11:41:00	09:24:00	2.28333	-7.8	31	NA	31
2014-09-16	2014	T2-24	C	NA	NA	NA	-1	NA	34	34
2014-07-10 10:04:00	2014	T2-48	C	10:04:00	11:48:00	-1.73333	-0.6	25	NA	25
2014-07-23 11:06:00	2014	T2-48	C	11:06:00	11:30:00	-0.4	-15.7	25	NA	25
2014-08-06 11:42:00	2014	T2-48	C	11:42:00	09:24:00	2.3	-4.2	27	NA	27
2014-08-18 11:15:00	2014	T2-48	C	11:15:00	07:18:00	3.95	-0.6	30	NA	30
2014-09-16	2014	T2-48	C	NA	NA	NA	-1	NA	36	36
2014-07-10 10:06:00	2014	T3-12	C	10:06:00	11:48:00	-1.7	0	31	NA	31
2014-07-23 11:10:00	2014	T3-12	C	11:10:00	11:30:00	-0.333333	13.4	32	NA	32
2014-08-06 11:46:00	2014	T3-12	C	11:46:00	09:24:00	2.36667	13.8	32	NA	32
2014-08-18 11:19:00	2014	T3-12	C	11:19:00	07:18:00	4.01667	1.8	34	NA	34
2014-09-16	2014	T3-12	C	NA	NA	NA	17	NA	34	34
2014-08-18 11:17:00	2014	T3-36	C	11:17:00	07:18:00	3.98333	0.5	32	NA	32
2014-07-23 11:09:00	2014	T3-36	C	11:09:00	11:30:00	-0.35	-1.7	35	NA	35
2014-08-06 11:44:00	2014	T3-36	C	11:44:00	09:24:00	2.33333	-2.1	35	NA	35
2014-07-10 10:08:00	2014	T3-36	C	10:08:00	11:48:00	-1.66667	1.2	NA	32	32
2014-09-16	2014	T3-36	C	NA	NA	NA	2	NA	34	34
2014-08-18 11:16:00	2014	T3-48	C	11:16:00	07:18:00	3.96667	0	32	NA	32
2014-07-23 11:08:00	2014	T3-48	C	11:08:00	11:30:00	-0.366667	1.65	34	NA	34
2014-08-06 11:43:00	2014	T3-48	C	11:43:00	09:24:00	2.31667	2.45	34	NA	34
2014-07-10 10:09:00	2014	T3-48	C	10:09:00	11:48:00	-1.65	5.35	NA	33	33
2014-09-16	2014	T3-48	C	NA	NA	NA	5	NA	34	34
2014-07-10 10:10:00	2014	T4-12	C	10:10:00	11:48:00	-1.63333	0.4	35	NA	35
2014-08-06 11:47:00	2014	T4-12	C	11:47:00	09:24:00	2.38333	-9.8	38	NA	38
2014-07-23 11:11:00	2014	T4-12	C	11:11:00	11:30:00	-0.316667	-12.5	40	NA	40
2014-08-18 11:20:00	2014	T4-12	C	11:20:00	07:18:00	4.03333	-0.2	40	NA	40
2014-09-16	2014	T4-12	C	NA	NA	NA	0	NA	44	44
2014-07-10 10:11:00	2014	T4-24	C	10:11:00	11:48:00	-1.61667	1.3	27	NA	27
2014-08-06 11:48:00	2014	T4-24	C	11:48:00	09:24:00	2.4	-7	32	NA	32
2014-07-23 11:12:00	2014	T4-24	C	11:12:00	11:30:00	-0.3	-12.5	34	NA	34
2014-08-18 11:21:00	2014	T4-24	C	11:21:00	07:18:00	4.05	-0.2	35	NA	35
2014-09-16	2014	T4-24	C	NA	NA	NA	-4	NA	43	43
2014-07-10 10:12:00	2014	T5-24	C	10:12:00	11:48:00	-1.6	4.5	35	NA	35
2014-08-18 11:22:00	2014	T5-24	C	11:22:00	07:18:00	4.06667	0.6	36	NA	36
2014-07-23 11:13:00	2014	T5-24	C	11:13:00	11:30:00	-0.283333	-9.1	37	NA	37
2014-08-06 11:49:00	2014	T5-24	C	11:49:00	09:24:00	2.41667	-6.3	40	NA	40
2014-09-16	2014	T5-24	C	NA	NA	NA	0	NA	45	45
2014-07-10 10:13:00	2014	T5-48	C	10:13:00	11:48:00	-1.58333	-0.8	31	NA	31
2014-07-23 11:14:00	2014	T5-48	C	11:14:00	11:30:00	-0.266667	-11.4	35	NA	35
2014-08-18 11:22:00	2014	T5-48	C	11:22:00	07:18:00	4.06667	-6.5	35	NA	35
2014-08-06 11:50:00	2014	T5-48	C	11:50:00	09:24:00	2.43333	-8	35	NA	35
2014-09-16	2014	T5-48	C	NA	NA	NA	-8	NA	43	43
2015-06-25 10:53:00	2015	T1-12	C	10:53:00	08:21:00	2.53333	-13	28	NA	28
2015-08-24 09:47:00	2015	T1-12	C	09:47:00	08:34:00	1.21667	-21	30	NA	30
2015-08-05 10:15:00	2015	T1-12	C	10:15:00	05:26:00	4.81667	0.5	30	NA	30
2015-06-08 10:37:00	2015	T1-12	C	10:37:00	06:09:00	4.46667	1.1	30	NA	30
2015-05-27 10:57:00	2015	T1-12	C	10:57:00	09:30:00	1.45	-19	30	NA	30
2015-07-06 08:29:00	2015	T1-12	C	08:29:00	05:20:00	3.15	0.5	NA	28	28
2015-07-24 09:12:00	2015	T1-12	C	09:12:00	07:23:00	1.81667	-8	NA	30	30
2015-09-17 09:57:00	2015	T1-12	C	09:57:00	10:56:00	-0.983333	-10	NA	30	30
2015-09-17 09:52:00	2015	T1-24	C	09:52:00	10:56:00	-1.06667	-3	NA	35	35
2015-08-24 09:45:00	2015	T2-24	C	09:45:00	08:34:00	1.18333	-7	30	NA	30
2015-08-05 10:13:00	2015	T2-24	C	10:13:00	05:26:00	4.78333	-2.7	34	NA	34
2015-05-27 10:50:00	2015	T2-24	C	10:50:00	09:30:00	1.33333	-20	35	NA	35
2015-07-06 08:27:00	2015	T2-24	C	08:27:00	05:20:00	3.11667	-0.5	NA	34	34
2015-06-25 10:48:00	2015	T2-24	C	10:48:00	08:21:00	2.45	-9.5	NA	35	35
2015-06-08 10:34:00	2015	T2-24	C	10:34:00	06:09:00	4.41667	3.1	NA	37	37
2015-07-24 09:10:00	2015	T2-24	C	09:10:00	07:23:00	1.78333	-2	NA	39	39
2015-08-05 10:10:00	2015	T2-48	C	10:10:00	05:26:00	4.73333	-0.6	31	NA	31
2015-08-24 09:44:00	2015	T2-48	C	09:44:00	08:34:00	1.16667	-18.5	32	NA	32
2015-06-08 10:31:00	2015	T2-48	C	10:31:00	06:09:00	4.36667	2.3	NA	31	31
2015-09-17 09:54:00	2015	T2-48	C	09:54:00	10:56:00	-1.03333	-11	NA	32	32
2015-06-25 10:51:00	2015	T2-48	C	10:51:00	08:21:00	2.5	-13	NA	32	32
2015-05-27 10:55:00	2015	T2-48	C	10:55:00	09:30:00	1.41667	-24	NA	32	32
2015-07-24 09:08:00	2015	T2-48	C	09:08:00	07:23:00	1.75	-6.8	NA	35	35
2015-07-06 08:25:00	2015	T2-48	C	08:25:00	05:20:00	3.08333	0.5	NA	37	37
2015-06-25 10:46:00	2015	T3-12	C	10:46:00	08:21:00	2.41667	17.5	40	NA	40
2015-08-24 09:40:00	2015	T3-12	C	09:40:00	08:34:00	1.1	17	44	NA	44
2015-09-17 09:50:00	2015	T3-12	C	09:50:00	10:56:00	-1.1	0	NA	41	41
2015-08-05 10:01:00	2015	T3-12	C	10:01:00	05:26:00	4.58333	0	NA	43	43
2015-05-27 10:45:00	2015	T3-12	C	10:45:00	09:30:00	1.25	0	NA	44	44
2015-07-06 08:19:00	2015	T3-12	C	08:19:00	05:20:00	2.98333	NA	NA	45	45
2015-07-24 09:00:00	2015	T3-12	C	09:00:00	07:23:00	1.61667	NA	NA	49	49
2015-06-08 10:18:00	2015	T3-12	C	10:18:00	06:09:00	4.15	1.9	NA	50	50
2015-08-24 09:38:00	2015	T3-36	C	09:38:00	08:34:00	1.06667	-4.5	36	NA	36
2015-09-17 09:48:00	2015	T3-36	C	09:48:00	10:56:00	-1.13333	1.5	NA	40	40
2015-08-05 10:06:00	2015	T3-36	C	10:06:00	05:26:00	4.66667	3.2	NA	44	44
2015-07-24 09:04:00	2015	T3-36	C	09:04:00	07:23:00	1.68333	2.5	NA	45	45
2015-07-06 08:22:00	2015	T3-36	C	08:22:00	05:20:00	3.03333	4.5	NA	46	46
2015-06-08 10:24:00	2015	T3-36	C	10:24:00	06:09:00	4.25	-0.1	NA	48	48
2015-05-27 10:40:00	2015	T3-36	C	10:40:00	09:30:00	1.16667	-2	NA	48	48
2015-06-25 10:42:00	2015	T3-36	C	10:42:00	08:21:00	2.35	0	NA	50	50
2015-08-24 09:37:00	2015	T3-48	C	09:37:00	08:34:00	1.05	-1.5	35	NA	35
2015-05-27 10:35:00	2015	T3-48	C	10:35:00	09:30:00	1.08333	-9	46	NA	46
2015-06-25 10:38:00	2015	T3-48	C	10:38:00	08:21:00	2.28333	4	47	NA	47
2015-09-17 09:47:00	2015	T3-48	C	09:47:00	10:56:00	-1.15	6	NA	37	37
2015-07-06 08:24:00	2015	T3-48	C	08:24:00	05:20:00	3.06667	6.5	NA	40	40
2015-08-05 10:08:00	2015	T3-48	C	10:08:00	05:26:00	4.7	0	NA	45	45
2015-07-24 09:06:00	2015	T3-48	C	09:06:00	07:23:00	1.71667	5.8	NA	46	46
2015-06-08 10:28:00	2015	T3-48	C	10:28:00	06:09:00	4.31667	3.3	NA	50	50
2015-08-24 09:35:00	2015	T4-12	C	09:35:00	08:34:00	1.01667	-17	35	NA	35
2015-08-05 09:58:00	2015	T4-12	C	09:58:00	05:26:00	4.53333	1	36	NA	36
2015-06-25 10:34:00	2015	T4-12	C	10:34:00	08:21:00	2.21667	-8.5	36	NA	36
2015-05-27 10:27:00	2015	T4-12	C	10:27:00	09:30:00	0.95	-18	40	NA	40
2015-07-06 08:16:00	2015	T4-12	C	08:16:00	05:20:00	2.93333	2	NA	39	39
2015-07-24 08:54:00	2015	T4-12	C	08:54:00	07:23:00	1.51667	-2	NA	39	39
2015-09-17 09:42:00	2015	T4-12	C	09:42:00	10:56:00	-1.23333	-4	NA	39	39
2015-06-08 10:09:00	2015	T4-12	C	10:09:00	06:09:00	4	3	NA	40	40
2015-08-24 09:34:00	2015	T4-24	C	09:34:00	08:34:00	1	-17.5	35	NA	35
2015-08-05 09:56:00	2015	T4-24	C	09:56:00	05:26:00	4.5	0.8	35	NA	35
2015-05-27 10:24:00	2015	T4-24	C	10:24:00	09:30:00	0.9	-17	35	NA	35
2015-06-25 10:32:00	2015	T4-24	C	10:32:00	08:21:00	2.18333	-13	35	NA	35
2015-07-06 08:15:00	2015	T4-24	C	08:15:00	05:20:00	2.91667	1	NA	36	36
2015-07-24 08:52:00	2015	T4-24	C	08:52:00	07:23:00	1.48333	-6.5	NA	36	36
2015-06-08 10:13:00	2015	T4-24	C	10:13:00	06:09:00	4.06667	10	NA	37	37
2015-09-17 09:40:00	2015	T4-24	C	09:40:00	10:56:00	-1.26667	-11.5	NA	40	40
2015-08-24 09:30:00	2015	T5-24	C	09:30:00	08:34:00	0.933333	-16	39	NA	39
2015-06-25 10:24:00	2015	T5-24	C	10:24:00	08:21:00	2.05	-6	40	NA	40
2015-06-08 09:58:00	2015	T5-24	C	09:58:00	06:09:00	3.81667	-7	41	NA	41
2015-08-05 09:51:00	2015	T5-24	C	09:51:00	05:26:00	4.41667	0.5	NA	36	36
2015-05-27 10:16:00	2015	T5-24	C	10:16:00	09:30:00	0.766667	-17	NA	36	36
2015-08-01 08:46:00	2015	T5-24	C	08:46:00	07:23:00	1.38333	-2.5	NA	39	39
2015-07-06 08:11:00	2015	T5-24	C	08:11:00	05:20:00	2.85	1	NA	40	40
2015-09-17 09:36:00	2015	T5-24	C	09:36:00	10:56:00	-1.33333	-3.5	NA	43	43
2015-08-24 09:32:00	2015	T5-48	C	09:32:00	08:34:00	0.966667	-18	31	NA	31
2015-08-05 09:54:00	2015	T5-48	C	09:54:00	05:26:00	4.46667	-3	35	NA	35
2015-06-08 10:04:00	2015	T5-48	C	10:04:00	06:09:00	3.91667	-3	35	NA	35
2015-06-25 10:27:00	2015	T5-48	C	10:27:00	08:21:00	2.1	-15	35	NA	35
2015-05-27 10:18:00	2015	T5-48	C	10:18:00	09:30:00	0.8	-25	36	NA	36
2015-09-17 09:38:00	2015	T5-48	C	09:38:00	10:56:00	-1.3	-14.4	39	NA	39
2015-07-06 08:13:00	2015	T5-48	C	08:13:00	05:20:00	2.88333	-0.5	NA	35	35
2015-08-02 08:50:00	2015	T5-48	C	08:50:00	07:23:00	1.45	-10	NA	36	36
2016-06-17 12:21:00	2016	T1-12	C	12:21:00	11:44:00	0.616667	-4.5	31	31	31
2016-06-02 14:43:00	2016	T1-12	C	14:43:00	11:19:00	3.4	-5.4	34	31	32.5
2016-07-15 10:36:00	2016	T1-12	C	10:36:00	10:23:00	0.216667	-12	34	NA	34
2016-08-15 11:53:00	2016	T1-12	C	11:53:00	11:32:00	0.35	-16.5	35	NA	35
2016-06-28 10:50:00	2016	T1-12	C	10:50:00	07:53:00	2.95	-16.8	36	34	35
2016-08-15 11:10:00	2016	T1-12	C	11:10:00	05:24:00	5.76667	-0.9	NA	40	40
2016-07-28 14:03:00	2016	T1-12	C	14:03:00	08:31:00	5.53333	-1	NA	NA	NA
2016-06-02 14:49:00	2016	T1-24	C	14:49:00	11:19:00	3.5	-3.3	34	34	34
2016-06-17 12:25:00	2016	T1-24	C	12:25:00	11:44:00	0.683333	-2.5	35	40	37.5
2016-07-15 10:23:00	2016	T1-24	C	10:23:00	10:23:00	0	-4.9	37	NA	37
2016-08-15 11:57:00	2016	T1-24	C	11:57:00	11:32:00	0.416667	-16.3	39	38	38.5
2016-06-28 10:53:00	2016	T1-24	C	10:53:00	07:53:00	3	-14.9	39	39	39
2016-08-15 11:07:00	2016	T1-24	C	11:07:00	05:24:00	5.71667	-2	NA	40	40
2016-07-28 14:04:00	2016	T1-24	C	14:04:00	08:31:00	5.55	-1.4	NA	NA	NA
2016-07-15 10:14:00	2016	T2-48	C	10:14:00	10:23:00	-0.15	-8.6	34	34	34
2016-06-17 12:28:00	2016	T2-48	C	12:28:00	11:44:00	0.733333	-10.3	35	35	35
2016-06-02 15:00:00	2016	T2-48	C	15:00:00	11:19:00	3.68333	-4.5	36	31	33.5
2016-06-28 10:55:00	2016	T2-48	C	10:55:00	07:53:00	3.03333	-18.3	36	36	36
2016-08-15 11:59:00	2016	T2-48	C	11:59:00	11:32:00	0.45	-21.6	36	NA	36
2016-08-15 11:05:00	2016	T2-48	C	11:05:00	05:24:00	5.68333	0	NA	40	40
2016-07-28 14:05:00	2016	T2-48	C	14:05:00	08:31:00	5.56667	0.3	NA	NA	NA
2016-08-15 10:51:00	2016	T3-12	C	10:51:00	05:24:00	5.45	25	NA	40	40
2016-06-02 15:15:00	2016	T3-12	C	15:15:00	11:19:00	3.93333	0	NA	40	40
2016-07-15 10:00:00	2016	T3-12	C	10:00:00	10:23:00	-0.383333	18	NA	NA	NA
2016-06-28 11:02:00	2016	T3-12	C	11:02:00	07:53:00	3.15	0	NA	NA	NA
2016-08-15 12:07:00	2016	T3-12	C	12:07:00	11:32:00	0.583333	18	NA	NA	NA
2016-06-17 12:41:00	2016	T3-12	C	12:41:00	11:44:00	0.95	NA	NA	NA	NA
2016-07-28 14:09:00	2016	T3-12	C	14:09:00	08:31:00	5.63333	25.8	NA	NA	NA
2016-06-17 12:36:00	2016	T3-36	C	12:36:00	11:44:00	0.866667	-0.5	40	42	41
2016-08-15 10:53:00	2016	T3-36	C	10:53:00	05:24:00	5.48333	1.8	40	NA	40
2016-06-02 15:10:00	2016	T3-36	C	15:10:00	11:19:00	3.85	-0.1	43	41	42
2016-07-15 10:03:00	2016	T3-36	C	10:03:00	10:23:00	-0.333333	1.1	45	41	43
2016-06-28 11:00:00	2016	T3-36	C	11:00:00	07:53:00	3.11667	-1.9	46	47	46.5
2016-08-15 12:04:00	2016	T3-36	C	12:04:00	11:32:00	0.533333	3.4	48	42	45
2016-07-28 14:08:00	2016	T3-36	C	14:08:00	08:31:00	5.61667	2.5	NA	NA	NA
2016-06-17 12:31:00	2016	T3-48	C	12:31:00	11:44:00	0.783333	4.1	40	NA	40
2016-08-15 12:02:00	2016	T3-48	C	12:02:00	11:32:00	0.5	2.4	41	42	41.5
2016-07-15 10:07:00	2016	T3-48	C	10:07:00	10:23:00	-0.266667	4.9	41	NA	41
2016-06-28 10:56:00	2016	T3-48	C	10:56:00	07:53:00	3.05	1.3	45	41	43
2016-06-02 15:05:00	2016	T3-48	C	15:05:00	11:19:00	3.76667	4	46	NA	46
2016-08-15 10:57:00	2016	T3-48	C	10:57:00	05:24:00	5.55	6.1	NA	39	39
2016-07-28 14:07:00	2016	T3-48	C	14:07:00	08:31:00	5.6	5.7	NA	NA	NA
2016-07-15 09:54:00	2016	T4-12	C	09:54:00	10:23:00	-0.483333	-7.3	42	44	43
2016-06-28 11:05:00	2016	T4-12	C	11:05:00	07:53:00	3.2	-15.5	43	44	43.5
2016-06-02 15:22:00	2016	T4-12	C	15:22:00	11:19:00	4.05	-5.9	44	40	42
2016-06-17 12:46:00	2016	T4-12	C	12:46:00	11:44:00	1.03333	-1.1	44	43	43.5
2016-08-15 12:09:00	2016	T4-12	C	12:09:00	11:32:00	0.616667	-15.1	45	43	44
2016-08-15 10:43:00	2016	T4-12	C	10:43:00	05:24:00	5.31667	-2.5	NA	44	44
2016-07-28 14:10:00	2016	T4-12	C	14:10:00	08:31:00	5.65	0.1	NA	NA	NA
2016-06-02 15:28:00	2016	T4-24	C	15:28:00	11:19:00	4.15	-7.5	36	37	36.5
2016-06-17 12:50:00	2016	T4-24	C	12:50:00	11:44:00	1.1	-1.9	36	NA	36
2016-06-28 11:07:00	2016	T4-24	C	11:07:00	07:53:00	3.23333	-19.2	40	40	40
2016-07-15 09:51:00	2016	T4-24	C	09:51:00	10:23:00	-0.533333	-9.6	41	NA	41
2016-08-15 12:12:00	2016	T4-24	C	12:12:00	11:32:00	0.666667	-19.4	42	43	42.5
2016-08-15 10:47:00	2016	T4-24	C	10:47:00	05:24:00	5.38333	-11.2	NA	47	47
2016-07-28 14:11:00	2016	T4-24	C	14:11:00	08:31:00	5.66667	-3.6	NA	NA	NA
2016-06-17 12:55:00	2016	T5-24	C	12:55:00	11:44:00	1.18333	-7.9	40	NA	40
2016-06-02 15:34:00	2016	T5-24	C	15:34:00	11:19:00	4.25	-5.5	45	47	46
2016-07-15 09:41:00	2016	T5-24	C	09:41:00	10:23:00	-0.7	-7.3	49	NA	49
2016-06-28 11:11:00	2016	T5-24	C	11:11:00	07:53:00	3.3	-15.1	51	50	50.5
2016-08-15 12:14:00	2016	T5-24	C	12:14:00	11:32:00	0.7	-11.8	51	52	51.5
2016-08-15 10:40:00	2016	T5-24	C	10:40:00	05:24:00	5.26667	-12.2	NA	43	43
2016-07-28 14:12:00	2016	T5-24	C	14:12:00	08:31:00	5.68333	-1.6	NA	NA	NA
2016-06-02 15:32:00	2016	T5-48	C	15:32:00	11:19:00	4.21667	-9.7	40	NA	40
2016-06-28 11:09:00	2016	T5-48	C	11:09:00	07:53:00	3.26667	-16.5	41	41	41
2016-07-15 09:46:00	2016	T5-48	C	09:46:00	10:23:00	-0.616667	-14.3	41	NA	41
2016-08-15 12:18:00	2016	T5-48	C	12:18:00	11:32:00	0.766667	-18.6	41	NA	41
2016-06-17 12:58:00	2016	T5-48	C	12:58:00	11:44:00	1.23333	-2.4	47	47	47
2016-08-15 10:37:00	2016	T5-48	C	10:37:00	05:24:00	5.21667	-5.7	NA	52	52
2016-07-28 14:13:00	2016	T5-48	C	14:13:00	08:31:00	5.7	-9.7	NA	NA	NA
2017-08-03 01:02:00	2017	T1-12	C	01:02:00	11:43:00	-10.6833	-12.2	30	NA	30
2017-07-20 11:06:00	2017	T1-12	C	11:06:00	10:10:00	0.933333	0.7	NA	27	27
2017-06-22 02:31:00	2017	T1-12	C	02:31:00	12:11:00	-9.66667	0.4	NA	29	29
2017-09-12 12:36:00	2017	T1-12	C	12:36:00	NA	NA	-5.4	NA	29	29
2017-06-29 12:26:00	2017	T1-12	C	12:26:00	06:18:00	6.13333	0.8	NA	31.3	31.3
2017-08-03 01:00:00	2017	T1-24	C	01:00:00	11:43:00	-10.7167	-6.1	29.5	NA	29.5
2017-09-12 12:42:00	2017	T1-24	C	12:42:00	NA	NA	-1.7	NA	29	29
2017-07-20 11:04:00	2017	T1-24	C	11:04:00	10:10:00	0.9	-0.9	NA	30.5	30.5
2017-06-22 02:26:00	2017	T1-24	C	02:26:00	12:11:00	-9.75	-0.4	NA	34	34
2017-06-29 12:22:00	2017	T1-24	C	12:22:00	06:18:00	6.06667	0.4	NA	35	35
2017-08-03 12:55:00	2017	T2-48	C	12:55:00	11:43:00	1.2	-14.9	26.5	NA	26.5
2017-07-20 11:02:00	2017	T2-48	C	11:02:00	10:10:00	0.866667	-0.7	NA	27	27
2017-06-22 02:29:00	2017	T2-48	C	02:29:00	12:11:00	-9.7	-1	NA	29	29
2017-09-12 12:49:00	2017	T2-48	C	12:49:00	NA	NA	-4.6	NA	29	29
2017-06-29 12:24:00	2017	T2-48	C	12:24:00	06:18:00	6.1	-0.2	NA	30.5	30.5
2017-09-12 01:01:00	2017	T3-12	C	01:01:00	NA	NA	NA	NA	29	29
2017-07-20 10:56:00	2017	T3-12	C	10:56:00	10:10:00	0.766667	0	NA	30	30
2017-08-03 12:48:00	2017	T3-12	C	12:48:00	11:43:00	1.08333	NA	NA	32	32
2017-06-22 02:21:00	2017	T3-12	C	02:21:00	12:11:00	-9.83333	NA	NA	35	35
2017-06-29 12:19:00	2017	T3-12	C	12:19:00	06:18:00	6.01667	NA	NA	37	37
2017-08-03 12:43:00	2017	T3-36	C	12:43:00	11:43:00	1	2.5	NA	32	32
2017-07-20 10:54:00	2017	T3-36	C	10:54:00	10:10:00	0.733333	4.2	NA	33	33
2017-09-12 12:56:00	2017	T3-36	C	12:56:00	NA	NA	3	NA	33	33
2017-06-29 12:16:00	2017	T3-36	C	12:16:00	06:18:00	5.96667	4	NA	37	37
2017-06-22 02:19:00	2017	T3-36	C	02:19:00	12:11:00	-9.86667	4.4	NA	38	38
2017-09-12 12:55:00	2017	T3-48	C	12:55:00	NA	NA	6.5	NA	29	29
2017-07-20 10:53:00	2017	T3-48	C	10:53:00	10:10:00	0.716667	0	NA	32	32
2017-08-03 12:45:00	2017	T3-48	C	12:45:00	11:43:00	1.03333	1.5	NA	34	34
2017-06-22 02:15:00	2017	T3-48	C	02:15:00	12:11:00	-9.93333	6.1	NA	35	35
2017-06-29 12:12:00	2017	T3-48	C	12:12:00	06:18:00	5.9	8.4	NA	36.5	36.5
2017-08-03 12:41:00	2017	T4-12	C	12:41:00	11:43:00	0.966667	-6.3	NA	36.5	36.5
2017-09-12 01:05:00	2017	T4-12	C	01:05:00	NA	NA	-0.5	NA	37	37
2017-07-20 10:50:00	2017	T4-12	C	10:50:00	10:10:00	0.666667	0.9	NA	37	37
2017-06-22 02:12:00	2017	T4-12	C	02:12:00	12:11:00	-9.98333	0.2	NA	39	39
2017-06-29 12:10:00	2017	T4-12	C	12:10:00	06:18:00	5.86667	0.9	NA	40	40
2017-07-20 10:52:00	2017	T4-24	C	10:52:00	10:10:00	0.7	-0.8	NA	32	32
2017-09-12 01:07:00	2017	T4-24	C	01:07:00	NA	NA	-7.5	NA	33	33
2017-08-03 12:40:00	2017	T4-24	C	12:40:00	11:43:00	0.95	-11	NA	33	33
2017-06-22 02:10:00	2017	T4-24	C	02:10:00	12:11:00	-10.0167	-0.7	NA	34.5	34.5
2017-06-29 12:09:00	2017	T4-24	C	12:09:00	06:18:00	5.85	0.7	NA	34.5	34.5
2017-07-20 10:46:00	2017	T5-24	C	10:46:00	10:10:00	0.6	-0.1	NA	37.5	37.5
2017-08-03 12:32:00	2017	T5-24	C	12:32:00	11:43:00	0.816667	-4.9	NA	38	38
2017-06-22 02:03:00	2017	T5-24	C	02:03:00	12:11:00	-10.1333	0.4	NA	39	39
2017-06-29 12:05:00	2017	T5-24	C	12:05:00	06:18:00	5.78333	0.5	NA	40	40
2017-09-12 01:18:00	2017	T5-24	C	01:18:00	NA	NA	-2	NA	43	43
2017-09-12 01:13:00	2017	T5-48	C	01:13:00	NA	NA	-9	NA	34	34
2017-08-03 12:37:00	2017	T5-48	C	12:37:00	11:43:00	0.9	-11.9	NA	34.5	34.5
2017-07-20 10:48:00	2017	T5-48	C	10:48:00	10:10:00	0.633333	-4.1	NA	35	35
2017-06-22 02:08:00	2017	T5-48	C	02:08:00	12:11:00	-10.05	-5.1	NA	36	36
2017-06-29 12:07:00	2017	T5-48	C	12:07:00	06:18:00	5.81667	-0.8	NA	36	36
2018-06-20 09:19:00	2018	T1-12	C	09:19:00	09:19:00	0	-7.5	NA	26	26
2018-06-08 11:03:00	2018	T1-12	C	11:03:00	10:11:00	0.866667	-4	NA	26	26
2018-07-18 07:56:00	2018	T1-12	C	07:56:00	07:13:00	0.716667	2.5	NA	30	30
2018-08-21 10:40:00	2018	T1-12	C	10:40:00	11:11:00	-0.516667	-0.1	NA	30	30
2018-07-09 11:21:00	2018	T1-12	C	11:21:00	11:11:00	0.166667	-24.6	NA	30	30
2018-08-03 08:14:00	2018	T1-12	C	08:14:00	06:49:00	1.41667	-15.8	NA	31	31
2018-09-04 10:30:00	2018	T1-12	C	10:30:00	09:11:00	1.31667	-9.5	NA	34	34
2018-06-08 11:00:00	2018	T2-24	C	11:00:00	10:11:00	0.816667	0.8	NA	29	29
2018-06-20 09:16:00	2018	T2-24	C	09:16:00	09:19:00	-0.05	-2.7	NA	30	30
2018-08-03 08:12:00	2018	T2-24	C	08:12:00	06:49:00	1.38333	-2.8	NA	31	31
2018-07-09 11:18:00	2018	T2-24	C	11:18:00	11:11:00	0.116667	-22.4	NA	31	31
2018-07-18 07:54:00	2018	T2-24	C	07:54:00	07:13:00	0.683333	2.1	NA	32	32
2018-08-21 10:38:00	2018	T2-24	C	10:38:00	11:11:00	-0.55	-0.8	NA	34	34
2018-09-04 10:27:00	2018	T2-24	C	10:27:00	09:11:00	1.26667	-9.6	NA	37	37
2018-06-08 10:57:00	2018	T2-48	C	10:57:00	10:11:00	0.766667	-3.6	NA	27	27
2018-06-20 09:14:00	2018	T2-48	C	09:14:00	09:19:00	-0.0833333	-8.3	NA	28	28
2018-07-18 07:52:00	2018	T2-48	C	07:52:00	07:13:00	0.65	1.5	NA	29	29
2018-08-03 08:09:00	2018	T2-48	C	08:09:00	06:49:00	1.33333	-18	NA	29	29
2018-07-09 11:15:00	2018	T2-48	C	11:15:00	11:11:00	0.0666667	-25.1	NA	30	30
2018-08-21 10:37:00	2018	T2-48	C	10:37:00	11:11:00	-0.566667	-0.8	NA	32	32
2018-09-04 10:25:00	2018	T2-48	C	10:25:00	09:11:00	1.23333	-15.6	NA	35	35
2018-06-08 10:50:00	2018	T3-36	C	10:50:00	10:11:00	0.65	4.2	NA	33	33
2018-06-20 09:08:00	2018	T3-36	C	09:08:00	09:19:00	-0.183333	4.2	NA	34	34
2018-09-04 10:21:00	2018	T3-36	C	10:21:00	09:11:00	1.16667	-5.1	NA	35	35
2018-08-03 08:04:00	2018	T3-36	C	08:04:00	06:49:00	1.25	-2.5	NA	36	36
2018-07-09 11:11:00	2018	T3-36	C	11:11:00	11:11:00	0	-6.1	NA	36	36
2018-08-21 10:33:00	2018	T3-36	C	10:33:00	11:11:00	-0.633333	1.7	NA	38	38
2018-07-18 07:40:00	2018	T3-36	C	07:40:00	07:13:00	0.45	4.3	NA	40	40
2018-08-21 10:35:00	2018	T3-48	C	10:35:00	11:11:00	-0.6	5.5	NA	18	18
2018-06-08 10:52:00	2018	T3-48	C	10:52:00	10:11:00	0.683333	6.6	NA	24	24
2018-07-18 07:28:00	2018	T3-48	C	07:28:00	07:13:00	0.25	5.4	NA	32	32
2018-06-20 09:11:00	2018	T3-48	C	09:11:00	09:19:00	-0.133333	6.4	NA	32	32
2018-07-09 11:12:00	2018	T3-48	C	11:12:00	11:11:00	0.0166667	-10.2	NA	32	32
2018-08-03 08:07:00	2018	T3-48	C	08:07:00	06:49:00	1.3	-0.8	NA	34	34
2018-09-04 10:23:00	2018	T3-48	C	10:23:00	09:11:00	1.2	-11.4	NA	34	34
2018-06-20 09:04:00	2018	T4-12	C	09:04:00	09:19:00	-0.25	-5.5	NA	37	37
2018-07-09 11:07:00	2018	T4-12	C	11:07:00	11:11:00	-0.0666667	-18.9	NA	37	37
2018-06-08 10:45:00	2018	T4-12	C	10:45:00	10:11:00	0.566667	-1.6	NA	40	40
2018-08-03 08:00:00	2018	T4-12	C	08:00:00	06:49:00	1.18333	-15.1	NA	41	41
2018-08-21 10:28:00	2018	T4-12	C	10:28:00	11:11:00	-0.716667	-5.3	NA	48	48
2018-07-18 07:34:00	2018	T4-12	C	07:34:00	07:13:00	0.35	-1.7	NA	50	50
2018-09-04 10:16:00	2018	T4-12	C	10:16:00	09:11:00	1.08333	-19.9	NA	50	50
2018-06-08 10:48:00	2018	T4-24	C	10:48:00	10:11:00	0.616667	-6.5	NA	28	28
2018-08-03 08:02:00	2018	T4-24	C	08:02:00	06:49:00	1.21667	-17.5	NA	31	31
2018-06-20 09:06:00	2018	T4-24	C	09:06:00	09:19:00	-0.216667	-9.7	NA	31	31
2018-07-09 11:09:00	2018	T4-24	C	11:09:00	11:11:00	-0.0333333	-20.1	NA	31	31
2018-07-18 07:36:00	2018	T4-24	C	07:36:00	07:13:00	0.383333	1.8	NA	35	35
2018-09-04 10:18:00	2018	T4-24	C	10:18:00	09:11:00	1.11667	-16.3	NA	36	36
2018-08-21 10:30:00	2018	T4-24	C	10:30:00	11:11:00	-0.683333	-6.5	NA	36	36
2018-06-20 09:02:00	2018	T5-24	C	09:02:00	09:19:00	-0.283333	-4.4	NA	39	39
2018-06-08 10:40:00	2018	T5-24	C	10:40:00	10:11:00	0.483333	1.3	NA	39	39
2018-07-09 11:04:00	2018	T5-24	C	11:04:00	11:11:00	-0.116667	-21.7	NA	42	42
2018-08-21 10:23:00	2018	T5-24	C	10:23:00	11:11:00	-0.8	-4.5	NA	47	47
2018-09-04 10:12:00	2018	T5-24	C	10:12:00	09:11:00	1.01667	-20	NA	50	50
2018-08-03 07:58:00	2018	T5-24	C	07:58:00	06:49:00	1.15	-12.7	NA	53	53
2018-07-18 07:32:00	2018	T5-24	C	07:32:00	07:13:00	0.316667	0.5	NA	60	60
2019-08-14 13:45:00	2019	T1-12	C	13:45:00	14:01:00	-0.266667	1.3	NA	26	26
2019-06-27 09:09:00	2019	T1-12	C	09:09:00	10:20:00	-1.18333	-1.1	NA	27	27
NA	2019	T1-12	C	10:52:00	11:55:00	-1.05	1.9	NA	27	27
2019-07-29 11:15:00	2019	T1-12	C	11:15:00	12:14:00	-0.983333	-0.7	NA	27	27
2019-09-09 10:18:00	2019	T1-12	C	10:18:00	11:51:00	-1.55	2.9	NA	29	29
2019-09-24 10:11:00	2019	T1-12	C	10:11:00	10:33:00	-0.366667	-0.1	NA	30	30
2019-07-10 07:48:00	2019	T2-12	C	07:48:00	09:37:00	-1.81667	1.2	NA	27	27
2019-08-14 13:40:00	2019	T2-24	C	13:40:00	14:01:00	-0.35	1	NA	27	27
2019-07-10 07:43:00	2019	T2-24	C	07:43:00	09:37:00	-1.9	5.4	NA	28	28
2019-08-27 10:48:00	2019	T2-24	C	10:48:00	11:55:00	-1.11667	4.9	NA	30	30
2019-07-29 11:12:00	2019	T2-24	C	11:12:00	12:14:00	-1.03333	-1.4	NA	30	30
2019-09-09 10:15:00	2019	T2-24	C	10:15:00	11:51:00	-1.6	3.8	NA	31	31
2019-06-27 09:06:00	2019	T2-24	C	09:06:00	10:20:00	-1.23333	-0.4	NA	32	32
2019-09-24 10:08:00	2019	T2-24	C	10:08:00	10:33:00	-0.416667	-0.4	NA	32	32
2019-06-27 09:03:00	2019	T2-48	C	09:03:00	10:20:00	-1.28333	-3.6	NA	23	23
2019-07-10 07:40:00	2019	T2-48	C	07:40:00	09:37:00	-1.95	0.9	NA	25	25
2019-07-29 11:08:00	2019	T2-48	C	11:08:00	12:14:00	-1.1	-1.1	NA	25	25
2019-08-14 13:37:00	2019	T2-48	C	13:37:00	14:01:00	-0.4	0.4	NA	25	25
2019-08-27 10:43:00	2019	T2-48	C	10:43:00	11:55:00	-1.2	-0.7	NA	27	27
2019-09-09 10:09:00	2019	T2-48	C	10:09:00	11:51:00	-1.7	-1.4	NA	28	28
2019-09-24 10:05:00	2019	T2-48	C	10:05:00	10:33:00	-0.466667	0.1	NA	31	31
2019-07-29 11:02:00	2019	T3-36	C	11:02:00	12:14:00	-1.2	-0.3	NA	26	26
2019-08-14 13:26:00	2019	T3-36	C	13:26:00	14:01:00	-0.583333	6.2	NA	27	27
2019-07-10 07:27:00	2019	T3-36	C	07:27:00	09:37:00	-2.16667	7.1	NA	29	29
2019-06-27 08:54:00	2019	T3-36	C	08:54:00	10:20:00	-1.43333	5.8	NA	30	30
2019-08-27 10:25:00	2019	T3-36	C	10:25:00	11:55:00	-1.5	5.4	NA	30	30
2019-09-09 10:03:00	2019	T3-36	C	10:03:00	11:51:00	-1.8	5.5	NA	33	33
2019-09-24 09:57:00	2019	T3-36	C	09:57:00	10:33:00	-0.6	5.2	NA	35	35
2019-07-29 11:05:00	2019	T3-48	C	11:05:00	12:14:00	-1.15	4.2	NA	25	25
2019-08-14 13:30:00	2019	T3-48	C	13:30:00	14:01:00	-0.516667	9.7	NA	27	27
2019-07-10 07:33:00	2019	T3-48	C	07:33:00	09:37:00	-2.06667	5	NA	28	28
2019-08-27 10:30:00	2019	T3-48	C	10:30:00	11:55:00	-1.41667	9.7	NA	28	28
2019-06-27 08:57:00	2019	T3-48	C	08:57:00	10:20:00	-1.38333	6.6	NA	29	29
2019-09-09 10:05:00	2019	T3-48	C	10:05:00	11:51:00	-1.76667	9.2	NA	30	30
2019-09-24 10:00:00	2019	T3-48	C	10:00:00	10:33:00	-0.55	8.9	NA	31	31
2019-08-14 13:18:00	2019	T4-12	C	13:18:00	14:01:00	-0.716667	1.7	NA	34	34
2019-09-24 09:48:00	2019	T4-12	C	09:48:00	10:33:00	-0.75	1.1	NA	35	35
2019-07-29 10:52:00	2019	T4-12	C	10:52:00	12:14:00	-1.36667	-5	NA	36	36
2019-07-10 07:22:00	2019	T4-12	C	07:22:00	09:37:00	-2.25	2	NA	37	37
2019-06-27 08:47:00	2019	T4-12	C	08:47:00	10:20:00	-1.55	0.8	NA	37	37
2019-08-27 10:17:00	2019	T4-12	C	10:17:00	11:55:00	-1.63333	0.9	NA	37	37
2019-09-09 09:55:00	2019	T4-12	C	09:55:00	11:51:00	-1.93333	0.9	NA	38	38
2019-06-27 08:49:00	2019	T4-24	C	08:49:00	10:20:00	-1.51667	-4.3	NA	25	25
2019-07-29 10:54:00	2019	T4-24	C	10:54:00	12:14:00	-1.33333	-3.7	NA	27	27
2019-07-10 07:24:00	2019	T4-24	C	07:24:00	09:37:00	-2.21667	0.4	NA	30	30
2019-08-14 13:22:00	2019	T4-24	C	13:22:00	14:01:00	-0.65	0.8	NA	30	30
2019-08-27 10:19:00	2019	T4-24	C	10:19:00	11:55:00	-1.6	0.8	NA	31	31
2019-09-09 09:59:00	2019	T4-24	C	09:59:00	11:51:00	-1.86667	-0.2	NA	32	32
2019-09-24 09:52:00	2019	T4-24	C	09:52:00	10:33:00	-0.683333	0.2	NA	33	33
2019-07-29 10:46:00	2019	T5-24	C	10:46:00	12:14:00	-1.46667	-5.1	NA	36	36
2019-06-27 08:43:00	2019	T5-24	C	08:43:00	10:20:00	-1.61667	-0.1	NA	38	38
2019-07-10 07:20:00	2019	T5-24	C	07:20:00	09:37:00	-2.28333	1	NA	39	39
2019-09-24 09:43:00	2019	T5-24	C	09:43:00	10:33:00	-0.833333	0.6	NA	39	39
2019-08-27 10:13:00	2019	T5-24	C	10:13:00	11:55:00	-1.7	-1.2	NA	39	39
2019-08-14 13:15:00	2019	T5-24	C	13:15:00	14:01:00	-0.766667	0.5	NA	39	39
2019-09-09 09:52:00	2019	T5-24	C	09:52:00	11:51:00	-1.98333	1.3	NA	41	41
2014-07-23 10:50:00	2014	T1-15	I	10:50:00	11:30:00	-0.666667	-3.7	25	NA	25
2014-08-06 11:23:00	2014	T1-15	I	11:23:00	09:24:00	1.98333	-1.5	25	NA	25
2014-08-18 11:00:00	2014	T1-15	I	11:00:00	07:18:00	3.7	2.5	31	NA	31
2014-07-10 09:41:00	2014	T1-15	I	09:41:00	11:48:00	-2.11667	1.8	NA	22	22
2014-09-16	2014	T1-15	I	NA	NA	NA	0	NA	34	34
2014-07-23 10:52:00	2014	T1-45	I	10:52:00	11:30:00	-0.633333	3.2	27	NA	27
2014-08-06 11:25:00	2014	T1-45	I	11:25:00	09:24:00	2.01667	3.6	28	NA	28
2014-08-18 11:01:00	2014	T1-45	I	11:01:00	07:18:00	3.71667	-1.8	33	NA	33
2014-07-10 09:44:00	2014	T1-45	I	09:44:00	11:48:00	-2.06667	7.9	NA	25	25
2014-09-16	2014	T1-45	I	NA	NA	NA	7	NA	34	34
2014-07-10 09:45:00	2014	T1-60	I	09:45:00	11:48:00	-2.05	-3.8	20	NA	20
2014-08-06 11:27:00	2014	T1-60	I	11:27:00	09:24:00	2.05	-11.6	24	NA	24
2014-07-23 10:54:00	2014	T1-60	I	10:54:00	11:30:00	-0.6	-15.6	25	NA	25
2014-08-18 11:02:00	2014	T1-60	I	11:02:00	07:18:00	3.73333	-8.6	33	NA	33
2014-09-16	2014	T1-60	I	NA	NA	NA	-10	NA	30	30
2014-07-23 10:58:00	2014	T2-00	I	10:58:00	11:30:00	-0.533333	-25.6	1	NA	1
2014-07-10 09:51:00	2014	T2-00	I	09:51:00	11:48:00	-1.95	-43.6	4	NA	4
2014-08-18 11:07:00	2014	T2-00	I	11:07:00	07:18:00	3.81667	23.4	20	NA	20
2014-08-06 11:28:00	2014	T2-00	I	11:28:00	09:24:00	2.06667	5.5	31	NA	31
2014-09-16	2014	T2-00	I	NA	NA	NA	-35	NA	10	10
2014-07-10 09:50:00	2014	T3-15	I	09:50:00	11:48:00	-1.96667	-4.2	20	NA	20
2014-08-06 11:31:00	2014	T3-15	I	11:31:00	09:24:00	2.11667	-12.1	22	NA	22
2014-07-23 10:57:00	2014	T3-15	I	10:57:00	11:30:00	-0.55	-14.2	24	NA	24
2014-08-18 11:06:00	2014	T3-15	I	11:06:00	07:18:00	3.8	-6.2	31	NA	31
2014-09-16	2014	T3-15	I	NA	NA	NA	-3	NA	26	26
2014-07-23 10:56:00	2014	T3-30	I	10:56:00	11:30:00	-0.566667	10	26	NA	26
2014-08-06 11:30:00	2014	T3-30	I	11:30:00	09:24:00	2.1	10.9	28	NA	28
2014-08-18 11:05:00	2014	T3-30	I	11:05:00	07:18:00	3.78333	0.9	31	NA	31
2014-07-10 09:49:00	2014	T3-30	I	09:49:00	11:48:00	-1.98333	14	NA	21	21
2014-09-16	2014	T3-30	I	NA	NA	NA	15	NA	30	30
2014-08-06 11:33:00	2014	T3-60	I	11:33:00	09:24:00	2.15	-36.5	3	NA	3
2014-07-23 10:55:00	2014	T3-60	I	10:55:00	11:30:00	-0.583333	-0.7	30	NA	30
2014-08-18 11:04:00	2014	T3-60	I	11:04:00	07:18:00	3.76667	0.2	35	NA	35
2014-07-10 09:47:00	2014	T3-60	I	09:47:00	11:48:00	-2.01667	7.1	NA	25	25
2014-09-16	2014	T3-60	I	NA	NA	NA	-6	NA	34	34
2015-08-05 11:49:00	2015	T1-15	I	11:49:00	05:26:00	6.38333	-4.5	30	NA	30
2015-06-25 11:23:00	2015	T1-15	I	11:23:00	08:21:00	3.03333	-7	35	NA	35
2015-07-06 08:55:00	2015	T1-15	I	08:55:00	05:20:00	3.58333	-3	NA	25	25
2015-09-17 10:22:00	2015	T1-15	I	10:22:00	10:56:00	-0.566667	-8	NA	27	27
2015-07-24 09:37:00	2015	T1-15	I	09:37:00	07:23:00	2.23333	-6	NA	28	28
2015-06-08 11:21:00	2015	T1-15	I	11:21:00	06:09:00	5.2	3.1	NA	30	30
2015-05-27 11:54:00	2015	T1-15	I	11:54:00	09:30:00	2.4	-20	NA	31	31
2015-08-24	2015	T1-15	I	NA	NA	NA	NA	NA	NA	NA
2015-06-25 11:21:00	2015	T1-45	I	11:21:00	08:21:00	3	NA	40	NA	40
2015-05-27 11:47:00	2015	T1-45	I	11:47:00	09:30:00	2.28333	NA	40	NA	40
2015-06-08 11:16:00	2015	T1-45	I	11:16:00	06:09:00	5.11667	NA	NA	34	34
2015-07-06 08:47:00	2015	T1-45	I	08:47:00	05:20:00	3.45	NA	NA	35	35
2015-08-05 11:47:00	2015	T1-45	I	11:47:00	05:26:00	6.35	NA	NA	35	35
2015-09-17 10:20:00	2015	T1-45	I	10:20:00	10:56:00	-0.6	NA	NA	38	38
2015-07-24 09:33:00	2015	T1-45	I	09:33:00	07:23:00	2.16667	NA	NA	39	39
2015-08-24	2015	T1-45	I	NA	NA	NA	NA	NA	NA	NA
2015-07-06 08:49:00	2015	T1-60	I	08:49:00	05:20:00	3.48333	-4	26	NA	26
2015-07-24 09:31:00	2015	T1-60	I	09:31:00	07:23:00	2.13333	-16	26	NA	26
2015-06-25 11:18:00	2015	T1-60	I	11:18:00	08:21:00	2.95	-19	26	NA	26
2015-05-27 11:44:00	2015	T1-60	I	11:44:00	09:30:00	2.23333	-28.5	27	NA	27
2015-06-08 11:12:00	2015	T1-60	I	11:12:00	06:09:00	5.05	-14.2	NA	25	25
2015-08-05 11:45:00	2015	T1-60	I	11:45:00	05:26:00	6.31667	-7	NA	25	25
2015-08-24	2015	T1-60	I	NA	NA	NA	NA	NA	NA	NA
2015-08-05 11:52:00	2015	T2-00	I	11:52:00	05:26:00	6.43333	-55	5	NA	5
2015-09-17 10:20:00	2015	T2-00	I	10:20:00	10:56:00	-0.6	-45	6	NA	6
2015-07-24 09:35:00	2015	T2-00	I	09:35:00	07:23:00	2.2	-38.5	10	NA	10
2015-06-08 11:18:00	2015	T2-00	I	11:18:00	06:09:00	5.15	-46.5	10	NA	10
2015-05-27 11:56:00	2015	T2-00	I	11:56:00	09:30:00	2.43333	-44	10	NA	10
2015-06-25 11:25:00	2015	T2-00	I	11:25:00	08:21:00	3.06667	-41.5	11	NA	11
2015-07-06 08:52:00	2015	T2-00	I	08:52:00	05:20:00	3.53333	-41.5	NA	NA	NA
2015-08-24	2015	T2-00	I	NA	NA	NA	NA	NA	NA	NA
2015-09-17 10:17:00	2015	T2-60	I	10:17:00	10:56:00	-0.65	-17	30	NA	30
2015-07-06 08:40:00	2015	T3-15	I	08:40:00	05:20:00	3.33333	-2	24	NA	24
2015-08-24 10:00:00	2015	T3-15	I	10:00:00	08:34:00	1.43333	-21	25	NA	25
2015-08-05 11:39:00	2015	T3-15	I	11:39:00	05:26:00	6.21667	-2.5	25	NA	25
2015-06-25 11:28:00	2015	T3-15	I	11:28:00	08:21:00	3.11667	-15	30	NA	30
2015-07-24 09:24:00	2015	T3-15	I	09:24:00	07:23:00	2.01667	-23.5	31	NA	31
2015-05-27 11:32:00	2015	T3-15	I	11:32:00	09:30:00	2.03333	-18.5	31	NA	31
2015-06-08 11:03:00	2015	T3-15	I	11:03:00	06:09:00	4.9	-13.3	NA	20	20
2015-09-17 10:10:00	2015	T3-15	I	10:10:00	10:56:00	-0.766667	-12	NA	23	23
2015-08-05 11:42:00	2015	T3-30	I	11:42:00	05:26:00	6.26667	8.5	34	NA	34
2015-06-25 11:10:00	2015	T3-30	I	11:10:00	08:21:00	2.81667	1	NA	30	30
2015-09-17 10:12:00	2015	T3-30	I	10:12:00	10:56:00	-0.733333	2.5	NA	31	31
2015-07-06 08:43:00	2015	T3-30	I	08:43:00	05:20:00	3.38333	2.5	NA	35	35
2015-06-08 11:06:00	2015	T3-30	I	11:06:00	06:09:00	4.95	-1.2	NA	35	35
2015-05-27 11:36:00	2015	T3-30	I	11:36:00	09:30:00	2.1	-3	NA	35	35
2015-07-24 09:27:00	2015	T3-30	I	09:27:00	07:23:00	2.06667	0.5	NA	36	36
2015-08-24 10:02:00	2015	T3-30	I	10:02:00	08:34:00	1.46667	3	NA	NA	NA
2015-09-17 10:12:00	2015	T3-60	I	10:12:00	10:56:00	-0.733333	-7	NA	31	31
2015-08-05 11:44:00	2015	T3-60	I	11:44:00	05:26:00	6.3	6.5	NA	31	31
2015-06-25 11:16:00	2015	T3-60	I	11:16:00	08:21:00	2.91667	-9.5	NA	34	34
2015-07-06 08:45:00	2015	T3-60	I	08:45:00	05:20:00	3.41667	3	NA	35	35
2015-07-24 09:29:00	2015	T3-60	I	09:29:00	07:23:00	2.1	-3.5	NA	35	35
2015-05-27 11:40:00	2015	T3-60	I	11:40:00	09:30:00	2.16667	-19	NA	35	35
2015-06-08 11:09:00	2015	T3-60	I	11:09:00	06:09:00	5	-7.9	NA	38	38
2015-08-24 10:05:00	2015	T3-60	I	10:05:00	NA	NA	NA	NA	NA	NA
2016-06-17 11:15:00	2016	T1-15	I	11:15:00	11:44:00	-0.483333	-9.2	30	22	26
2016-07-15 08:58:00	2016	T1-15	I	08:58:00	10:23:00	-1.41667	-14.8	31	NA	31
2016-08-15 11:20:00	2016	T1-15	I	11:20:00	11:32:00	-0.2	-22.7	34	33	33.5
2016-06-28 10:15:00	2016	T1-15	I	10:15:00	07:53:00	2.36667	-11.5	35	27	31
2016-06-02 13:42:00	2016	T1-15	I	13:42:00	11:19:00	2.38333	-8.3	NA	25	25
2016-08-15 11:47:00	2016	T1-15	I	11:47:00	05:24:00	6.38333	-13.5	NA	36	36
2016-07-28 13:39:00	2016	T1-15	I	13:39:00	08:31:00	5.13333	-10.4	NA	NA	NA
2016-07-15 08:43:00	2016	T1-45	I	08:43:00	10:23:00	-1.66667	-13.3	26	NA	26
2016-06-17 11:31:00	2016	T1-45	I	11:31:00	11:44:00	-0.216667	-8.6	30	28	29
2016-06-28 10:19:00	2016	T1-45	I	10:19:00	07:53:00	2.43333	-11	31	30	30.5
2016-06-02 13:50:00	2016	T1-45	I	13:50:00	11:19:00	2.51667	-8.8	34	NA	34
2016-08-15 11:22:00	2016	T1-45	I	11:22:00	11:32:00	-0.166667	-16.7	36	33	34.5
2016-08-15 11:40:00	2016	T1-45	I	11:40:00	05:24:00	6.26667	NA	NA	32	32
2016-07-28 13:42:00	2016	T1-45	I	13:42:00	08:31:00	5.18333	-20.6	NA	NA	NA
2016-06-28 10:22:00	2016	T1-60	I	10:22:00	07:53:00	2.48333	9.6	26	26	26
2016-07-15 08:52:00	2016	T1-60	I	08:52:00	10:23:00	-1.51667	8.4	28	NA	28
2016-06-17 11:35:00	2016	T1-60	I	11:35:00	11:44:00	-0.15	8.8	29	NA	29
2016-08-15 11:25:00	2016	T1-60	I	11:25:00	11:32:00	-0.116667	9.8	31	NA	31
2016-06-02 13:54:00	2016	T1-60	I	13:54:00	11:19:00	2.58333	-15.6	NA	25	25
2016-08-15 11:37:00	2016	T1-60	I	11:37:00	05:24:00	6.21667	NA	NA	33	33
2016-07-28 13:43:00	2016	T1-60	I	13:43:00	08:31:00	5.2	NA	NA	NA	NA
2016-06-02 14:10:00	2016	T2-00	I	14:10:00	11:19:00	2.85	-46	20	NA	20
2016-06-17 11:49:00	2016	T2-00	I	11:49:00	11:44:00	0.0833333	-31.4	24	NA	24
2016-06-28 10:35:00	2016	T2-00	I	10:35:00	07:53:00	2.7	-56.4	25	NA	25
2016-08-15 11:35:00	2016	T2-00	I	11:35:00	11:32:00	0.05	-50.2	25	NA	25
2016-08-15 11:46:00	2016	T2-00	I	11:46:00	05:24:00	6.36667	-48.2	NA	21	21
2016-07-15 09:07:00	2016	T2-00	I	09:07:00	10:23:00	-1.26667	-42.3	NA	NA	NA
2016-07-28 13:50:00	2016	T2-00	I	13:50:00	08:31:00	5.31667	-44.5	NA	NA	NA
2016-08-15 11:39:00	2016	T3-15	I	11:39:00	11:32:00	0.116667	-18.8	27	28	27.5
2016-06-17 11:57:00	2016	T3-15	I	11:57:00	11:44:00	0.216667	-11	32	NA	32
2016-06-28 10:33:00	2016	T3-15	I	10:33:00	07:53:00	2.66667	-21.2	34	25	29.5
2016-08-15 11:26:00	2016	T3-15	I	11:26:00	05:24:00	6.03333	-13.5	34	NA	34
2016-07-15 09:14:00	2016	T3-15	I	09:14:00	10:23:00	-1.15	-7.9	35	NA	35
2016-07-28 13:52:00	2016	T3-15	I	13:52:00	08:31:00	5.35	-8.1	NA	NA	NA
2016-06-02 14:13:00	2016	T3-15	I	14:13:00	11:19:00	2.9	-17.5	NA	NA	NA
2016-06-02 14:07:00	2016	T3-30	I	14:07:00	11:19:00	2.8	-1	35	38	36.5
2016-07-15 09:03:00	2016	T3-30	I	09:03:00	10:23:00	-1.33333	-2.8	36	37	36.5
2016-06-17 11:45:00	2016	T3-30	I	11:45:00	11:44:00	0.0166667	-0.6	36	NA	36
2016-06-28 10:28:00	2016	T3-30	I	10:28:00	07:53:00	2.58333	-2.7	38	39	38.5
2016-08-15 11:31:00	2016	T3-30	I	11:31:00	11:32:00	-0.0166667	-7.1	39	38	38.5
2016-08-15 11:32:00	2016	T3-30	I	11:32:00	05:24:00	6.13333	-3	39	NA	39
2016-07-28 13:47:00	2016	T3-30	I	13:47:00	08:31:00	5.26667	-0.5	NA	NA	NA
2016-06-17 11:39:00	2016	T3-60	I	11:39:00	11:44:00	-0.0833333	0.8	30	34	32
2016-07-15 09:19:00	2016	T3-60	I	09:19:00	10:23:00	-1.06667	-12.9	35	36	35.5
2016-06-02 14:02:00	2016	T3-60	I	14:02:00	11:19:00	2.71667	0	35	36	35.5
2016-06-28 10:25:00	2016	T3-60	I	10:25:00	07:53:00	2.53333	-13	36	35	35.5
2016-08-15 11:35:00	2016	T3-60	I	11:35:00	05:24:00	6.18333	-7.6	36	NA	36
2016-08-15 11:29:00	2016	T3-60	I	11:29:00	11:32:00	-0.05	-18.8	38	40	39
2016-07-28 13:45:00	2016	T3-60	I	13:45:00	08:31:00	5.23333	0.7	NA	NA	NA
2017-08-03 01:32:00	2017	T1-15	I	01:32:00	11:43:00	-10.1833	5.6	29	NA	29
2017-07-20 11:25:00	2017	T1-15	I	11:25:00	10:10:00	1.25	0.4	NA	18.5	18.5
2017-06-22 03:06:00	2017	T1-15	I	03:06:00	12:11:00	-9.08333	-11.2	NA	20	20
2017-09-12 09:41:00	2017	T1-15	I	09:41:00	NA	NA	-9	NA	24	24
2017-06-29 12:54:00	2017	T1-15	I	12:54:00	06:18:00	6.6	-7.7	NA	25	25
2017-08-03 01:26:00	2017	T1-45	I	01:26:00	11:43:00	-10.2833	9.5	24	NA	24
2017-07-20 11:21:00	2017	T1-45	I	11:21:00	10:10:00	1.18333	6.3	NA	8.5	8.5
2017-06-22 03:02:00	2017	T1-45	I	03:02:00	12:11:00	-9.15	-8.4	NA	24	24
2017-09-12 09:49:00	2017	T1-45	I	09:49:00	NA	NA	-8	NA	24	24
2017-06-29 12:52:00	2017	T1-45	I	12:52:00	06:18:00	6.56667	-5.8	NA	25	25
2017-08-03 01:24:00	2017	T1-60	I	01:24:00	11:43:00	-10.3167	-16.5	23	NA	23
2017-07-20 11:19:00	2017	T1-60	I	11:19:00	10:10:00	1.15	-2.8	NA	8	8
2017-06-22 03:04:00	2017	T1-60	I	03:04:00	12:11:00	-9.11667	-9.9	NA	20	20
2017-09-12 10:07:00	2017	T1-60	I	10:07:00	NA	NA	-15.1	NA	22	22
2017-06-29 12:51:00	2017	T1-60	I	12:51:00	06:18:00	6.55	-9.9	NA	29.5	29.5
2017-09-12 10:25:00	2017	T2-00	I	10:25:00	NA	NA	11	13	NA	13
2017-08-03 01:29:00	2017	T2-00	I	01:29:00	11:43:00	-10.2333	NA	NA	NA	NA
2017-06-22 03:00:00	2017	T2-00	I	03:00:00	12:11:00	-9.18333	-49	NA	NA	NA
2017-07-20 11:23:00	2017	T2-00	I	11:23:00	10:10:00	1.21667	NA	NA	NA	NA
2017-06-29 12:48:00	2017	T2-00	I	12:48:00	06:18:00	6.5	NA	NA	NA	NA
2017-08-03 01:17:00	2017	T3-15	I	01:17:00	11:43:00	-10.4333	-15.1	27	NA	27
2017-07-20 11:15:00	2017	T3-15	I	11:15:00	10:10:00	1.08333	-8.1	NA	17	17
2017-06-22 02:50:00	2017	T3-15	I	02:50:00	12:11:00	-9.35	-4.4	NA	19	19
2017-09-12 10:40:00	2017	T3-15	I	10:40:00	NA	NA	-12	NA	22	22
2017-06-29 12:44:00	2017	T3-15	I	12:44:00	06:18:00	6.43333	-2.5	NA	25	25
2017-08-03 01:20:00	2017	T3-30	I	01:20:00	11:43:00	-10.3833	-2.9	29.5	NA	29.5
2017-07-20 11:17:00	2017	T3-30	I	11:17:00	10:10:00	1.11667	-0.9	NA	23	23
2017-09-12 10:57:00	2017	T3-30	I	10:57:00	NA	NA	0	NA	26	26
2017-06-22 02:55:00	2017	T3-30	I	02:55:00	12:11:00	-9.26667	-1.4	NA	29.5	29.5
2017-06-29 12:47:00	2017	T3-30	I	12:47:00	06:18:00	6.48333	-0.9	NA	33.5	33.5
2017-08-03 01:22:00	2017	T3-60	I	01:22:00	11:43:00	-10.35	-8.2	27	NA	27
2017-07-20 11:18:00	2017	T3-60	I	11:18:00	10:10:00	1.13333	1.8	NA	26	26
2017-09-12 11:19:00	2017	T3-60	I	11:19:00	NA	NA	-3.4	NA	27	27
2017-06-22 02:57:00	2017	T3-60	I	02:57:00	12:11:00	-9.23333	0.6	NA	29	29
2017-06-29 12:37:00	2017	T3-60	I	12:37:00	06:18:00	6.31667	3.9	NA	32	32
2018-06-08 11:46:00	2018	T1-15	I	11:46:00	10:11:00	1.58333	-12.7	NA	18	18
2018-06-20 09:33:00	2018	T1-15	I	09:33:00	09:19:00	0.233333	-12.8	NA	19	19
2018-08-03 08:47:00	2018	T1-15	I	08:47:00	06:49:00	1.96667	-13.7	NA	21	21
2018-07-09 11:56:00	2018	T1-15	I	11:56:00	11:11:00	0.75	-27.6	NA	21	21
2018-07-18 08:25:00	2018	T1-15	I	08:25:00	07:13:00	1.2	-8.8	NA	22	22
2018-08-21 11:05:00	2018	T1-15	I	11:05:00	11:11:00	-0.1	-11.9	NA	25	25
2018-09-04 10:55:00	2018	T1-15	I	10:55:00	09:11:00	1.73333	-17.4	NA	27	27
2018-06-20 09:35:00	2018	T1-45	I	09:35:00	09:19:00	0.266667	-7.5	NA	22	22
2018-06-08 11:40:00	2018	T1-45	I	11:40:00	10:11:00	1.48333	-5.7	NA	23	23
2018-07-18 08:27:00	2018	T1-45	I	08:27:00	07:13:00	1.23333	-6.5	NA	24	24
2018-08-03 08:40:00	2018	T1-45	I	08:40:00	06:49:00	1.85	-11.4	NA	24	24
2018-08-21 11:01:00	2018	T1-45	I	11:01:00	11:11:00	-0.166667	-6.5	NA	24	24
2018-07-09 11:41:00	2018	T1-45	I	11:41:00	11:11:00	0.5	-12.7	NA	24	24
2018-09-04 10:52:00	2018	T1-45	I	10:52:00	09:11:00	1.68333	-12.5	NA	26	26
2018-06-08 11:43:00	2018	T1-60	I	11:43:00	10:11:00	1.53333	-17.1	NA	18	18
2018-06-20 09:37:00	2018	T1-60	I	09:37:00	09:19:00	0.3	-16.3	NA	19	19
2018-07-09 11:44:00	2018	T1-60	I	11:44:00	11:11:00	0.55	-31.5	NA	20	20
2018-08-03 08:42:00	2018	T1-60	I	08:42:00	06:49:00	1.88333	-17.5	NA	23	23
2018-07-18 08:29:00	2018	T1-60	I	08:29:00	07:13:00	1.26667	-6.2	NA	24	24
2018-09-04 10:50:00	2018	T1-60	I	10:50:00	09:11:00	1.65	-18.9	NA	26	26
2018-08-21 11:03:00	2018	T1-60	I	11:03:00	11:11:00	-0.133333	-13.7	NA	26	26
2018-06-20 09:25:00	2018	T2-00	I	09:25:00	09:19:00	0.1	-47.5	NA	2	2
2018-08-03 08:32:00	2018	T2-00	I	08:32:00	06:49:00	1.71667	-48.2	NA	5	5
2018-06-08 11:31:00	2018	T2-00	I	11:31:00	10:11:00	1.33333	-42.7	NA	5	5
2018-07-09 11:48:00	2018	T2-00	I	11:48:00	11:11:00	0.616667	-48.8	NA	6	6
2018-07-18 08:20:00	2018	T2-00	I	08:20:00	07:13:00	1.11667	-47.2	NA	7	7
2018-09-04 10:46:00	2018	T2-00	I	10:46:00	09:11:00	1.58333	-49.5	NA	11	11
2018-08-21 10:53:00	2018	T2-00	I	10:53:00	11:11:00	-0.3	-48.4	NA	26	26
2018-06-20 09:30:00	2018	T3-15	I	09:30:00	09:19:00	0.183333	-13	NA	18	18
2018-08-03 08:27:00	2018	T3-15	I	08:27:00	06:49:00	1.63333	-17.7	NA	20	20
2018-07-09 11:38:00	2018	T3-15	I	11:38:00	11:11:00	0.45	-22.7	NA	20	20
2018-07-18 08:15:00	2018	T3-15	I	08:15:00	07:13:00	1.03333	-2.1	NA	21	21
2018-08-21 10:51:00	2018	T3-15	I	10:51:00	11:11:00	-0.333333	-9.1	NA	25	25
2018-06-08 11:26:00	2018	T3-15	I	11:26:00	10:11:00	1.25	-0.2	NA	25	25
2018-09-04 10:43:00	2018	T3-15	I	10:43:00	09:11:00	1.53333	-19.7	NA	31	31
2018-08-03 08:23:00	2018	T3-30	I	08:23:00	06:49:00	1.56667	2.3	NA	26	26
2018-06-08 11:21:00	2018	T3-30	I	11:21:00	10:11:00	1.16667	0.2	NA	26	26
2018-09-04 10:40:00	2018	T3-30	I	10:40:00	09:11:00	1.48333	-1.8	NA	28	28
2018-07-09 11:34:00	2018	T3-30	I	11:34:00	11:11:00	0.383333	-10.6	NA	28	28
2018-07-18 08:06:00	2018	T3-30	I	08:06:00	07:13:00	0.883333	3.6	NA	30	30
2018-06-20 09:36:00	2018	T3-30	I	09:36:00	09:19:00	0.283333	2.8	NA	30	30
2018-08-21 10:48:00	2018	T3-30	I	10:48:00	11:11:00	-0.383333	3.3	NA	30	30
2018-09-04 10:37:00	2018	T3-60	I	10:37:00	09:11:00	1.43333	-8.7	NA	29	29
2018-08-03 08:22:00	2018	T3-60	I	08:22:00	06:49:00	1.55	-11.4	NA	30	30
2018-08-21 10:46:00	2018	T3-60	I	10:46:00	11:11:00	-0.416667	2.6	NA	30	30
2018-07-18 08:10:00	2018	T3-60	I	08:10:00	07:13:00	0.95	2.1	NA	31	31
2019-07-10 08:48:00	2019	T1-15	I	08:48:00	09:37:00	-0.816667	-6.3	NA	16	16
2019-06-27 10:03:00	2019	T1-15	I	10:03:00	10:20:00	-0.283333	-8.3	NA	16	16
2019-07-29 12:16:00	2019	T1-15	I	12:16:00	12:14:00	0.0333333	-20.2	NA	17	17
2019-08-14 14:50:00	2019	T1-15	I	14:50:00	14:01:00	0.816667	-8.3	NA	18	18
2019-09-24 11:05:00	2019	T1-15	I	11:05:00	10:33:00	0.533333	-8.5	NA	21	21
2019-09-09 11:02:00	2019	T1-15	I	11:02:00	11:51:00	-0.816667	-11.1	NA	23	23
2019-08-27 11:55:00	2019	T1-15	I	11:55:00	11:55:00	0	-8.5	NA	23	23
2019-07-10 08:45:00	2019	T1-45	I	08:45:00	09:37:00	-0.866667	-5.7	NA	18	18
2019-07-29 12:12:00	2019	T1-45	I	12:12:00	12:14:00	-0.0333333	-7.3	NA	20	20
2019-08-14 14:35:00	2019	T1-45	I	14:35:00	14:01:00	0.566667	-7	NA	20	20
2019-08-27 11:44:00	2019	T1-45	I	11:44:00	11:55:00	-0.183333	-5.6	NA	22	22
2019-09-24 10:55:00	2019	T1-45	I	10:55:00	10:33:00	0.366667	-7.4	NA	25	25
2019-09-09 10:48:00	2019	T1-45	I	10:48:00	11:51:00	-1.05	-8.9	NA	26	26
2019-06-27 10:06:00	2019	T1-45	I	10:06:00	10:20:00	-0.233333	-6.4	NA	27	27
2019-06-27 10:11:00	2019	T1-60	I	10:11:00	10:20:00	-0.15	-14.4	NA	14	14
2019-07-29 12:08:00	2019	T1-60	I	12:08:00	12:14:00	-0.1	-13.7	NA	16	16
2019-07-10 08:42:00	2019	T1-60	I	08:42:00	09:37:00	-0.916667	-1.1	NA	17	17
2019-08-14 14:32:00	2019	T1-60	I	14:32:00	14:01:00	0.516667	-9.7	NA	21	21
2019-09-09 10:46:00	2019	T1-60	I	10:46:00	11:51:00	-1.08333	-16.3	NA	25	25
2019-08-27 11:40:00	2019	T1-60	I	11:40:00	11:55:00	-0.25	-7.3	NA	25	25
2019-09-24 10:50:00	2019	T1-60	I	10:50:00	10:33:00	0.283333	-9.5	NA	27	27
2019-09-09 10:53:00	2019	T2-00	I	10:53:00	11:51:00	-0.966667	-36	NA	4	4
2019-07-10 08:33:00	2019	T2-00	I	08:33:00	09:37:00	-1.06667	-34.5	NA	5	5
2019-09-24 11:00:00	2019	T2-00	I	11:00:00	10:33:00	0.45	-36.7	NA	5	5
2019-08-14 14:45:00	2019	T2-00	I	14:45:00	14:01:00	0.733333	-28.7	NA	6	6
2019-08-27 11:48:00	2019	T2-00	I	11:48:00	11:55:00	-0.116667	-33.8	NA	8	8
2019-07-29 12:02:00	2019	T2-00	I	12:02:00	12:14:00	-0.2	32.7	NA	8	8
2019-06-27 09:46:00	2019	T2-00	I	09:46:00	10:20:00	-0.566667	-19.1	NA	10	10
2019-07-29 11:48:00	2019	T3-15	I	11:48:00	12:14:00	-0.433333	13.6	NA	14	14
2019-06-27 09:38:00	2019	T3-15	I	09:38:00	10:20:00	-0.7	-3.9	NA	16	16
2019-07-10 08:25:00	2019	T3-15	I	08:25:00	09:37:00	-1.2	-2.2	NA	17	17
2019-08-14 14:14:00	2019	T3-15	I	14:14:00	14:01:00	0.216667	-3.1	NA	18	18
2019-09-09 10:37:00	2019	T3-15	I	10:37:00	11:51:00	-1.23333	-4.8	NA	22	22
2019-08-27 11:25:00	2019	T3-15	I	11:25:00	11:55:00	-0.5	-6.4	NA	22	22
2019-09-24 10:37:00	2019	T3-15	I	10:37:00	10:33:00	0.0666667	-2	NA	23	23
2019-06-27 09:34:00	2019	T3-30	I	09:34:00	10:20:00	-0.766667	3.1	NA	25	25
2019-07-29 11:55:00	2019	T3-30	I	11:55:00	12:14:00	-0.316667	0.6	NA	27	27
2019-07-10 08:20:00	2019	T3-30	I	08:20:00	09:37:00	-1.28333	3.1	NA	28	28
2019-08-14 14:18:00	2019	T3-30	I	14:18:00	14:01:00	0.283333	4.1	NA	28	28
2019-08-27 11:32:00	2019	T3-30	I	11:32:00	11:55:00	-0.383333	1.2	NA	29	29
2019-09-09 10:41:00	2019	T3-30	I	10:41:00	11:51:00	-1.16667	0.4	NA	30	30
2019-09-24 10:43:00	2019	T3-30	I	10:43:00	10:33:00	0.166667	2.6	NA	30	30
2019-07-10 08:16:00	2019	T3-60	I	08:16:00	09:37:00	-1.35	NA	NA	23	23
2019-08-16 14:55:00	2019	T3-60	I	14:55:00	15:28:00	-0.55	3.5	NA	23	23
2019-08-14 14:28:00	2019	T3-60	I	14:28:00	14:01:00	0.45	-	NA	24	24
2019-09-24 10:48:00	2019	T3-60	I	10:48:00	10:33:00	0.25	1.5	NA	26	26
2019-08-27 11:36:00	2019	T3-60	I	11:36:00	11:55:00	-0.316667	2.8	NA	27	27
2019-09-09 10:43:00	2019	T3-60	I	10:43:00	11:51:00	-1.13333	-1.8	NA	28	28
2014-09-16	2014	T4-00	NR	NA	NA	NA	-38	NA	35	35
2014-07-10	2014	T4-00	NR	NA	11:48:00	NA	NA	NA	NA	NA
2014-07-23	2014	T4-00	NR	NA	11:30:00	NA	NA	NA	NA	NA
2014-08-06	2014	T4-00	NR	NA	09:24:00	NA	NA	NA	NA	NA
2014-08-18	2014	T4-00	NR	NA	07:18:00	NA	NA	NA	NA	NA
2014-08-06 11:35:00	2014	T4-45	NR	11:35:00	09:24:00	2.18333	-7.5	24	NA	24
2014-07-23 11:01:00	2014	T4-45	NR	11:01:00	11:30:00	-0.483333	-12.4	25	NA	25
2014-08-18 11:10:00	2014	T4-45	NR	11:10:00	07:18:00	3.86667	0.2	29	NA	29
2014-07-10 09:54:00	2014	T4-45	NR	09:54:00	11:48:00	-1.9	-0.1	NA	23	23
2014-09-16	2014	T4-45	NR	NA	NA	NA	2	NA	30	30
2014-07-23 11:02:00	2014	T5-15	NR	11:02:00	11:30:00	-0.466667	2.1	23	NA	23
2014-08-06 11:36:00	2014	T5-15	NR	11:36:00	09:24:00	2.2	5.8	23	NA	23
2014-08-18 11:11:00	2014	T5-15	NR	11:11:00	07:18:00	3.88333	0.5	26	NA	26
2014-07-10 09:58:00	2014	T5-15	NR	09:58:00	11:48:00	-1.83333	6.1	NA	4	4
2014-09-16	2014	T5-15	NR	NA	NA	NA	6	NA	32	32
2015-07-06 08:38:00	2015	T4-00	NR	08:38:00	05:20:00	3.3	-27	4	NA	4
2015-08-24 09:57:00	2015	T4-00	NR	09:57:00	08:34:00	1.38333	-36	8	NA	8
2015-06-25 11:08:00	2015	T4-00	NR	11:08:00	08:21:00	2.78333	-37.5	9	NA	9
2015-09-17 10:07:00	2015	T4-00	NR	10:07:00	10:56:00	-0.816667	-31	10	NA	10
2015-07-24 09:20:00	2015	T4-00	NR	09:20:00	07:23:00	1.95	-46	14	NA	14
2015-05-27 11:21:00	2015	T4-00	NR	11:21:00	09:30:00	1.85	-46	20	NA	20
2015-08-05 11:34:00	2015	T4-00	NR	11:34:00	05:26:00	6.13333	-35	20	NA	20
2015-06-08	2015	T4-00	NR	10:50:00	06:09:00	NA	-40.8	NA	5	5
2015-08-24 09:59:00	2015	T4-45	NR	09:59:00	08:34:00	1.41667	-15	28	NA	28
2015-08-05 11:32:00	2015	T4-45	NR	11:32:00	05:26:00	6.1	0	NA	23	23
2015-07-06 08:36:00	2015	T4-45	NR	08:36:00	05:20:00	3.26667	0	NA	25	25
2015-06-08 10:54:00	2015	T4-45	NR	10:54:00	06:09:00	4.75	-10.7	NA	25	25
2015-06-25 11:05:00	2015	T4-45	NR	11:05:00	08:21:00	2.73333	-14	NA	25	25
2015-07-24 09:18:00	2015	T4-45	NR	09:18:00	07:23:00	1.91667	-8	NA	26	26
2015-09-17 10:02:00	2015	T4-45	NR	10:02:00	10:56:00	-0.9	-11.5	NA	26	26
2015-05-27 11:14:00	2015	T4-45	NR	11:14:00	09:30:00	1.73333	-27	NA	27	27
2015-08-24 09:52:00	2015	T5-15	NR	09:52:00	08:34:00	1.3	-13	31	NA	31
2015-09-17 10:00:00	2015	T5-15	NR	10:00:00	10:56:00	-0.933333	4.5	NA	30	30
2015-05-27 11:07:00	2015	T5-15	NR	11:07:00	09:30:00	1.61667	-21	NA	30	30
2015-08-05 11:30:00	2015	T5-15	NR	11:30:00	05:26:00	6.06667	0	NA	30	30
2015-06-25 11:00:00	2015	T5-15	NR	11:00:00	08:21:00	2.65	2.5	NA	31	31
2015-07-06 08:32:00	2015	T5-15	NR	08:32:00	05:20:00	3.2	6	NA	35	35
2015-07-24 09:15:00	2015	T5-15	NR	09:15:00	07:23:00	1.86667	7	NA	36	36
2015-06-08 10:44:00	2015	T5-15	NR	10:44:00	06:09:00	4.58333	5.1	NA	40	40
2016-06-02 14:22:00	2016	T4-00	NR	14:22:00	11:19:00	3.05	-33.1	9	NA	9
2016-06-17 12:09:00	2016	T4-00	NR	12:09:00	11:44:00	0.416667	-33.9	18	NA	18
2016-08-15 11:21:00	2016	T4-00	NR	11:21:00	05:24:00	5.95	-40	19	NA	19
2016-07-15 09:37:00	2016	T4-00	NR	09:37:00	10:23:00	-0.766667	-40.7	22	NA	22
2016-06-28 10:40:00	2016	T4-00	NR	10:40:00	07:53:00	2.78333	-45.2	25	NA	25
2016-08-15 11:44:00	2016	T4-00	NR	11:44:00	11:32:00	0.2	-47.6	26	NA	26
2016-07-28 13:56:00	2016	T4-00	NR	13:56:00	08:31:00	5.41667	-43.6	NA	NA	NA
2016-06-17 12:02:00	2016	T4-45	NR	12:02:00	11:44:00	0.3	-2.8	29	28	28.5
2016-08-15 11:46:00	2016	T4-45	NR	11:46:00	11:32:00	0.233333	-21.6	32	33	32.5
2016-07-15 09:24:00	2016	T4-45	NR	09:24:00	10:23:00	-0.983333	-11.7	32	NA	32
2016-06-28 10:44:00	2016	T4-45	NR	10:44:00	07:53:00	2.85	-31.7	34	31	32.5
2016-08-15 11:15:00	2016	T4-45	NR	11:15:00	05:24:00	5.85	-5.2	34	NA	34
2016-06-02 14:29:00	2016	T4-45	NR	14:29:00	11:19:00	3.16667	-6.6	NA	30	30
2016-07-28 13:58:00	2016	T4-45	NR	13:58:00	08:31:00	5.45	-2.8	NA	NA	NA
2016-06-17 12:16:00	2016	T5-15	NR	12:16:00	11:44:00	0.533333	6.1	30	NA	30
2016-07-15 09:29:00	2016	T5-15	NR	09:29:00	10:23:00	-0.9	2.9	31	NA	31
2016-08-15 11:49:00	2016	T5-15	NR	11:49:00	11:32:00	0.283333	-10	35	35	35
2016-06-28 10:46:00	2016	T5-15	NR	10:46:00	07:53:00	2.88333	4.5	37	NA	37
2016-06-02 14:34:00	2016	T5-15	NR	14:34:00	11:19:00	3.25	5.1	38	34	36
2016-08-15 11:12:00	2016	T5-15	NR	11:12:00	05:24:00	5.8	7.4	NA	35	35
2016-07-28 13:59:00	2016	T5-15	NR	13:59:00	08:31:00	5.46667	7.8	NA	NA	NA
2017-09-12 11:57:00	2017	T4-00	NR	11:57:00	NA	NA	0	18	NA	18
2017-06-29 12:40:00	2017	T4-00	NR	12:40:00	06:18:00	6.36667	-25.2	24	NA	24
2017-07-20 11:11:00	2017	T4-00	NR	11:11:00	10:10:00	1.01667	-38.6	NA	21	21
2017-08-03 01:15:00	2017	T4-00	NR	01:15:00	11:43:00	-10.4667	-35.2	NA	NA	NA
2017-06-22 02:48:00	2017	T4-00	NR	02:48:00	12:11:00	-9.38333	-50	NA	NA	NA
2017-08-03 01:12:00	2017	T4-45	NR	01:12:00	11:43:00	-10.5167	-14.9	24.5	NA	24.5
2017-07-20 11:09:00	2017	T4-45	NR	11:09:00	10:10:00	0.983333	-0.4	NA	19	19
2017-06-22 02:38:00	2017	T4-45	NR	02:38:00	12:11:00	-9.55	-9.4	NA	20	20
2017-09-12 11:32:00	2017	T4-45	NR	11:32:00	NA	NA	-6.6	NA	24	24
2017-06-29 12:33:00	2017	T4-45	NR	12:33:00	06:18:00	6.25	-0.5	NA	25	25
2017-08-03 01:08:00	2017	T5-15	NR	01:08:00	11:43:00	-10.5833	9.8	23.5	NA	23.5
2017-09-12 12:29:00	2017	T5-15	NR	12:29:00	NA	NA	18.5	NA	22	22
2017-07-20 11:07:00	2017	T5-15	NR	11:07:00	10:10:00	0.95	0	NA	25.5	25.5
2017-06-22 02:36:00	2017	T5-15	NR	02:36:00	12:11:00	-9.58333	8.5	NA	30	30
2017-06-29 12:31:00	2017	T5-15	NR	12:31:00	06:18:00	6.21667	8.8	NA	33	33
2018-06-08 11:13:00	2018	T4-45	NR	11:13:00	10:11:00	1.03333	3.9	NA	17	17
2018-07-18 08:02:00	2018	T4-45	NR	08:02:00	07:13:00	0.816667	0.8	NA	21	21
2018-08-03 08:20:00	2018	T4-45	NR	08:20:00	06:49:00	1.51667	-21.4	NA	21	21
2018-06-20 09:25:00	2018	T4-45	NR	09:25:00	09:19:00	0.1	-10.3	NA	21	21
2018-09-04 10:35:00	2018	T4-45	NR	10:35:00	09:11:00	1.4	-20.3	NA	25	25
2018-08-21 10:44:00	2018	T4-45	NR	10:44:00	11:11:00	-0.45	-2.4	NA	25	25
2018-07-09 11:29:00	2018	T4-45	NR	11:29:00	11:11:00	0.3	-27.2	NA	25	25
2018-06-08 11:08:00	2018	T5-15	NR	11:08:00	10:11:00	0.95	8.3	NA	16	16
2018-08-03 08:18:00	2018	T5-15	NR	08:18:00	06:49:00	1.48333	-0.3	NA	25	25
2018-09-04 10:33:00	2018	T5-15	NR	10:33:00	09:11:00	1.36667	6.5	NA	26	26
2018-07-09 11:26:00	2018	T5-15	NR	11:26:00	11:11:00	0.25	-14.1	NA	28	28
2018-06-20 09:22:00	2018	T5-15	NR	09:22:00	09:19:00	0.05	9.9	NA	29	29
2018-08-21 10:42:00	2018	T5-15	NR	10:42:00	11:11:00	-0.483333	8	NA	29	29
2018-07-18 08:00:00	2018	T5-15	NR	08:00:00	07:13:00	0.783333	10.2	NA	30	30
2019-07-29 11:45:00	2019	T4-00	NR	11:45:00	12:14:00	-0.483333	-30.2	NA	10	10
2019-08-14 14:05:00	2019	T4-00	NR	14:05:00	14:01:00	0.0666667	-20.6	NA	13	13
2019-09-09 10:34:00	2019	T4-00	NR	10:34:00	11:51:00	-1.28333	-24.3	NA	17	17
2019-09-24 10:36:00	2019	T4-00	NR	10:36:00	10:33:00	0.05	-26.1	NA	21	21
2019-08-27 11:14:00	2019	T4-00	NR	11:14:00	11:55:00	-0.683333	-36.4	NA	24	24
2019-06-27 09:20:00	2019	T4-45	NR	09:20:00	10:20:00	-1	-2.5	NA	17	17
2019-07-29 11:32:00	2019	T4-45	NR	11:32:00	12:14:00	-0.7	-0.9	NA	19	19
2019-07-10 08:00:00	2019	T4-45	NR	08:00:00	09:37:00	-1.61667	-0.5	NA	21	21
2019-08-14 14:00:00	2019	T4-45	NR	14:00:00	14:01:00	-0.0166667	-1.7	NA	21	21
2019-08-27 11:06:00	2019	T4-45	NR	11:06:00	11:55:00	-0.816667	0	NA	23	23
2019-09-24 10:28:00	2019	T4-45	NR	10:28:00	10:33:00	-0.0833333	-0.1	NA	24	24
2019-09-09 10:30:00	2019	T4-45	NR	10:30:00	11:51:00	-1.35	-3.3	NA	25	25
2019-07-29 11:28:00	2019	T4-60	NR	11:28:00	12:14:00	-0.766667	7.6	NA	21	21
2019-06-27 09:24:00	2019	T4-60	NR	09:24:00	10:20:00	-0.933333	5.9	NA	22	22
2019-07-10 08:08:00	2019	T4-60	NR	08:08:00	09:37:00	-1.48333	-7.2	NA	23	23
2019-08-14 13:55:00	2019	T4-60	NR	13:55:00	14:01:00	-0.1	7.7	NA	23	23
2019-09-24 10:25:00	2019	T4-60	NR	10:25:00	10:33:00	-0.133333	5.6	NA	24	24
2019-09-09 10:28:00	2019	T4-60	NR	10:28:00	11:51:00	-1.38333	6.6	NA	25	25
2019-08-27 11:01:00	2019	T4-60	NR	11:01:00	11:55:00	-0.9	7.6	NA	25	25
2019-07-10 07:54:00	2019	T5-15	NR	07:54:00	09:37:00	-1.71667	12.2	NA	23	23
2019-06-27 09:15:00	2019	T5-15	NR	09:15:00	10:20:00	-1.08333	8.5	NA	23	23
2019-07-29 11:23:00	2019	T5-15	NR	11:23:00	12:14:00	-0.85	9.8	NA	24	24
2019-08-14 13:53:00	2019	T5-15	NR	13:53:00	14:01:00	-0.133333	9	NA	24	24
2019-08-27 10:59:00	2019	T5-15	NR	10:59:00	11:55:00	-0.933333	11.7	NA	25	25
2019-09-09 10:23:00	2019	T5-15	NR	10:23:00	11:51:00	-1.46667	9.3	NA	26	26
2019-09-24 10:17:00	2019	T5-15	NR	10:17:00	10:33:00	-0.266667	8.4	NA	37	37
