# Supplementary material for: Runnels mitigate marsh drowning in microtidal salt marshes
Source: Front Environ Sci. Author manuscript; Available in PMC 2023 Nov 3. (PMC9728634; doi:10.3389/fenvs.2022.987246)
Supplement: Supplement2 [file NIHMS1848987-supplement-Supplement2.zip › Runnel Data_Submission/Vegetation Data.xlsx]

## Sheet: Plant Species Codes
Common Name	Scientific Name	Spreadsheet code
Red Maple	Acer rubrum	Acer_ru
Shadbush	Amelanchier canadensis	Amel_cana
Shadbush	Amelanchier sp.	Amel_spp
New York Aster	Aster novibelgii	Ast_nov
Perennial Salt Marsh Aster	Aster tenuifolius	Ast_ten
Marsh Orach	Atriplex patula	At_patu
Sea Myrtle	Baccharis halimifolia	Bac_hal
Hedge Bindweed (Morning Glory)	Calystegia sepium	Caly_sep
Asian Bittersweet	Celastrus orbiculatus	Cela_orb
Spike Grass	Distichlis spicata	Dis_spic
Beaked Spikerush	Eleocharis rostellata	Eleo_ros
Fireweed	Erechtits hieracifolia	Er_hier
Grass-Leaved Goldenrod	Euthamia graminifolia	Eu_gram
Rose Mallow	Hibiscus moscheutos	Hibi_mos
Blue Flag	Iris versicolor	Iris_vers
High-tide Bush	Iva frutescens	Iva_frut
Black Grass	Juncus gerardii	Jun_gera
Sea Lavender	Limonium nashii	Lim_nash
Honeysuckle	Lonicera morrowii	Lonic_mo
Northern Bayberry	Myrica pensyl-vanica	Myri_pen
Black Tupelo	Nyssa sylvatica	Nys_syl
Switchgrass	Panicum virgatum	Pan_vir
Virginia Creeper	Parthen ocissus quinque-folia	Par_qui
Phragmites	Phragmites australis	Phr_aust
Seaside Plantain	Plantago maritima	Plan_mari
Smartweed	Polygonum punctatum	Poly_pun
Mock Bishop's Weed	Ptilimnium capillaceum	Pt_cap
White Oak	Quercus alba	Que_alba
Virginia Rose	Rosa virginiana	Rosa_vir
Bramble	Rubus sp.	Rubus_spp
Pickleweed	Salicornia depressa	Sal_dep
Common three-square Bulrush	Schoen-oplectus pungens	Sch_pun
Mad-dog Skullcap	Scuttelaria lateriflora	Scu_lat
Greenbrier	Smilax sp.	Smi_spp
Seaside Goldenrod	Solidago semper-virens	Sol_semp
Goldenrod Species	Solidago sp	Sol_spp
Cordgrass	Spartina alterniflora	Spa_alte
Salt Marsh Hay	Spartina patens	Spa_pate
Freshwater Cordgrass	Spartina pectinata	Spa_pect
Amerrican Germander	Teucrium canadense	Teu_can
Poison Ivy	Toxico-dendron radicans	Tox_radi
Narrow-leaved Cattail	Typha angustifolia	Typ_angu
Grape Species	Vitis sp.	Vitis_sp
Unkown Grass	Unkown Grass	Unk_grass

## Sheet: Canonchet
Date	Year	Plot	Trt	Acer_ru	Amel_cana	Amel_spp	Ast_nov	Ast_ten	At_patu	Bac_hal	Caly_sep	Cela_orb	Dis_spic	Eleo_ros	Er_hier	Eu_gram	Hibi_mos	Iris_vers	Iva_frut	Jun_gera	Lim_nash	Lonic_mo	Myri_pen	Nys_syl	Pan_vir	Par_qui	Phr_aust	Plan_mari	Poly_pun	Pt_cap	Que_alba	Rosa_vir	Rubus_spp	Sal_dep	Sch_pun	Scu_lat	Smi_spp	Sol_semp	Sol_spp	Spa_alte	Spa_pate	Spa_pect	Teu_can	Tox_radi	Typ_angu	Vitis_sp	Unk_grass	Bare_gro	Open_water
2014-09-03	2014	T1_00	C	0	0	0	0	0	7	0	0	0	0	0	0	0	0	0	0	0	0	0	0	0	0	0	18	0	13	0	50	0	0	0	0	43	0	6	0	0	0	0	0	0	0	0	46	0	0
2014-09-03	2014	T1_20	C	0	0	0	0	0	0	0	0	0	0	0	0	0	0	0	0	0	0	0	0	0	0	0	0	0	0	0	0	0	0	0	0	0	0	0	0	30	50	0	0	0	0	0	0	0	0
2014-09-03	2014	T1_40	C	0	0	0	0	0	0	0	0	0	0	0	0	0	0	0	0	0	0	0	0	0	0	0	0	0	0	0	0	0	0	0	0	0	0	0	0	0	0	0	0	0	0	0	0	0	50
2014-09-03	2014	T1_60	C	0	0	0	0	0	0	0	0	0	0	0	0	0	0	0	0	0	0	0	0	0	0	0	0	0	0	0	0	0	0	0	0	0	0	0	0	50	30	0	0	0	0	0	0	0	0
2014-09-03	2014	T2_00	C	0	0	0	0	0	0	0	1	0	0	0	0	23	0	0	0	0	0	0	0	50	0	0	0	0	0	0	0	0	0	0	0	40	2	0	0	0	0	0	0	0	0	0	35	0	0
2014-09-03	2014	T2_20	C	0	0	0	0	0	0	0	0	0	0	0	0	0	0	0	0	0	0	0	0	0	0	0	0	0	0	0	0	0	0	0	0	0	0	0	0	0	0	0	0	0	0	0	0	0	50
2014-09-03	2014	T2_40	C	0	0	0	0	0	0	0	0	0	0	0	0	0	0	0	0	0	0	0	0	0	0	0	0	0	0	0	0	0	0	0	0	0	0	0	0	50	0	0	0	0	0	0	0	0	0
2014-09-03	2014	T2_60	C	0	0	0	0	0	0	0	0	0	0	0	0	0	0	0	0	0	0	0	0	0	0	0	0	0	0	0	0	0	0	0	0	0	0	0	0	0	50	0	0	0	0	0	0	0	0
2014-09-03	2014	T3_00	C	0	0	0	0	0	0	0	2	0	0	0	0	0	0	0	0	47	0	0	0	0	0	0	21	0	0	0	0	0	0	0	0	30	0	26	0	0	0	0	0	0	0	0	9	0	0
2014-09-03	2014	T3_20	C	0	0	0	0	0	0	0	0	0	0	0	0	0	0	0	0	0	0	0	0	0	0	0	0	0	0	0	0	0	0	0	0	0	0	0	0	29	0	0	0	0	0	0	0	0	31
2014-09-03	2014	T3_40	C	0	0	0	0	0	0	0	0	0	0	0	0	0	0	0	0	0	0	0	0	0	0	0	0	0	0	0	0	0	0	1	0	0	0	0	0	25	0	0	0	0	0	0	0	25	0
2014-09-03	2014	T3_60	C	0	0	0	0	0	0	0	0	0	0	0	0	0	0	0	0	0	0	0	0	0	0	0	0	0	0	0	0	0	0	3	0	0	0	0	0	50	8	0	0	0	0	0	0	0	0
2014-09-03	2014	T4_00	C	0	0	0	0	0	0	0	0	0	0	0	0	15	0	0	0	0	0	0	0	0	0	0	6	0	3	0	0	0	0	0	0	40	0	0	0	0	0	0	0	0	0	0	36	0	0
2014-09-03	2014	T4_20	C	0	0	0	0	0	0	0	0	0	6	0	0	0	0	0	0	0	0	0	0	0	0	0	0	0	0	0	0	0	0	0	0	0	0	0	0	49	7	0	0	0	0	0	0	0	0
2014-09-03	2014	T4_40	C	0	0	0	0	0	0	0	0	0	0	0	0	0	0	0	0	0	0	0	0	0	0	0	0	0	0	0	0	0	0	0	0	0	0	0	0	0	0	0	0	0	0	0	0	0	50
2014-09-03	2014	T4_60	C	0	0	0	0	0	0	0	0	0	0	0	0	0	0	0	0	0	0	0	0	0	0	0	0	0	0	0	0	0	0	0	0	0	0	0	0	50	35	0	0	0	0	0	0	0	0
2014-09-03	2014	T4_80	C	0	0	0	0	0	0	0	0	0	0	0	0	0	0	0	0	0	0	0	0	0	0	0	0	0	0	0	0	0	0	0	0	0	0	0	0	50	50	0	0	0	0	0	0	0	0
2014-09-03	2014	T5_00	C	0	0	0	0	0	0	0	0	0	0	0	0	0	0	0	0	15	0	0	0	50	0	0	0	0	0	0	0	0	0	0	0	0	0	34	0	19	0	0	0	0	0	0	3	2	0
2014-09-03	2014	T5_20	C	0	0	0	0	0	0	0	0	0	0	0	0	0	0	0	0	0	0	0	0	0	0	0	0	0	0	0	0	0	0	0	0	0	0	0	0	50	0	0	0	0	0	0	0	0	0
2014-09-03	2014	T5_40	C	0	0	0	0	0	0	0	0	0	0	0	0	0	0	0	0	0	0	0	0	0	0	0	0	0	0	0	0	0	0	2	0	0	0	0	0	50	0	0	0	0	0	0	0	0	0
2014-09-03	2014	T5_60	C	0	0	0	0	0	0	0	0	0	0	0	0	0	0	0	0	0	0	0	0	0	0	0	0	0	0	0	0	0	0	1	0	0	0	0	0	50	0	0	0	0	0	0	0	0	0
2014-09-03	2014	T5_80	C	0	0	0	0	0	0	0	0	0	0	0	0	0	0	0	0	0	0	0	0	0	0	0	0	0	0	0	0	0	0	0	0	0	0	0	0	49	48	0	0	0	0	0	0	0	0
2014-09-03	2014	T1_75	NR	0	0	0	0	0	0	0	0	0	0	0	0	0	0	0	0	0	0	0	0	0	0	0	0	0	0	0	0	0	0	0	0	0	0	0	0	50	0	0	0	0	0	0	0	0	0
2014-09-03	2014	T1_100	NR	0	0	0	0	0	0	0	0	0	0	0	0	0	0	0	0	0	0	0	0	0	0	0	0	0	0	0	0	0	0	0	0	0	0	0	0	50	0	0	0	0	0	0	0	0	0
2014-09-03	2014	T1_125	NR	0	0	0	0	7	0	0	0	0	34	0	0	0	0	0	0	0	0	0	0	0	0	0	0	0	0	0	0	0	0	0	0	0	0	0	0	8	50	0	0	0	0	0	0	0	0
2014-09-03	2014	T2_100	NR	0	0	0	0	0	0	0	0	0	21	0	0	0	0	0	0	0	0	0	0	0	0	0	0	0	0	0	0	0	0	0	0	0	0	0	0	50	50	0	0	0	0	0	0	0	0
NA	2014	T1_00	I	NA	NA	NA	NA	NA	NA	NA	NA	NA	NA	NA	NA	NA	NA	NA	NA	NA	NA	NA	NA	NA	NA	NA	NA	NA	NA	NA	NA	NA	NA	NA	NA	NA	NA	NA	NA	NA	NA	NA	NA	NA	NA	NA	NA	NA	NA
2014-09-03	2014	T1_25	I	0	0	0	0	0	0	0	0	0	0	0	0	0	0	0	0	0	0	0	0	0	0	0	0	0	0	0	0	0	0	0	0	0	0	0	0	5	49	0	0	0	0	0	0	1	0
2014-09-03	2014	T1_50	I	0	0	0	0	0	0	0	0	0	3	0	0	0	0	0	0	0	0	0	0	0	0	0	0	0	0	0	0	0	0	0	0	0	0	0	0	50	0	0	0	0	0	0	0	0	0
2014-09-03	2014	T2_00	I	0	0	0	0	0	0	0	0	0	3	50	0	0	0	0	0	0	0	0	0	0	0	0	0	0	0	0	0	0	0	0	8	0	0	0	0	0	0	12	0	0	4	0	3	0	0
2014-09-03	2014	T2_25	I	0	0	0	0	0	0	0	0	0	16	50	0	0	0	0	0	0	0	0	0	0	0	0	0	0	0	0	0	0	0	0	6	0	0	0	0	0	0	0	0	0	0	0	0	0	0
2014-09-03	2014	T2_50	I	0	0	0	0	0	0	0	0	0	0	0	0	0	0	0	0	0	0	0	0	0	0	0	0	0	0	0	0	0	0	0	0	0	0	0	0	0	0	0	0	0	0	0	0	0	50
2014-09-03	2014	T2_75	I	0	0	0	0	0	0	0	0	0	48	0	0	0	0	0	0	0	0	0	0	0	0	0	0	0	0	0	0	0	0	1	0	0	0	0	0	19	50	0	0	0	0	0	0	0	0
2014-09-03	2014	T3_00	I	0	0	0	0	0	0	0	0	0	0	0	0	0	0	0	0	0	0	0	0	0	0	0	50	0	0	0	0	0	0	0	0	0	0	0	0	0	0	0	0	0	0	0	0	0	0
2014-09-03	2014	T3_25	I	0	0	0	0	0	0	0	0	0	0	0	0	0	0	0	0	0	0	0	0	0	0	0	0	0	0	0	0	0	0	0	0	0	0	0	0	36	7	0	0	0	0	0	0	0	3
2014-09-03	2014	T3_50	I	0	0	0	0	0	0	0	0	0	0	0	0	0	0	0	0	0	0	0	0	0	0	0	0	0	0	0	0	0	0	0	0	0	0	0	0	8	0	0	0	0	0	0	0	0	42
2014-09-03	2014	T3_75	I	0	0	0	0	4	0	0	0	0	44	0	0	0	0	0	0	40	0	0	0	0	0	0	0	1	0	0	0	0	0	0	0	0	0	13	0	41	0	0	0	0	0	0	0	0	0
2014-09-03	2014	T4_00	I	0	0	0	0	0	0	0	1	0	0	0	0	0	6	0	0	0	0	0	0	0	0	0	50	0	1	0	0	0	0	0	0	0	0	0	0	0	0	0	0	0	0	0	0	0	0
2014-09-03	2014	T4_25	I	0	0	0	0	0	0	0	0	0	0	0	0	0	0	0	0	0	0	0	0	0	0	0	0	0	0	0	0	0	0	0	0	0	0	0	0	9	0	0	0	0	0	0	0	0	41
2014-09-03	2014	T4_50	I	0	0	0	0	0	0	0	0	0	50	0	0	0	0	0	0	0	0	0	0	0	0	0	0	0	0	0	0	0	0	0	0	0	0	0	0	50	25	0	0	0	0	0	0	0	0
2014-09-03	2014	T5_00	I	0	0	0	0	0	0	0	0	0	0	0	0	0	0	0	0	0	0	0	0	0	0	0	0	0	0	3	0	0	0	0	50	0	0	0	0	0	0	0	6	6	0	0	0	0	0
2014-09-03	2014	T5_25	I	0	0	0	0	0	0	0	0	0	0	0	0	0	0	0	0	0	0	0	0	0	0	0	0	0	0	0	0	0	0	0	0	0	0	0	0	43	0	0	0	0	0	0	0	0	7
2014-09-03	2014	T5_50	I	0	0	0	0	0	0	0	0	0	0	0	0	0	0	0	0	0	0	0	0	0	0	0	0	0	0	0	0	0	0	0	0	0	0	0	0	50	20	0	0	0	0	0	0	0	0
2015-09-17	2015	T1_00	C	0	0	0	0	0	0	0	0	0	0	0	0	0	0	0	3	0	0	0	0	0	0	0	25	0	16	0	50	0	0	0	0	25	0	17	0	0	0	0	0	2	0	0	49	0	0
2015-09-17	2015	T1_20	C	0	0	0	0	0	0	0	0	0	0	0	0	0	0	0	0	0	0	0	0	0	0	0	0	0	0	0	0	0	0	0	0	0	0	0	0	40	47	0	0	0	0	0	0	0	0
2015-09-17	2015	T1_40	C	0	0	0	0	0	0	0	0	0	0	0	0	0	0	0	0	0	0	0	0	0	0	0	0	0	0	0	0	0	0	0	0	0	0	0	0	0	0	0	0	0	0	0	0	0	50
2015-09-17	2015	T1_60	C	0	0	0	0	0	0	0	0	0	0	0	0	0	0	0	0	0	0	0	0	0	0	0	0	0	0	0	0	0	0	0	0	0	0	0	0	35	39	0	0	0	0	0	0	0	0
2015-09-17	2015	T2_00	C	0	0	0	0	0	0	0	2	0	0	0	0	30	0	0	0	0	0	0	0	50	0	1	0	0	1	0	0	0	0	0	0	22	5	0	0	0	0	0	0	0	0	0	31	0	0
2015-09-17	2015	T2_20	C	0	0	0	0	0	0	0	0	0	0	0	0	0	0	0	0	0	0	0	0	0	0	0	0	0	0	0	0	0	0	0	0	0	0	0	0	0	0	0	0	0	0	0	0	0	50
2015-09-17	2015	T2_40	C	0	0	0	0	0	0	0	0	0	0	0	0	0	0	0	0	0	0	0	0	0	0	0	0	0	0	0	0	0	0	0	0	0	0	0	0	48	0	0	0	0	0	0	0	2	0
2015-09-17	2015	T2_60	C	0	0	0	0	0	0	0	0	0	5	0	0	0	0	0	0	0	0	0	0	0	0	0	0	0	0	0	0	0	0	0	0	0	0	0	0	0	50	0	0	0	0	0	0	0	0
2015-09-09	2015	T3_00	C	0	0	0	1	0	0	0	0	0	0	0	0	0	0	5	0	30	0	0	0	0	0	0	28	0	8	0	0	0	0	0	0	14	0	20	0	0	0	0	0	0	0	0	18	0	0
2015-09-09	2015	T3_20	C	0	0	0	0	0	0	0	0	0	0	0	0	0	0	0	0	0	0	0	0	0	0	0	0	0	0	0	0	0	0	0	0	0	0	0	0	24	0	0	0	0	0	0	0	0	26
2015-09-09	2015	T3_40	C	0	0	0	0	0	0	0	0	0	0	0	0	0	0	0	0	0	0	0	0	0	0	0	0	0	0	0	0	0	0	0	0	0	0	0	0	24	0	0	0	0	0	0	0	26	0
2015-09-09	2015	T3_60	C	0	0	0	0	0	0	0	0	0	0	0	0	0	0	0	0	0	0	0	0	0	0	0	0	0	0	0	0	0	0	0	0	0	0	0	0	50	2	0	0	0	0	0	0	0	0
2015-09-09	2015	T4_00	C	0	0	0	0	0	0	0	7	0	0	0	0	0	0	0	0	0	0	0	0	0	0	0	20	0	5	0	0	0	0	0	0	10	1	26	0	0	0	0	0	0	0	0	27	0	0
2015-09-09	2015	T4_20	C	0	0	0	0	0	0	0	0	0	7	0	0	0	0	0	0	0	0	0	0	0	0	0	0	0	0	0	0	0	0	0	0	0	0	0	0	45	12	0	0	0	0	0	0	2	0
2015-09-09	2015	T4_40	C	0	0	0	0	0	0	0	0	0	0	0	0	0	0	0	0	0	0	0	0	0	0	0	0	0	0	0	0	0	0	0	0	0	0	0	0	0	0	0	0	0	0	0	0	0	50
2015-09-09	2015	T4_60	C	0	0	0	0	0	0	0	0	0	0	0	0	0	0	0	0	0	0	0	0	0	0	0	0	0	0	0	0	0	0	0	0	0	0	0	0	50	25	0	0	0	0	0	0	0	0
2015-09-09	2015	T4_80	C	0	0	0	0	0	0	0	0	0	0	0	0	0	0	0	0	0	0	0	0	0	0	0	0	0	0	0	0	0	0	4	0	0	0	0	0	19	50	0	0	0	0	0	0	0	0
2015-09-09	2015	T5_00	C	0	0	0	0	0	0	0	0	0	0	0	0	0	0	0	0	20	0	0	0	50	0	0	0	0	0	0	50	0	0	0	0	0	0	26	0	19	0	0	0	0	0	0	3	3	0
2015-09-09	2015	T5_20	C	0	0	0	0	0	0	0	0	0	0	0	0	0	0	0	0	0	0	0	0	0	0	0	0	0	0	0	0	0	0	2	0	0	0	0	0	50	0	0	0	0	0	0	0	0	0
2015-09-09	2015	T5_40	C	0	0	0	0	0	0	0	0	0	0	0	0	0	0	0	0	0	0	0	0	0	0	0	0	0	0	0	0	0	0	0	0	0	0	0	0	48	0	0	0	0	0	0	0	2	0
2015-09-09	2015	T5_60	C	0	0	0	0	0	0	0	0	0	0	0	0	0	0	0	0	0	0	0	0	0	0	0	0	0	0	0	0	0	0	0	0	0	0	0	0	50	0	0	0	0	0	0	0	0	0
2015-09-09	2015	T5_80	C	0	0	0	0	0	0	0	0	0	0	0	0	0	0	0	0	0	0	0	0	0	0	0	0	0	0	0	0	0	0	1	0	0	0	0	0	47	44	0	0	0	0	0	0	0	0
2015-09-09	2015	T1_75	NR	0	0	0	0	0	0	0	0	0	0	0	0	0	0	0	0	0	0	0	0	0	0	0	0	0	0	0	0	0	0	0	0	0	0	0	0	50	0	0	0	0	0	0	0	0	0
2015-09-09	2015	T1_100	NR	0	0	0	0	0	0	0	0	0	0	0	0	0	0	0	0	0	0	0	0	0	0	0	0	0	0	0	0	0	0	0	0	0	0	0	0	50	0	0	0	0	0	0	0	0	0
2015-09-09	2015	T1_125	NR	0	0	0	0	0	0	0	0	0	37	0	0	0	0	0	0	0	0	0	0	0	0	0	0	0	0	0	0	0	0	1	0	0	0	0	0	12	50	0	0	0	0	0	0	0	0
2015-09-04	2015	T2_100	NR	0	0	0	0	0	0	0	0	0	20	0	0	0	0	0	0	0	0	0	0	0	0	0	0	0	0	0	0	0	0	0	0	0	0	0	0	50	39	0	0	0	0	0	0	0	0
NA	2015	T1_00	I	NA	NA	NA	NA	NA	NA	NA	NA	NA	NA	NA	NA	NA	NA	NA	NA	NA	NA	NA	NA	NA	NA	NA	NA	NA	NA	NA	NA	NA	NA	NA	NA	NA	NA	NA	NA	NA	NA	NA	NA	NA	NA	NA	NA	NA	NA
2015-09-09	2015	T1_25	I	0	0	0	0	0	0	0	0	0	0	0	0	0	0	0	0	0	0	0	0	0	0	0	0	0	0	0	0	0	0	0	0	0	0	0	0	24	39	0	0	0	0	0	0	1	0
2015-09-09	2015	T1_50	I	0	0	0	0	0	0	0	0	0	8	0	0	0	0	0	0	0	0	0	0	0	0	0	0	0	0	0	0	0	0	0	0	0	0	0	0	50	0	0	0	0	0	0	0	0	0
2015-09-04	2015	T2_00	I	0	0	0	0	0	0	0	0	0	0	40	0	0	0	0	0	0	0	0	0	0	0	0	10	0	5	0	0	0	0	0	0	0	0	0	0	0	0	25	0	0	11	0	9	0	0
2015-09-04	2015	T2_25	I	0	0	0	0	0	0	0	0	0	9	50	0	0	0	0	0	0	0	0	0	0	0	0	0	0	0	0	0	0	0	0	6	0	0	0	0	0	0	0	0	0	0	0	0	0	0
2015-09-04	2015	T2_50	I	0	0	0	0	0	0	0	0	0	0	0	0	0	0	0	0	0	0	0	0	0	0	0	0	0	0	0	0	0	0	0	0	0	0	0	0	0	0	0	0	0	0	0	0	50	0
2015-09-04	2015	T2_75	I	0	0	0	0	0	0	0	0	0	39	0	0	0	0	0	0	0	0	0	0	0	0	0	0	0	0	0	0	0	0	1	0	0	0	0	0	27	40	0	0	0	0	0	0	0	0
2015-09-04	2015	T3_00	I	0	0	0	0	0	0	0	0	0	0	0	0	0	0	0	0	0	0	0	0	0	0	0	33	0	0	0	0	0	0	0	0	0	0	0	0	0	0	0	0	5	0	0	0	17	0
2015-09-04	2015	T3_25	I	0	0	0	0	0	0	0	0	0	0	0	0	0	0	0	0	0	0	0	0	0	0	0	0	0	0	0	0	0	0	0	0	0	0	0	0	34	28	0	0	0	0	0	0	2	0
2015-09-04	2015	T3_50	I	0	0	0	0	0	0	0	0	0	0	0	0	0	0	0	0	0	0	0	0	0	0	0	0	0	0	0	0	0	0	1	0	0	0	0	0	25	0	0	0	0	0	0	0	24	0
2015-09-04	2015	T3_75	I	0	0	0	0	0	0	0	0	0	35	0	0	0	0	0	0	24	0	0	0	0	0	0	0	2	0	0	0	0	0	0	0	0	0	4	0	28	0	0	0	0	0	0	0	0	0
2015-09-04	2015	T4_00	I	0	0	0	0	0	0	0	0	0	0	3	0	0	7	0	0	0	0	0	0	0	0	0	47	0	2	0	0	0	0	0	0	0	0	0	0	0	0	0	1	0	0	0	0	3	0
2015-09-04	2015	T4_25	I	0	0	0	0	0	0	0	0	0	0	0	0	0	0	0	0	0	0	0	0	0	0	0	0	0	0	0	0	0	0	0	0	0	0	0	0	17	0	0	0	0	0	0	0	33	0
2015-09-04	2015	T4_50	I	0	0	0	0	0	0	0	0	0	42	0	0	0	0	0	0	0	0	0	0	0	0	0	0	0	0	0	0	0	0	0	0	0	0	0	0	34	23	0	0	0	0	0	0	0	0
2015-09-04	2015	T5_00	I	0	0	0	0	0	0	0	0	0	0	0	0	0	0	0	0	0	0	0	1	0	0	0	0	0	1	2	0	0	0	0	48	12	0	0	0	0	0	0	7	10	0	0	34	0	0
2015-09-04	2015	T5_25	I	0	0	0	0	0	0	0	0	0	0	0	0	0	0	0	0	0	0	0	0	0	0	0	0	0	0	0	0	0	0	2	0	0	0	0	0	34	0	0	0	0	0	0	0	14	0
2015-09-04	2015	T5_50	I	0	0	0	0	0	0	0	0	0	0	0	0	0	0	0	0	0	0	0	0	0	0	0	0	0	0	0	0	0	0	0	0	0	0	0	0	47	18	0	0	0	0	0	0	0	0
2016-09-26	2016	T1_00	C	0	0	0	0	0	0	0	0	0	0	0	0	0	0	0	0	0	0	0	0	0	0	0	25	0	0	0	0	0	0	0	0	26	0	28	0	0	0	0	0	0	0	0	49	0	0
2016-09-26	2016	T1_20	C	0	0	0	0	0	0	0	0	0	2	0	0	0	0	0	0	0	0	0	0	0	0	0	0	0	0	0	0	0	0	0	0	0	0	0	0	33	49	0	0	0	0	0	0	0	0
2016-09-26	2016	T1_40	C	0	0	0	0	0	0	0	0	0	0	0	0	0	0	0	0	0	0	0	0	0	0	0	0	0	0	0	0	0	0	0	0	0	0	0	0	0	0	0	0	0	0	0	0	0	50
2016-09-26	2016	T1_60	C	0	0	0	0	0	0	0	0	0	0	0	0	0	0	0	0	0	0	0	0	0	0	0	0	0	0	0	0	0	0	0	0	0	0	0	0	33	26	0	0	0	0	0	0	0	0
2016-09-26	2016	T2_00	C	0	0	0	29	0	0	0	0	0	0	0	0	4	0	0	0	0	0	0	0	50	0	2	0	0	0	0	0	0	0	0	0	26	5	1	0	0	0	0	0	0	0	0	30	0	0
2016-09-26	2016	T2_20	C	0	0	0	0	0	0	0	0	0	0	0	0	0	0	0	0	0	0	0	0	0	0	0	0	0	0	0	0	0	0	0	0	0	0	0	0	0	0	0	0	0	0	0	0	0	50
2016-09-26	2016	T2_40	C	0	0	0	0	0	0	0	0	0	0	0	0	0	0	0	0	0	0	0	0	0	0	0	0	0	0	0	0	0	0	0	0	0	0	0	0	49	0	0	0	0	0	0	0	1	0
2016-09-26	2016	T2_60	C	0	0	0	0	0	0	0	0	0	4	0	0	0	0	0	0	0	0	0	0	0	0	0	0	0	0	0	0	0	0	0	0	0	0	0	0	0	50	0	0	0	0	0	0	0	0
2016-09-26	2016	T3_00	C	0	0	0	0	0	0	0	0	0	0	0	0	0	0	1	0	28	0	0	0	0	0	0	30	0	0	0	0	0	0	0	0	22	0	20	0	0	0	0	0	0	0	0	17	0	0
2016-09-26	2016	T3_20	C	0	0	0	0	0	0	0	0	0	0	0	0	0	0	0	0	0	0	0	0	0	0	0	0	0	0	0	0	0	0	0	0	0	0	0	0	24	0	0	0	0	0	0	0	0	26
2016-09-26	2016	T3_40	C	0	0	0	0	0	0	0	0	0	0	0	0	0	0	0	0	0	0	0	0	0	0	0	0	0	0	0	0	0	0	0	0	0	0	0	0	10	0	0	0	0	0	0	0	40	0
2016-09-26	2016	T3_60	C	0	0	0	0	0	0	0	0	0	0	0	0	0	0	0	0	0	0	0	0	0	0	0	0	0	0	0	0	0	0	1	0	0	0	0	0	50	1	0	0	0	0	0	0	0	0
2016-09-26	2016	T4_00	C	0	0	0	0	0	0	0	0	0	0	0	0	0	0	0	0	0	0	0	0	0	0	0	24	0	3	0	0	0	0	0	0	9	2	31	0	0	0	0	0	0	0	0	26	0	0
2016-09-26	2016	T4_20	C	0	0	0	0	0	0	0	0	0	8	0	0	0	0	0	0	0	0	0	0	0	0	0	0	0	0	0	0	0	0	0	0	0	0	0	0	35	5	0	0	0	0	0	0	12	0
2016-09-26	2016	T4_40	C	0	0	0	0	0	0	0	0	0	0	0	0	0	0	0	0	0	0	0	0	0	0	0	0	0	0	0	0	0	0	0	0	0	0	0	0	0	0	0	0	0	0	0	0	0	50
2016-09-26	2016	T4_60	C	0	0	0	0	0	0	0	0	0	0	0	0	0	0	0	0	0	0	0	0	0	0	0	0	0	0	0	0	0	0	0	0	0	0	0	0	29	14	0	0	0	0	0	0	1	0
NA	2016	T4_80	C	NA	NA	NA	NA	NA	NA	NA	NA	NA	NA	NA	NA	NA	NA	NA	NA	NA	NA	NA	NA	NA	NA	NA	NA	NA	NA	NA	NA	NA	NA	NA	NA	NA	NA	NA	NA	NA	NA	NA	NA	NA	NA	NA	NA	NA	NA
2016-09-26	2016	T5_00	C	0	0	0	0	0	0	0	0	0	0	0	0	0	0	0	0	37	0	0	0	50	0	0	0	0	0	0	50	0	0	0	0	0	0	20	0	23	0	0	0	0	0	0	0	5	0
2016-09-26	2016	T5_20	C	0	0	0	0	0	0	0	0	0	0	0	0	0	0	0	0	0	0	0	0	0	0	0	0	0	0	0	0	0	0	0	0	0	0	0	0	50	0	0	0	0	0	0	0	0	0
2016-09-26	2016	T5_40	C	0	0	0	0	0	0	0	0	0	0	0	0	0	0	0	0	0	0	0	0	0	0	0	0	0	0	0	0	0	0	1	0	0	0	0	0	47	0	0	0	0	0	0	0	3	0
2016-09-26	2016	T5_60	C	0	0	0	0	0	0	0	0	0	0	0	0	0	0	0	0	0	0	0	0	0	0	0	0	0	0	0	0	0	0	0	0	0	0	0	0	49	0	0	0	0	0	0	0	1	0
2016-09-26	2016	T5_80	C	0	0	0	0	0	0	0	0	0	0	0	0	0	0	0	0	0	0	0	0	0	0	0	0	0	0	0	0	0	0	0	0	0	0	13	0	41	40	0	0	0	0	0	9	0	0
2016-09-23	2016	T1_75	NR	0	0	0	0	0	0	0	0	0	0	0	0	0	0	0	0	0	0	0	0	0	0	0	0	0	0	0	0	0	0	0	0	0	0	0	0	50	1	0	0	0	0	0	0	0	0
2016-09-23	2016	T1_100	NR	0	0	0	0	0	0	0	0	0	1	0	0	0	0	0	0	0	0	0	0	0	0	0	0	0	0	0	0	0	0	0	0	0	0	0	0	50	16	0	0	0	0	0	0	0	0
2016-09-23	2016	T1_125	NR	0	0	0	0	2	0	0	0	0	33	0	0	0	0	0	0	0	0	0	0	0	0	0	0	0	0	0	0	0	0	0	0	0	0	0	0	11	50	0	0	0	0	0	0	0	0
2016-09-23	2016	T2_100	NR	0	0	0	0	0	0	0	0	0	15	0	0	0	0	0	0	0	0	0	0	0	0	0	0	0	0	0	0	0	0	0	0	0	0	0	0	50	42	0	0	0	0	0	0	0	0
NA	2016	T1_00	I	NA	NA	NA	NA	NA	NA	NA	NA	NA	NA	NA	NA	NA	NA	NA	NA	NA	NA	NA	NA	NA	NA	NA	NA	NA	NA	NA	NA	NA	NA	NA	NA	NA	NA	NA	NA	NA	NA	NA	NA	NA	NA	NA	NA	NA	NA
2016-09-23	2016	T1_25	I	0	0	0	0	0	0	0	0	0	1	0	0	0	0	0	0	0	0	0	0	0	0	0	0	0	0	0	0	0	0	0	0	0	0	0	0	36	50	0	0	0	0	0	0	0	0
2016-09-23	2016	T1_50	I	0	0	0	0	0	0	0	0	0	22	0	0	0	0	0	0	0	0	0	0	0	0	0	0	0	0	0	0	0	0	0	0	0	0	0	0	50	0	0	0	0	0	0	0	0	0
2016-09-23	2016	T2_00	I	0	0	0	0	0	0	0	0	0	0	0	0	0	0	0	0	0	0	0	0	0	0	0	15	0	0	0	0	0	0	0	0	0	0	13	0	0	0	38	0	5	0	13	9	0	0
2016-09-23	2016	T2_25	I	0	0	0	0	0	0	0	0	0	31	50	0	0	0	0	0	0	0	0	0	0	0	0	0	0	0	0	0	0	0	0	1	0	0	0	0	0	0	0	0	0	0	0	0	0	0
2016-09-23	2016	T2_50	I	0	0	0	0	0	0	0	0	0	0	0	0	0	0	0	0	0	0	0	0	0	0	0	0	0	0	0	0	0	0	0	0	0	0	0	0	7	0	0	0	0	0	0	0	43	0
2016-09-23	2016	T2_75	I	0	0	0	0	0	0	0	0	0	38	0	0	0	0	0	0	0	0	0	0	0	0	0	0	0	0	0	0	0	0	2	0	0	0	0	0	27	47	0	0	0	0	0	0	0	0
2016-09-23	2016	T3_00	I	0	0	0	0	0	0	0	0	0	0	0	0	0	0	0	0	0	0	0	0	0	0	0	41	0	0	0	0	0	0	0	0	0	0	0	0	0	0	0	0	3	0	0	0	9	0
2016-09-23	2016	T3_25	I	0	0	0	0	0	0	0	0	0	16	0	0	0	0	0	0	0	0	0	0	0	0	0	0	0	0	0	0	0	0	8	0	0	0	0	0	48	26	0	0	0	0	0	0	0	0
2016-09-23	2016	T3_50	I	0	0	0	0	0	0	0	0	0	0	0	0	0	0	0	0	0	0	0	0	0	0	0	0	0	0	0	0	0	0	1	0	0	0	0	0	30	0	0	0	0	0	0	0	20	0
2016-09-23	2016	T3_75	I	0	0	0	0	0	0	0	0	0	37	0	0	0	0	0	1	38	2	0	0	0	0	0	0	1	0	0	0	0	0	0	0	0	0	5	0	23	10	0	0	0	0	0	0	0	0
2016-09-23	2016	T4_00	I	0	0	0	0	0	0	0	0	0	0	4	0	0	5	0	0	0	0	0	0	0	0	0	49	0	0	0	0	0	0	0	0	0	0	0	0	0	0	0	3	0	0	0	0	0	0
2016-09-23	2016	T4_25	I	0	0	0	0	0	0	0	0	0	0	0	0	0	0	0	0	0	0	0	0	0	0	0	0	0	0	0	0	0	0	2	0	0	0	0	0	30	0	0	0	0	0	0	0	20	0
2016-09-23	2016	T4_50	I	0	0	0	0	0	0	0	0	0	39	0	0	0	0	0	0	0	0	0	0	0	0	0	0	0	0	0	0	0	0	0	0	0	0	0	0	43	27	0	0	0	0	0	0	0	0
2016-09-23	2016	T5_00	I	0	0	0	0	0	0	0	0	0	0	0	1	0	0	0	0	0	0	0	0	0	0	0	0	0	1	2	0	0	0	0	49	0	0	0	0	0	0	0	24	4	12	0	30	0	0
2016-09-23	2016	T5_25	I	0	0	0	0	0	0	0	0	0	0	0	0	0	0	0	0	0	0	0	0	0	0	0	0	0	0	0	0	0	0	3	0	0	0	0	0	43	0	0	0	0	0	0	0	7	0
2016-09-23	2016	T5_50	I	0	0	0	0	0	0	0	0	0	0	0	0	0	0	0	0	0	0	0	0	0	0	0	0	0	0	0	0	0	0	1	0	0	0	0	0	45	30	0	0	0	0	0	0	0	0
2017-09-29	2017	T1_00	C	0	0	0	0	0	0	0	0	0	0	0	0	0	0	0	0	0	0	0	0	0	0	2	28	0	0	0	0	0	0	0	0	24	3	24	0	0	0	0	0	0	0	0	48	0	0
2017-09-29	2017	T1_20	C	0	0	0	0	0	0	0	0	0	5	0	0	0	0	0	0	0	0	0	0	0	0	0	0	0	0	0	0	0	0	0	0	0	0	0	0	32	49	0	0	0	0	0	0	0	0
2017-09-29	2017	T1_40	C	0	0	0	0	0	0	0	0	0	0	0	0	0	0	0	0	0	0	0	0	0	0	0	0	0	0	0	0	0	0	0	0	0	0	0	0	0	0	0	0	0	0	0	0	0	50
2017-09-29	2017	T1_60	C	0	0	0	0	0	0	0	0	0	0	0	0	0	0	0	0	0	0	0	0	0	0	0	0	0	0	0	0	0	0	2	0	0	0	0	0	44	30	0	0	0	0	0	0	0	0
2017-09-29	2017	T2_00	C	0	0	0	25	0	0	0	0	0	0	0	0	3	0	0	0	0	0	0	0	50	0	0	0	0	0	0	0	0	0	0	0	6	5	1	0	0	0	0	0	0	0	0	0	1	0
2017-09-29	2017	T2_20	C	0	0	0	0	0	0	0	0	0	0	0	0	0	0	0	0	0	0	0	0	0	0	0	0	0	0	0	0	0	0	0	0	0	0	0	0	0	0	0	0	0	0	0	0	0	50
2017-09-29	2017	T2_40	C	0	0	0	0	0	0	0	0	0	0	0	0	0	0	0	0	0	0	0	0	0	0	0	0	0	0	0	0	0	0	0	0	0	0	0	0	48	0	0	0	0	0	0	0	2	0
2017-09-29	2017	T2_60	C	0	0	0	0	0	0	0	0	0	2	0	0	0	0	0	0	0	0	0	0	0	0	0	0	0	0	0	0	0	0	0	0	0	0	0	0	0	50	0	0	0	0	0	0	0	0
2017-09-29	2017	T3_00	C	0	0	0	1	0	1	0	0	0	0	0	0	0	0	2	0	32	0	0	0	25	0	0	22	0	0	0	0	0	0	0	0	3	0	28	0	0	0	0	0	0	0	0	17	0	0
2017-09-29	2017	T3_20	C	0	0	0	0	0	0	0	0	0	0	0	0	0	0	0	0	0	0	0	0	0	0	0	0	0	0	0	0	0	0	0	0	0	0	0	0	22	0	0	0	0	0	0	0	0	28
2017-09-29	2017	T3_40	C	0	0	0	0	0	0	0	0	0	0	0	0	0	0	0	0	0	0	0	0	0	0	0	0	0	0	0	0	0	0	0	0	0	0	0	0	9	0	0	0	0	0	0	0	41	0
2017-09-29	2017	T3_60	C	0	0	0	0	0	0	0	0	0	0	0	0	0	0	0	0	0	0	0	0	0	0	0	0	0	0	0	0	0	0	3	0	0	0	0	0	46	0	0	0	0	0	0	0	0	0
2017-09-29	2017	T4_00	C	0	0	0	7	0	0	0	0	0	0	0	0	0	0	0	0	0	0	0	0	0	0	0	26	0	1	0	0	0	0	0	0	2	2	21	0	0	0	0	0	0	0	0	24	0	0
2017-09-29	2017	T4_20	C	0	0	0	0	0	0	0	0	0	17	0	0	0	0	0	0	0	0	0	0	0	0	0	0	0	0	0	0	0	0	0	0	0	0	0	0	39	13	0	0	0	0	0	0	3	0
2017-09-29	2017	T4_40	C	0	0	0	0	0	0	0	0	0	0	0	0	0	0	0	0	0	0	0	0	0	0	0	0	0	0	0	0	0	0	0	0	0	0	0	0	0	0	0	0	0	0	0	0	0	50
2017-09-29	2017	T4_60	C	0	0	0	0	0	0	0	0	0	0	0	0	0	0	0	0	0	0	0	0	0	0	0	0	0	0	0	0	0	0	1	0	0	0	0	0	40	15	0	0	0	0	0	0	0	0
2017-09-29	2017	T4_80	C	0	0	0	0	0	0	0	0	0	0	0	0	0	0	0	0	0	0	0	0	0	0	0	0	0	0	0	0	0	0	0	0	0	0	0	0	47	47	0	0	0	0	0	0	1	0
2017-09-29	2017	T5_00	C	0	0	0	0	0	0	0	0	0	0	0	0	0	0	0	0	32	0	0	0	50	0	0	0	0	0	0	50	0	0	0	0	0	0	15	0	5	0	0	0	0	0	0	0	7	0
2017-09-29	2017	T5_20	C	0	0	0	0	0	0	0	0	0	0	0	0	0	0	0	0	0	0	0	0	0	0	0	0	0	0	0	0	0	0	0	0	0	0	0	0	49	0	0	0	0	0	0	0	1	0
2017-09-29	2017	T5_40	C	0	0	0	0	0	0	0	0	0	0	0	0	0	0	0	0	0	0	0	0	0	0	0	0	0	0	0	0	0	0	0	0	0	0	0	0	50	0	0	0	0	0	0	0	0	0
2017-09-29	2017	T5_60	C	0	0	0	0	0	0	0	0	0	0	0	0	0	0	0	0	0	0	0	0	0	0	0	0	0	0	0	0	0	0	0	0	0	0	0	0	49	0	0	0	0	0	0	0	1	0
2017-09-29	2017	T5_80	C	0	0	0	0	0	0	0	0	0	0	0	0	0	0	0	0	0	0	0	0	0	0	0	0	0	0	0	0	0	0	0	0	0	0	0	0	47	46	0	0	0	0	0	0	0	0
2017-09-26	2017	T1_75	NR	0	0	0	0	0	0	0	0	0	0	0	0	0	0	0	0	0	0	0	0	0	0	0	0	0	0	0	0	0	0	0	0	0	0	0	0	50	0	0	0	0	0	0	0	0	0
2017-09-26	2017	T1_100	NR	0	0	0	0	0	0	0	0	0	1	0	0	0	0	0	0	0	0	0	0	0	0	0	0	0	0	0	0	0	0	0	0	0	0	0	0	30	15	0	0	0	0	0	0	0	0
2017-09-26	2017	T1_125	NR	0	0	0	0	0	0	0	0	0	25	0	0	0	0	0	0	0	0	0	0	0	0	0	0	0	0	0	0	0	0	0	0	0	0	0	0	21	50	0	0	0	0	0	0	0	0
2017-09-26	2017	T2_100	NR	0	0	0	0	0	0	0	0	0	1	0	0	0	0	0	0	0	0	0	0	0	0	0	0	0	0	0	0	0	0	0	0	0	0	0	0	50	46	0	0	0	0	0	0	0	0
NA	2017	T1_00	I	NA	NA	NA	NA	NA	NA	NA	NA	NA	NA	NA	NA	NA	NA	NA	NA	NA	NA	NA	NA	NA	NA	NA	NA	NA	NA	NA	NA	NA	NA	NA	NA	NA	NA	NA	NA	NA	NA	NA	NA	NA	NA	NA	NA	NA	NA
2017-09-26	2017	T1_25	I	0	0	0	0	0	0	0	0	0	0	0	0	0	0	0	0	0	0	0	0	0	0	0	0	0	0	0	0	0	0	0	0	0	0	0	0	39	49	0	0	0	0	0	0	0	0
2017-09-26	2017	T1_50	I	0	0	0	0	0	0	0	0	0	28	0	0	0	0	0	0	0	0	0	0	0	0	0	0	0	0	0	0	0	0	5	0	0	0	0	0	50	0	0	0	0	0	0	0	0	0
2017-09-26	2017	T2_00	I	0	0	0	0	0	0	0	0	0	2	28	0	0	0	0	0	0	0	0	0	0	0	0	31	0	0	0	0	0	0	0	1	0	0	11	0	0	5	13	0	3	0	25	0	2	0
2017-09-26	2017	T2_25	I	0	0	0	0	0	0	0	0	0	41	29	0	0	0	0	0	0	0	0	0	0	0	0	0	0	0	0	0	0	0	0	0	0	0	0	0	0	2	0	0	0	0	0	0	0	0
2017-09-26	2017	T2_50	I	0	0	0	0	0	0	0	0	0	3	0	0	0	0	0	0	0	0	0	0	0	0	0	0	0	0	0	0	0	0	0	0	0	0	0	0	35	0	0	0	0	0	0	0	15	0
2017-09-26	2017	T2_75	I	0	0	0	0	0	0	0	0	0	40	0	0	0	0	0	0	0	0	0	0	0	0	0	0	0	0	0	0	0	0	0	0	0	0	0	0	29	48	0	0	0	0	0	0	0	0
2017-09-26	2017	T3_00	I	0	0	0	0	0	0	0	0	0	0	0	0	0	0	0	0	0	0	0	0	0	0	0	47	0	0	0	0	0	0	0	0	0	0	0	0	0	0	0	0	3	0	0	0	3	0
2017-09-26	2017	T3_25	I	0	0	0	0	0	0	0	0	0	3	0	0	0	0	0	2	0	0	0	0	0	0	0	0	0	0	0	0	0	0	0	0	0	0	0	0	43	31`	0	0	0	0	0	0	0	0
2017-09-26	2017	T3_50	I	0	0	0	0	0	0	0	0	0	0	0	0	0	0	0	0	0	0	0	0	0	0	0	0	0	0	0	0	0	0	0	0	0	0	0	0	50	0	0	0	0	0	0	0	0	0
2017-09-26	2017	T3_75	I	0	0	0	0	7	0	0	0	0	28	0	0	0	0	0	2	13	2	0	0	0	0	0	0	11	0	0	0	0	0	1	0	0	0	2	0	25	16	0	0	0	0	0	0	0	0
2017-09-26	2017	T4_00	I	0	0	0	0	0	0	0	0	0	0	0	0	0	1	0	0	0	0	0	0	0	0	0	44	0	0	0	0	0	0	0	0	0	0	0	0	0	0	0	2	0	0	0	0	6	0
2017-09-26	2017	T4_25	I	0	0	0	0	0	0	0	0	0	0	0	0	0	0	0	0	0	0	0	0	0	0	0	0	0	0	0	0	0	0	0	0	0	0	0	0	47	0	0	0	0	0	0	0	3	0
2017-09-26	2017	T4_50	I	0	0	0	0	0	0	0	0	0	37	0	0	0	0	0	0	0	0	0	0	0	0	0	0	0	0	0	0	0	0	0	0	0	0	0	0	41	43	0	0	0	0	0	0	0	0
2017-09-26	2017	T5_00	I	0	0	0	2	0	0	0	0	0	0	0	1	0	0	0	0	0	0	0	0	0	0	0	9	0	0	0	0	0	0	0	29	0	0	0	0	0	0	0	4	7	18	0	30	0	0
2017-09-26	2017	T5_25	I	0	0	0	0	0	0	0	0	0	3	0	0	0	0	0	0	0	0	0	0	0	0	0	0	0	0	0	0	0	0	0	0	0	0	0	0	50	0	0	0	0	0	0	0	0	0
2017-09-26	2017	T5_50	I	0	0	0	0	0	0	0	0	0	0	0	0	0	0	0	0	0	0	0	0	0	0	0	0	0	0	0	0	0	0	0	0	0	0	0	0	50	36	0	0	0	0	0	0	0	0
2018-09-26	2018	T1_00	C	0	0	0	0	0	0	0	0	0	0	0	0	0	0	0	0	0	0	0	0	0	0	0	26	0	0	0	0	0	0	0	0	20	2	20	0	0	0	0	0	0	0	0	40	0	0
2018-09-26	2018	T1_20	C	0	0	0	0	0	0	0	0	0	0	0	0	0	0	0	0	0	0	0	0	0	0	0	0	0	0	0	0	0	0	0	0	0	0	0	0	34	48	0	0	0	0	0	0	0	0
2018-09-26	2018	T1_40	C	0	0	0	0	0	0	0	0	0	0	0	0	0	0	0	0	0	0	0	0	0	0	0	0	0	0	0	0	0	0	0	0	0	0	0	0	0	0	0	0	0	0	0	0	0	50
2018-09-26	2018	T1_60	C	0	0	0	0	0	0	0	0	0	0	0	0	0	0	0	0	0	0	0	0	0	0	0	0	0	0	0	0	0	0	0	0	0	0	0	0	50	0	0	0	0	0	0	0	0	0
NA	2018	T2_00	C	NA	NA	NA	NA	NA	NA	NA	NA	NA	NA	NA	NA	NA	NA	NA	NA	NA	NA	NA	NA	NA	NA	NA	NA	NA	NA	NA	NA	NA	NA	NA	NA	NA	NA	NA	NA	NA	NA	NA	NA	NA	NA	NA	NA	NA	NA
2018-09-26	2018	T2_20	C	0	0	0	0	0	0	0	0	0	0	0	0	0	0	0	0	0	0	0	0	0	0	0	0	0	0	0	0	0	0	0	0	0	0	0	0	0	0	0	0	0	0	0	0	0	50
2018-09-26	2018	T2_40	C	0	0	0	0	0	0	0	0	0	0	0	0	0	0	0	0	0	0	0	0	0	0	0	0	0	0	0	0	0	0	0	0	0	0	0	0	49	0	0	0	0	0	0	0	1	0
2018-09-26	2018	T2_60	C	0	0	0	0	0	0	0	0	0	6	0	0	0	0	0	0	0	0	0	0	0	0	0	0	0	0	0	0	0	0	0	0	0	0	0	0	0	50	0	0	0	0	0	0	0	0
2018-09-26	2018	T3_00	C	0	0	0	2	0	0	0	0	0	0	0	0	0	0	4	0	18	0	0	0	25	0	0	32	0	0	0	0	0	0	0	0	9	0	17	0	0	0	0	0	0	0	0	18	0	0
2018-09-26	2018	T3_20	C	0	0	0	0	0	0	0	0	0	0	0	0	0	0	0	0	0	0	0	0	0	0	0	0	0	0	0	0	0	0	0	0	0	0	0	0	21	0	0	0	0	0	0	0	0	29
2018-09-26	2018	T3_40	C	0	0	0	0	0	0	0	0	0	0	0	0	0	0	0	0	0	0	0	0	0	0	0	0	0	0	0	0	0	0	0	0	0	0	0	0	6	0	0	0	0	0	0	0	44	0
2018-09-26	2018	T3_60	C	0	0	0	0	0	0	0	0	0	0	0	0	0	0	0	0	0	0	0	0	0	0	0	0	0	0	0	0	0	0	0	0	0	0	0	0	50	0	0	0	0	0	0	0	0	0
2018-09-26	2018	T4_00	C	0	0	0	0	0	0	0	0	0	0	0	0	0	0	0	0	0	0	0	0	0	0	0	20	0	0	0	0	0	0	0	0	4	0	28	0	0	0	0	0	0	0	0	22	0	0
2018-09-26	2018	T4_20	C	0	0	0	0	0	0	0	0	0	14	0	0	0	0	0	0	0	0	0	0	0	0	0	0	0	0	0	0	0	0	0	0	0	0	0	0	42	20	0	0	0	0	0	0	0	0
2018-09-26	2018	T4_40	C	0	0	0	0	0	0	0	0	0	0	0	0	0	0	0	0	0	0	0	0	0	0	0	0	0	0	0	0	0	0	0	0	0	0	0	0	0	0	0	0	0	0	0	0	0	50
2018-09-26	2018	T4_60	C	0	0	0	0	0	0	0	0	0	0	0	0	0	0	0	0	0	0	0	0	0	0	0	0	0	0	0	0	0	0	0	0	0	0	0	0	48	9	0	0	0	0	0	0	2	0
NA	2018	T4_80	C	NA	NA	NA	NA	NA	NA	NA	NA	NA	NA	NA	NA	NA	NA	NA	NA	NA	NA	NA	NA	NA	NA	NA	NA	NA	NA	NA	NA	NA	NA	NA	NA	NA	NA	NA	NA	NA	NA	NA	NA	NA	NA	NA	NA	NA	NA
2018-09-26	2018	T5_00	C	0	0	0	0	0	0	0	0	0	0	0	0	0	0	0	0	38	0	0	0	50	0	0	0	0	0	0	50	0	0	0	0	0	0	27	0	4	0	0	0	0	0	0	0	3	0
2018-09-26	2018	T5_20	C	0	0	0	0	0	0	0	0	0	0	0	0	0	0	0	0	0	0	0	0	0	0	0	0	0	0	0	0	0	0	0	0	0	0	0	0	48	0	0	0	0	0	0	0	2	0
2018-09-26	2018	T5_40	C	0	0	0	0	0	0	0	0	0	0	0	0	0	0	0	0	0	0	0	0	0	0	0	0	0	0	0	0	0	0	0	0	0	0	0	0	50	0	0	0	0	0	0	0	0	0
2018-09-26	2018	T5_60	C	0	0	0	0	0	0	0	0	0	0	0	0	0	0	0	0	0	0	0	0	0	0	0	0	0	0	0	0	0	0	0	0	0	0	0	0	50	0	0	0	0	0	0	0	0	0
NA	2018	T5_80	C	NA	NA	NA	NA	NA	NA	NA	NA	NA	NA	NA	NA	NA	NA	NA	NA	NA	NA	NA	NA	NA	NA	NA	NA	NA	NA	NA	NA	NA	NA	NA	NA	NA	NA	NA	NA	NA	NA	NA	NA	NA	NA	NA	NA	NA	NA
2018-09-26	2018	T1_75	NR	0	0	0	0	0	0	0	0	0	0	0	0	0	0	0	0	0	0	0	0	0	0	0	0	0	0	0	0	0	0	2	0	0	0	0	0	50	0	0	0	0	0	0	0	0	0
2018-09-26	2018	T1_100	NR	0	0	0	0	0	0	0	0	0	0	0	0	0	0	0	0	0	0	0	0	0	0	0	0	0	0	0	0	0	0	1	0	0	0	0	0	50	8	0	0	0	0	0	0	0	0
2018-09-26	2018	T1_125	NR	0	0	0	0	0	0	0	0	0	27	0	0	0	0	0	0	0	0	0	0	0	0	0	0	0	0	0	0	0	0	0	0	0	0	0	0	16	50	0	0	0	0	0	0	0	0
2018-09-26	2018	T2_100	NR	0	0	0	0	0	0	0	0	0	0	0	0	0	0	0	0	0	0	0	0	0	0	0	0	0	0	0	0	0	0	0	0	0	0	0	0	50	36	0	0	0	0	0	0	0	0
NA	2018	T1_00	I	NA	NA	NA	NA	NA	NA	NA	NA	NA	NA	NA	NA	NA	NA	NA	NA	NA	NA	NA	NA	NA	NA	NA	NA	NA	NA	NA	NA	NA	NA	NA	NA	NA	NA	NA	NA	NA	NA	NA	NA	NA	NA	NA	NA	NA	NA
2018-09-26	2018	T1_25	I	0	0	0	0	0	0	0	0	0	0	0	0	0	0	0	0	0	0	0	0	0	0	0	0	0	0	0	0	0	0	0	0	0	0	0	0	33	35	0	0	0	0	0	0	5	0
2018-09-26	2018	T1_50	I	0	0	0	0	0	0	0	0	0	38	0	0	0	0	0	0	0	0	0	0	0	0	0	0	0	0	0	0	0	0	3	0	0	0	0	0	49	3	0	0	0	0	0	0	0	0
2018-09-26	2018	T2_00	I	0	0	0	0	0	0	0	0	0	0	28	0	0	0	0	0	0	0	16	0	0	0	0	33	0	0	0	0	0	0	0	0	0	0	16	0	0	0	0	0	0	0	37	0	0	0
2018-09-26	2018	T2_25	I	0	0	0	0	0	0	0	0	0	37	36	0	0	0	0	0	0	0	0	0	0	0	0	0	1	0	0	0	0	0	0	4	0	0	0	0	0	0	0	0	0	0	0	0	0	0
2018-09-26	2018	T2_50	I	0	0	0	0	0	0	0	0	0	4	0	0	0	0	0	0	0	0	0	0	0	0	0	0	0	0	0	0	0	0	0	0	0	0	0	0	49	0	0	0	0	0	0	0	1	0
2018-09-26	2018	T2_75	I	0	0	0	0	0	0	0	0	0	42	0	0	0	0	0	0	0	0	0	0	0	0	0	0	0	0	0	0	0	0	0	0	0	0	0	0	27	49	0	0	0	0	0	0	0	0
2018-09-26	2018	T3_00	I	0	0	0	0	0	0	0	0	0	0	0	0	0	0	0	0	0	0	0	0	0	0	0	50	0	0	0	0	0	0	0	0	0	0	0	0	0	0	0	0	2	0	0	0	0	0
2018-09-26	2018	T3_25	I	0	0	0	0	0	0	0	0	0	12	0	0	0	0	0	1	0	0	0	0	0	0	0	0	0	0	0	0	0	0	1	0	0	0	0	0	45	44	0	0	0	0	0	0	0	0
2018-09-26	2018	T3_50	I	0	0	0	0	0	0	0	0	0	0	0	0	0	0	0	0	0	0	0	0	0	0	0	0	0	0	0	0	0	0	9	0	0	0	0	0	49	0	0	0	0	0	0	0	1	0
2018-09-26	2018	T3_75	I	0	0	0	0	5	0	0	0	0	31	0	0	0	0	0	2	46	2	0	0	0	0	0	0	40	0	0	0	0	0	0	0	0	0	3	0	23	16	0	0	0	0	0	0	0	0
2018-09-26	2018	T4_00	I	0	0	0	0	0	0	0	0	0	0	0	0	0	0	0	0	0	0	0	0	0	0	0	45	0	3	0	0	0	0	0	0	0	0	0	0	0	0	0	1	0	0	0	0	3	0
2018-09-26	2018	T4_25	I	0	0	0	0	0	0	0	0	0	0	0	0	0	0	0	0	0	0	0	0	0	0	0	0	0	0	0	0	0	0	4	0	0	0	0	0	49	0	0	0	0	0	0	0	1	0
2018-09-26	2018	T4_50	I	0	0	0	0	1	0	0	0	0	44	0	0	0	0	0	2	0	0	0	0	0	0	0	0	0	0	0	0	0	0	1	0	0	0	0	0	34	42	0	0	0	0	0	0	0	0
NA	2018	T5_00	I	NA	NA	NA	NA	NA	NA	NA	NA	NA	NA	NA	NA	NA	NA	NA	NA	NA	NA	NA	NA	NA	NA	NA	NA	NA	NA	NA	NA	NA	NA	NA	NA	NA	NA	NA	NA	NA	NA	NA	NA	NA	NA	NA	NA	NA	NA
2018-09-26	2018	T5_25	I	0	0	0	0	0	0	0	0	0	3	0	0	0	0	0	0	0	0	0	0	0	0	0	0	0	0	0	0	0	0	13	0	0	0	0	0	49	0	0	0	0	0	0	0	0	0
2018-09-26	2018	T5_50	I	0	0	0	0	1	0	0	0	0	0	0	0	0	0	0	0	0	2	0	0	0	0	0	0	0	0	0	0	0	0	6	0	0	0	0	0	39	47	0	0	0	0	0	0	0	0
2019-09-26	2019	T1_00	C	0	0	0	0	0	0	0	0	0	0	0	0	0	0	0	0	0	0	0	0	0	0	0	39	0	0	0	0	0	0	0	0	0	0	4	0	0	0	0	0	0	0	0	48	0	0
2019-08-21	2019	T1_20	C	0	0	0	0	0	0	0	0	0	0	0	0	0	0	0	0	0	0	0	0	0	0	0	0	0	0	0	0	0	0	0	0	0	0	0	0	50	5	0	0	0	0	0	0	0	0
2019-08-26	2019	T1_40	C	0	0	0	0	0	0	0	0	0	0	0	0	0	0	0	0	0	0	0	0	0	0	0	0	0	0	0	0	0	0	0	0	0	0	0	0	0	0	0	0	0	0	0	0	0	50
2019-08-26	2019	T1_60	C	0	0	0	0	0	0	0	0	0	0	0	0	0	0	0	0	0	0	0	0	0	0	0	0	0	0	0	0	0	0	1	0	0	0	0	0	50	0	0	0	0	0	0	0	0	0
2019-09-26	2019	T2_00	C	0	0	0	0	0	0	0	0	0	0	0	0	0	0	0	0	0	0	0	0	0	0	0	0	0	0	0	50	0	0	0	0	0	4	0	0	0	0	0	0	0	0	0	34	0	0
2019-08-26	2019	T2_20	C	0	0	0	0	0	0	0	0	0	0	0	0	0	0	0	0	0	0	0	0	0	0	0	0	0	0	0	0	0	0	0	0	0	0	0	0	0	0	0	0	0	0	0	0	0	50
2019-08-26	2019	T2_40	C	0	0	0	0	0	0	0	0	0	0	0	0	0	0	0	0	0	0	0	0	0	0	0	0	0	0	0	0	0	0	0	0	0	0	0	0	50	0	0	0	0	0	0	0	0	0
2019-08-26	2019	T2_60	C	0	0	0	0	0	0	0	0	0	3	0	0	0	0	0	0	0	0	0	0	0	0	0	0	0	0	0	0	0	0	0	0	0	0	0	0	0	50	0	0	0	0	0	0	0	0
2019-09-26	2019	T3_00	C	0	0	0	2	0	0	0	0	0	0	0	0	0	0	4	0	15	0	0	0	50	0	0	32	0	0	0	0	0	0	0	0	0	0	5	0	0	0	0	4	0	0	0	25	0	0
2019-08-26	2019	T3_20	C	0	0	0	0	0	0	0	0	0	0	0	0	0	0	0	0	0	0	0	0	0	0	0	0	0	0	0	0	0	0	0	0	0	0	0	0	17	0	0	0	0	0	0	0	0	33
2019-08-26	2019	T3_40	C	0	0	0	0	0	0	0	0	0	0	0	0	0	0	0	0	0	0	0	0	0	0	0	0	0	0	0	0	0	0	0	0	0	0	0	0	8	0	0	0	0	0	0	0	29	13
2019-08-26	2019	T3_60	C	0	0	0	0	0	0	0	0	0	0	0	0	0	0	0	0	0	0	0	0	0	0	0	0	0	0	0	0	0	0	0	0	0	0	0	0	50	0	0	0	0	0	0	0	0	0
2019-09-26	2019	T4_00	C	0	0	0	0	0	0	0	0	0	0	0	0	0	0	0	0	0	0	0	0	0	0	2	7	0	0	0	0	3	0	0	0	0	1	0	15	0	0	0	0	0	0	0	40	0	0
2019-08-26	2019	T4_20	C	0	0	0	0	0	0	0	0	0	3	0	0	0	0	0	0	0	0	0	0	0	0	0	0	0	0	0	0	0	0	0	0	0	0	0	0	40	20	0	0	0	0	0	0	0	0
2019-08-26	2019	T4_40	C	0	0	0	0	0	0	0	0	0	0	0	0	0	0	0	0	0	0	0	0	0	0	0	0	0	0	0	0	0	0	0	0	0	0	0	0	0	0	0	0	0	0	0	0	0	50
2019-08-26	2019	T4_60	C	0	0	0	0	0	0	0	0	0	0	0	0	0	0	0	0	0	0	0	0	0	0	0	0	0	0	0	0	0	0	0	0	0	0	0	0	50	10	0	0	0	0	0	0	0	0
2019-08-26	2019	T4_80	C	0	0	0	0	0	0	0	0	0	0	0	0	0	0	0	0	0	0	0	0	0	0	0	0	0	0	0	0	0	0	0	0	0	0	0	0	45	47	0	0	0	0	0	0	0	0
2019-08-26	2019	T5_00	C	0	0	0	0	0	0	0	0	0	1	0	0	0	0	0	0	41	0	0	0	0	0	0	8	0	0	0	50	0	0	0	0	0	0	26	0	10	1	0	0	1	0	0	0	0	0
2019-08-26	2019	T5_20	C	0	0	0	0	0	0	0	0	0	0	0	0	0	0	0	0	0	0	0	0	0	0	0	0	0	0	0	0	0	0	0	0	0	0	0	0	50	0	0	0	0	0	0	0	0	0
2019-08-26	2019	T5_40	C	0	0	0	0	0	0	0	0	0	0	0	0	0	0	0	0	0	0	0	0	0	0	0	0	0	0	0	0	0	0	0	0	0	0	0	0	50	0	0	0	0	0	0	0	0	0
2019-08-26	2019	T5_60	C	0	0	0	0	0	0	0	0	0	0	0	0	0	0	0	0	0	0	0	0	0	0	0	0	0	0	0	0	0	0	0	0	0	0	0	0	50	0	0	0	0	0	0	0	0	0
NA	2019	T5_80	C	NA	NA	NA	NA	NA	NA	NA	NA	NA	NA	NA	NA	NA	NA	NA	NA	NA	NA	NA	NA	NA	NA	NA	NA	NA	NA	NA	NA	NA	NA	NA	NA	NA	NA	NA	NA	NA	NA	NA	NA	NA	NA	NA	NA	NA	NA
2019-09-11	2019	T1_75	NR	0	0	0	0	0	0	0	0	0	0	0	0	0	0	0	0	0	0	0	0	0	0	0	0	0	0	0	0	0	0	1	0	0	0	0	0	50	0	0	0	0	0	0	0	0	0
2019-09-11	2019	T1_100	NR	0	0	0	0	0	0	0	0	0	2	0	0	0	0	0	0	0	0	0	0	0	0	0	0	0	0	0	0	0	0	0	0	0	0	0	0	50	16	0	0	0	0	0	0	0	0
2019-09-11	2019	T1_125	NR	0	0	0	0	3	0	0	0	0	23	0	0	0	0	0	0	0	0	0	0	0	0	0	0	0	0	0	0	0	0	0	0	0	0	0	0	9	50	0	0	0	0	0	0	0	0
2019-09-11	2019	T2_100	NR	0	0	0	0	0	0	0	0	0	0	0	0	0	0	0	0	0	0	0	0	0	0	0	0	0	0	0	0	0	0	0	0	0	0	0	0	50	49	0	0	0	0	0	0	0	0
NA	2019	T1_00	I	NA	NA	NA	NA	NA	NA	NA	NA	NA	NA	NA	NA	NA	NA	NA	NA	NA	NA	NA	NA	NA	NA	NA	NA	NA	NA	NA	NA	NA	NA	NA	NA	NA	NA	NA	NA	NA	NA	NA	NA	NA	NA	NA	NA	NA	NA
2019-08-26	2019	T1_25	I	0	0	0	0	0	0	0	0	0	1	0	0	0	0	0	0	0	0	0	0	0	0	0	0	0	0	0	0	0	0	0	0	0	0	0	0	37	47	0	0	0	0	0	0	0	0
2019-08-29	2019	T1_50	I	0	0	0	0	0	0	0	0	0	29	0	0	0	0	0	0	0	0	0	0	0	0	0	0	0	0	0	0	0	0	0	0	0	0	0	0	45	10	0	0	0	0	0	0	0	0
2019-08-29	2019	T2_00	I	0	0	0	0	0	0	0	0	0	0	0	0	0	0	0	0	0	0	11	0	0	0	0	45	0	0	0	0	0	0	0	0	0	0	0	0	0	0	0	0	0	0	10	0	2	0
2019-08-29	2019	T2_25	I	0	0	0	0	0	0	0	0	0	40	45	0	0	0	0	0	0	0	0	0	0	0	0	0	0	0	0	0	0	0	0	0	0	0	0	0	0	0	0	0	0	0	0	0	0	0
2019-08-29	2019	T2_50	I	0	0	0	0	0	0	0	0	0	4	0	0	0	0	0	0	0	0	0	0	0	0	0	0	0	0	0	0	0	0	0	0	0	0	0	0	50	0	0	0	0	0	0	0	0	0
2019-08-29	2019	T2_75	I	0	0	0	0	0	0	0	0	0	42	0	0	0	0	0	0	4	0	0	0	0	0	0	0	0	0	0	0	0	0	0	0	0	0	0	0	24	49	0	0	0	0	0	0	0	0
2019-08-29	2019	T3_00	I	0	0	0	0	0	0	0	0	0	0	0	0	0	0	0	0	0	0	0	0	0	0	0	50	0	0	0	0	0	0	0	0	0	0	0	0	0	0	0	0	3	0	0	0	0	0
2019-08-29	2019	T3_25	I	0	0	0	0	0	0	0	0	0	12	0	0	0	0	0	0	0	0	0	0	0	0	0	0	0	0	0	0	0	0	0	0	0	0	0	0	43	47	0	0	0	0	0	0	0	0
2019-08-29	2019	T3_50	I	0	0	0	0	0	0	0	0	0	0	0	0	0	0	0	0	0	0	0	0	0	0	0	0	0	0	0	0	0	0	0	0	0	0	0	0	50	0	0	0	0	0	0	0	0	0
2019-08-29	2019	T3_75	I	0	0	0	0	2	0	0	0	0	31	0	0	0	0	0	7	48	1	0	0	0	0	0	0	26	0	0	0	0	0	0	0	0	0	4	0	16	12	0	0	0	0	0	0	0	0
2019-08-29	2019	T4_00	I	0	0	0	0	0	0	0	0	0	0	0	0	0	1	0	0	0	0	0	0	0	0	0	47	0	3	0	0	0	0	0	0	0	0	0	0	0	0	0	2	0	0	0	0	3	0
2019-08-29	2019	T4_25	I	0	0	0	0	0	0	0	0	0	0	0	0	0	0	0	0	0	0	0	0	0	0	0	0	0	0	0	0	0	0	0	0	0	0	0	0	50	0	0	0	0	0	0	0	0	0
2019-08-29	2019	T4_50	I	0	0	0	0	4	0	0	0	0	44	0	0	0	0	0	2	0	1	0	0	0	0	0	0	1	0	0	0	0	0	1	0	0	0	0	0	23	37	0	0	0	0	0	0	0	0
2019-08-29	2019	T5-00	I	0	0	0	0	0	0	0	0	0	0	0	0	0	0	0	0	0	0	0	0	0	0	0	8	0	0	0	0	0	0	0	48	0	0	0	0	0	0	9	0	3	13	0	32	0	0
2019-09-16	2019	T5_25	I	0	0	0	0	0	0	0	0	0	1	0	0	0	0	0	0	0	1	0	0	0	0	0	0	0	0	0	0	0	0	0	0	0	0	0	0	47	0	0	0	0	0	0	0	3	0
2019-08-29	2019	T5_50	I	0	0	0	0	1	0	0	0	0	0	0	0	0	0	0	0	0	2	0	0	0	0	0	0	0	0	0	0	0	0	0	0	0	0	0	0	45	48	0	0	0	0	0	0	0	0
[truncated: 3 more columns]

## Sheet: Middlebridge
Date	Year	Plot	Trt	Acer_ru	Amel_cana	Amel_spp	Ast_nov	Ast_ten	At_patu	Bac_hal	Caly_sep	Cela_orb	Dis_spic	Eleo_ros	Er_hier	Eu_gram	Hibi_mos	Iris_vers	Iva_frut	Jun_gera	Lim_nash	Lonic_mo	Myri_pen	Nys_syl	Pan_vir	Par_qui	Phr_aust	Plan_mari	Poly_pun	Pt_cap	Que_alba	Rosa_vir	Rubus_spp	Sal_dep	Sch_pun	Scu_lat	Smi_spp	Sol_semp	Sol_spp	Spa_alte	Spa_pate	Spa_pect	Teu_can	Tox_radi	Typ_angu	Vitis_sp	Unk_grass	Bare_gro	Open_water
2014-09-18	2014	T1_00	C	0	0	0	0	0	0	0	0	0	0	0	35	0	0	0	0	50	0	0	28	0	0	0	0	0	0	0	0	0	0	0	0	0	0	0	0	0	0	0	0	0	0	0	0	0	0
2014-09-18	2014	T1_12	C	0	0	0	0	0	0	0	0	0	0	0	0	0	0	0	0	0	0	0	0	0	0	0	0	0	0	0	0	0	0	21	0	0	0	0	0	50	4	0	0	0	0	0	0	0	0
2014-09-18	2014	T1_24	C	0	0	0	0	0	0	0	0	0	0	0	0	0	0	0	0	0	0	0	0	0	0	0	0	0	0	0	0	0	0	1	0	0	0	0	0	49	50	0	0	0	0	0	0	0	0
2014-09-18	2014	T2_00	C	0	50	50	0	0	0	0	0	0	0	0	37	0	0	0	0	50	0	0	0	0	0	0	0	0	0	0	0	0	0	0	0	0	0	0	0	0	0	0	0	40	0	0	0	0	0
2014-09-18	2014	T2_12	C	0	0	0	0	0	0	0	0	0	0	0	0	0	0	0	0	0	0	0	0	0	0	0	0	0	0	0	0	0	0	19	0	0	0	0	0	50	7	0	0	0	0	0	0	0	0
2014-09-18	2014	T2_24	C	0	0	0	0	0	0	0	0	0	0	0	0	0	0	0	0	0	0	0	0	0	0	0	0	0	0	0	0	0	0	27	0	0	0	0	0	50	0	0	0	0	0	0	0	0	0
2014-09-18	2014	T2_36	C	0	0	0	0	0	0	0	0	0	1	0	0	0	0	0	0	0	0	0	0	0	0	0	0	0	0	0	0	0	0	31	0	0	0	0	0	47	35	0	0	0	0	0	0	0	0
2014-09-18	2014	T2_48	C	0	0	0	0	0	0	0	0	0	0	0	0	0	0	0	0	0	0	0	0	0	0	0	0	0	0	0	0	0	0	19	0	0	0	0	0	50	0	0	0	0	0	0	0	0	0
2014-09-18	2014	T2_60	C	0	0	0	0	0	0	0	0	0	0	0	0	0	0	0	0	0	0	0	0	0	0	0	0	0	0	0	0	0	0	23	0	0	0	0	0	31	50	0	0	0	0	0	0	0	0
2014-09-18	2014	T3_00	C	0	50	50	0	0	0	0	0	0	0	0	0	0	0	0	0	38	0	0	14	0	5	0	0	0	0	0	0	0	0	0	5	0	0	0	0	0	0	0	0	1	0	0	0	0	0
2014-09-18	2014	T3_12	C	0	0	0	0	0	0	0	0	0	0	0	0	0	0	0	0	0	0	0	0	0	0	0	0	0	0	0	0	0	0	0	0	0	0	0	0	0	0	0	0	0	0	0	0	0	50
2014-09-18	2014	T3_24	C	0	0	0	0	0	0	0	0	0	0	0	0	0	0	0	0	0	0	0	0	0	0	0	0	0	0	0	0	0	0	0	0	0	0	0	0	0	0	0	0	0	0	0	0	0	50
2014-09-18	2014	T3_36	C	0	0	0	0	0	0	0	0	0	0	0	0	0	0	0	0	0	0	0	0	0	0	0	0	0	0	0	0	0	0	5	0	0	0	0	0	8	0	0	0	0	0	0	0	0	42
2014-09-18	2014	T3_48	C	0	0	0	0	0	0	0	0	0	0	0	0	0	0	0	0	0	0	0	0	0	0	0	0	0	0	0	0	0	0	0	0	0	0	0	0	0	0	0	0	0	0	0	0	0	50
2014-09-18	2014	T3_60	C	0	0	0	0	0	0	0	0	0	18	0	0	0	0	0	0	0	0	0	0	0	0	0	0	0	0	0	0	0	0	45	0	0	0	0	0	50	14	0	0	0	0	0	0	0	0
2014-09-18	2014	T3_72	C	0	0	0	0	0	0	0	0	0	3	0	0	0	0	0	0	0	0	0	0	0	0	0	0	0	0	0	0	0	0	9	0	0	0	0	0	39	42	0	0	0	0	0	0	0	0
2014-09-18	2014	T4_00	C	0	0	0	0	0	0	4	0	0	0	10	27	0	0	0	0	50	0	0	0	0	5	0	0	0	0	0	0	0	0	0	0	0	0	0	0	0	0	0	0	0	0	0	0	0	0
2014-09-18	2014	T4_12	C	0	0	0	0	0	0	0	0	0	0	0	0	0	0	0	0	0	0	0	0	0	0	0	0	0	0	0	0	0	0	50	0	0	0	0	0	48	0	0	0	0	0	0	0	0	0
2014-09-18	2014	T4_24	C	0	0	0	0	0	0	0	0	0	0	0	0	0	0	0	0	0	0	0	0	0	0	0	0	0	0	0	0	0	0	43	0	0	0	0	0	48	45	0	0	0	0	0	0	0	0
2014-09-18	2014	T5_00	C	0	0	0	0	0	0	0	0	0	0	0	46	0	0	0	0	50	0	0	7	0	0	0	0	0	0	0	0	0	0	0	0	0	0	0	0	0	0	0	0	4	0	0	0	0	0
2014-09-18	2014	T5_12	C	0	0	0	0	0	0	0	0	0	0	0	0	0	0	0	0	0	0	0	0	0	0	0	0	0	0	0	0	0	0	48	0	0	0	0	0	39	0	0	0	0	0	0	0	0	0
2014-09-18	2014	T5_24	C	0	0	0	0	0	0	0	0	0	0	0	0	0	0	0	0	0	0	0	0	0	0	0	0	0	0	0	0	0	0	48	0	0	0	0	0	50	0	0	0	0	0	0	0	0	0
2014-09-18	2014	T5_36	C	0	0	0	0	0	0	0	0	0	0	0	0	0	0	0	0	0	0	0	0	0	0	0	0	0	0	0	0	0	0	50	0	0	0	0	0	50	3	0	0	0	0	0	0	0	0
2014-09-18	2014	T5_48	C	0	0	0	0	0	0	0	0	0	0	0	0	0	0	0	0	0	0	0	0	0	0	0	0	0	0	0	0	0	0	42	0	0	0	0	0	47	40	0	0	0	0	0	0	0	0
2014-09-18	2014	T1_00	I	0	0	0	0	0	0	0	0	0	0	0	4	0	0	0	0	50	0	0	9	0	0	0	0	0	0	0	50	0	0	0	0	0	0	0	0	0	38	0	0	0	0	0	20	0	0
2014-09-18	2014	T1_15	I	0	0	0	0	0	0	0	0	0	0	0	0	0	0	0	0	0	0	0	0	0	0	0	0	0	0	0	0	0	0	24	0	0	0	0	0	42	0	0	0	0	0	0	0	8	0
2014-09-18	2014	T1_30	I	0	0	0	0	0	0	0	0	0	0	0	0	0	0	0	0	0	0	0	0	0	0	0	0	0	0	0	0	0	0	0	0	0	0	0	0	0	0	0	0	0	0	0	0	0	50
2014-09-18	2014	T1_45	I	0	0	0	0	0	0	0	0	0	0	0	0	0	0	0	0	0	0	0	0	0	0	0	0	0	0	0	0	0	0	0	0	0	0	0	0	0	0	0	0	0	0	0	0	0	50
2014-09-18	2014	T1_60	I	0	0	0	0	0	0	0	0	0	0	0	0	0	0	0	0	0	0	0	0	0	0	0	0	0	0	0	0	0	0	4	0	0	0	0	0	0	50	0	0	0	0	0	0	0	0
2014-09-18	2014	T2_00	I	0	0	0	0	0	0	0	0	0	0	1	42	0	0	0	0	40	0	0	0	0	0	0	0	0	0	0	50	0	0	0	4	0	0	0	0	0	0	0	0	0	0	0	0	0	0
2014-09-18	2014	T2_15	I	0	0	0	0	0	0	0	0	0	0	0	0	0	0	0	0	0	0	0	0	0	0	0	0	0	0	0	0	0	0	0	0	0	0	0	0	0	0	0	0	0	0	0	0	0	50
2014-09-18	2014	T2_30	I	0	0	0	0	0	0	0	0	0	0	0	0	0	0	0	0	0	0	0	0	0	0	0	0	0	0	0	0	0	0	0	0	0	0	0	0	0	0	0	0	0	0	0	0	0	50
2014-09-18	2014	T2_45	I	0	0	0	0	0	0	0	0	0	0	0	0	0	0	0	0	0	0	0	0	0	0	0	0	0	0	0	0	0	0	15	0	0	0	0	0	50	0	0	0	0	0	0	0	0	0
2014-09-18	2014	T3_00	I	0	0	0	0	0	0	0	0	0	0	0	38	0	0	0	0	22	0	0	0	0	0	0	0	0	0	0	50	0	0	0	7	0	0	0	0	0	0	0	0	1	0	0	0	0	0
2014-09-18	2014	T3_15	I	0	0	0	0	0	0	0	0	0	0	0	50	0	0	0	0	23	0	0	0	0	0	0	0	0	0	0	0	0	0	0	0	0	0	0	0	28	0	0	0	0	0	0	0	0	0
2014-09-18	2014	T3_30	I	0	0	0	0	0	0	0	0	0	0	0	0	0	0	0	0	0	0	0	0	0	0	0	0	0	0	0	0	0	0	5	0	0	0	0	0	3	0	0	0	0	0	0	0	0	43
2014-09-18	2014	T3_45	I	0	0	0	0	0	0	0	0	0	0	0	0	0	0	0	0	0	0	0	0	0	0	0	0	0	0	0	0	0	0	1	0	0	0	0	0	14	0	0	0	0	0	0	0	0	36
2014-09-18	2014	T3_60	I	0	0	0	0	0	0	0	0	0	0	0	0	0	0	0	0	0	0	0	0	0	0	0	0	0	0	0	0	0	0	0	0	0	0	0	0	0	0	0	0	0	0	0	0	0	50
2014-09-18	2014	T3_75	I	0	0	0	0	0	0	0	0	0	0	0	0	0	0	0	0	0	0	0	0	0	0	0	0	0	0	0	0	0	0	2	0	0	0	0	0	46	50	0	0	0	0	0	0	0	0
2014-09-18	2014	T4_00	NR	0	0	0	0	0	0	0	0	0	0	0	4	0	0	0	0	50	0	0	2	0	0	0	0	0	0	0	50	0	0	0	3	0	0	0	0	0	0	0	0	0	0	0	0	0	0
2014-09-18	2014	T4_15	NR	0	0	0	0	0	0	0	0	0	33	0	34	0	0	0	0	50	0	0	0	0	0	0	0	0	0	0	0	0	0	0	0	0	0	0	0	22	0	0	0	0	0	0	0	0	0
2014-09-18	2014	T4_30	NR	0	0	0	0	0	0	0	0	0	45	0	20	0	0	0	0	6	0	0	0	0	0	0	0	0	0	0	0	0	0	12	0	0	0	0	0	0	50	0	0	0	0	0	0	0	0
2014-09-18	2014	T4_45	NR	0	0	0	0	0	0	0	0	0	0	0	0	0	0	0	0	0	0	0	0	0	0	0	0	0	0	0	0	0	0	32	0	0	0	0	0	49	33	0	0	0	0	0	0	0	0
2014-09-18	2014	T4_60	NR	0	0	0	0	0	0	0	0	0	0	0	0	0	0	0	0	0	0	0	0	0	0	0	0	0	0	0	0	0	0	15	0	0	0	0	0	43	22	0	0	0	0	0	0	4	0
2014-09-18	2014	T5_00	NR	0	40	40	0	0	0	0	0	0	0	3	14	0	0	0	0	50	0	0	0	0	0	0	0	0	0	0	50	0	0	0	0	0	0	0	0	0	0	10	0	0	0	0	0	0	0
2014-09-18	2014	T5_15	NR	0	0	0	0	0	0	0	0	0	0	0	0	0	0	0	0	0	0	0	0	0	0	0	0	0	0	0	0	0	0	1	0	0	0	0	0	36	0	0	0	0	0	0	0	0	14
2014-09-18	2014	T5_30	NR	0	0	0	0	0	0	0	0	0	0	0	0	0	0	0	0	0	0	0	0	0	0	0	0	0	0	0	0	0	0	13	0	0	0	0	0	50	0	0	0	0	0	0	0	0	0
2015-08-05	2015	T1_00	C	0	0	0	0	0	0	0	0	0	0	0	45	0	0	0	0	50	0	0	48	0	0	0	0	0	0	0	0	0	0	0	0	0	0	0	0	0	0	0	0	0	0	0	0	0	0
2015-08-05	2015	T1_12	C	0	0	0	0	0	0	0	0	0	0	0	0	0	0	0	0	0	0	0	0	0	0	0	0	0	0	0	0	0	0	18	0	0	0	0	0	50	18	0	0	0	0	0	0	0	0
2015-08-05	2015	T1_24	C	0	0	0	0	0	0	0	0	0	0	0	0	0	0	0	0	0	0	0	0	0	0	0	0	0	0	0	0	0	0	6	0	0	0	0	0	50	49	0	0	0	0	0	0	0	0
2015-08-05	2015	T2_00	C	0	50	50	0	0	0	0	0	0	0	0	46	0	0	0	0	50	0	0	0	0	0	0	0	0	0	0	0	0	0	0	0	0	0	0	0	0	0	0	0	0	0	0	0	0	0
2015-08-05	2015	T2_12	C	0	0	0	0	0	0	0	0	0	0	0	0	0	0	0	0	0	0	0	0	0	0	0	0	0	0	0	0	0	0	8	0	0	0	0	0	50	13	0	0	0	0	0	0	0	0
2015-08-05	2015	T2_24	C	0	0	0	0	0	0	0	0	0	0	0	0	0	0	0	0	0	0	0	0	0	0	0	0	0	0	0	0	0	0	28	0	0	0	0	0	50	0	0	0	0	0	0	0	0	0
2015-08-05	2015	T2_36	C	0	0	0	0	0	0	0	0	0	0	0	0	0	0	0	0	0	0	0	0	0	0	0	0	0	0	0	0	0	0	10	0	0	0	0	0	37	43	0	0	0	0	0	0	0	0
2015-08-04	2015	T2_48	C	0	0	0	0	0	0	0	0	0	0	0	0	0	0	0	0	0	0	0	0	0	0	0	0	0	0	0	0	0	0	17	0	0	0	0	0	50	0	0	0	0	0	0	0	0	0
2015-08-04	2015	T2_60	C	0	0	0	0	0	0	0	0	0	0	0	0	0	0	0	0	0	0	0	0	0	0	0	0	0	0	0	0	0	0	34	0	0	0	0	0	26	50	0	0	0	0	0	0	0	0
2015-08-04	2015	T3_00	C	0	50	50	0	0	0	0	0	0	0	0	0	0	0	0	0	45	0	0	8	0	8	0	0	0	0	0	50	0	0	0	4	0	0	0	0	0	0	0	0	0	0	0	0	0	0
2015-08-04	2015	T3_12	C	0	0	0	0	0	0	0	0	0	0	0	0	0	0	0	0	0	0	0	0	0	0	0	0	0	0	0	0	0	0	0	0	0	0	0	0	0	0	0	0	0	0	0	0	0	50
2015-08-04	2015	T3_24	C	0	0	0	0	0	0	0	0	0	0	0	0	0	0	0	0	0	0	0	0	0	0	0	0	0	0	0	0	0	0	0	0	0	0	0	0	0	0	0	0	0	0	0	0	0	50
2015-08-04	2015	T3_36	C	0	0	0	0	0	0	0	0	0	0	0	0	0	0	0	0	0	0	0	0	0	0	0	0	0	0	0	0	0	0	19	0	0	0	0	0	39	0	0	0	0	0	0	0	0	11
2015-08-04	2015	T3_48	C	0	0	0	0	0	0	0	0	0	0	0	0	0	0	0	0	0	0	0	0	0	0	0	0	0	0	0	0	0	0	0	0	0	0	0	0	0	0	0	0	0	0	0	0	50	0
2015-08-04	2015	T3_60	C	0	0	0	0	0	0	0	0	0	21	0	0	0	0	0	0	0	0	0	0	0	0	0	0	0	0	0	0	0	0	34	0	0	0	0	0	50	13	0	0	0	0	0	0	0	0
2015-08-04	2015	T3_72	C	0	0	0	0	0	0	0	0	0	4	0	0	0	0	0	0	0	0	0	0	0	0	0	0	0	0	0	0	0	0	9	0	0	0	0	0	50	40	0	0	0	0	0	0	0	0
2015-08-04	2015	T4_00	C	0	0	0	0	0	0	3	0	0	0	7	35	0	0	0	0	50	0	0	0	0	2	0	0	0	0	0	0	0	0	0	0	0	0	5	0	0	0	0	0	0	0	0	0	0	0
2015-08-04	2015	T4_12	C	0	0	0	0	0	0	0	0	0	0	0	0	0	0	0	0	0	0	0	0	0	0	0	0	0	0	0	0	0	0	29	0	0	0	0	0	49	0	0	0	0	0	0	0	0	0
2015-08-04	2015	T4_24	C	0	0	0	0	0	0	0	0	0	0	0	0	0	0	0	0	0	0	0	0	0	0	0	0	0	0	0	0	0	0	36	0	0	0	0	0	48	46	0	0	0	0	0	0	0	0
2015-08-04	2015	T5_00	C	0	0	0	0	0	0	0	0	0	0	0	47	0	0	0	0	50	0	0	9	0	0	0	0	0	0	0	0	0	0	0	0	0	0	0	0	0	0	0	0	0	0	0	0	0	0
2015-08-04	2015	T5_12	C	0	0	0	0	0	0	0	0	0	0	0	0	0	0	0	0	0	0	0	0	0	0	0	0	0	0	0	0	0	0	42	0	0	0	0	0	43	0	0	0	0	0	0	0	0	0
2015-08-04	2015	T5_24	C	0	0	0	0	0	0	0	0	0	0	0	0	0	0	0	0	0	0	0	0	0	0	0	0	0	0	0	0	0	0	45	0	0	0	0	0	50	0	0	0	0	0	0	0	0	0
2015-08-04	2015	T5_36	C	0	0	0	0	0	0	0	0	0	0	0	0	0	0	0	0	0	0	0	0	0	0	0	0	0	0	0	0	0	0	50	0	0	0	0	0	50	9	0	0	0	0	0	0	0	0
2015-08-04	2015	T5_48	C	0	0	0	0	0	0	0	0	0	0	0	0	0	0	0	0	0	2	0	0	0	0	0	0	0	0	0	0	0	0	44	0	0	0	0	0	42	44	0	0	0	0	0	0	0	0
2015-08-18	2015	T1_00	I	0	0	0	0	0	0	0	0	0	6	0	14	0	0	0	0	50	0	0	10	0	0	0	0	0	0	0	50	0	0	0	0	0	0	0	0	0	37	0	0	0	0	0	22	0	0
2015-08-18	2015	T1_15	I	0	0	0	0	0	0	0	0	0	0	0	0	0	0	0	0	0	0	0	0	0	0	0	0	0	0	0	0	0	0	47	0	0	0	0	0	48	0	0	0	0	0	0	0	0	0
2015-08-18	2015	T1_30	I	0	0	0	0	0	0	0	0	0	0	0	0	0	0	0	0	0	0	0	0	0	0	0	0	0	0	0	0	0	0	0	0	0	0	0	0	0	0	0	0	0	0	0	0	50	0
2015-08-18	2015	T1_45	I	0	0	0	0	0	0	0	0	0	0	0	0	0	0	0	0	0	0	0	0	0	0	0	0	0	0	0	0	0	0	1	0	0	0	0	0	5	0	0	0	0	0	0	0	44	0
2015-08-18	2015	T1_60	I	0	0	0	0	0	0	0	0	0	0	0	0	0	0	0	0	0	0	0	0	0	0	0	0	0	0	0	0	0	0	8	0	0	0	0	0	0	50	0	0	0	0	0	0	0	0
2015-08-18	2015	T2_00	I	0	0	0	0	0	0	0	3	0	0	0	45	0	0	0	0	39	0	0	0	0	0	0	0	0	0	0	0	0	0	0	30	0	1	6	0	0	0	0	0	0	0	0	0	0	0
2015-08-18	2015	T2_15	I	0	0	0	0	0	0	0	0	0	0	0	0	0	0	0	0	0	0	0	0	0	0	0	0	0	0	0	0	0	0	0	0	0	0	0	0	0	0	0	0	0	0	0	0	50	0
2015-08-18	2015	T2_30	I	0	0	0	0	0	0	0	0	0	0	0	0	0	0	0	0	0	0	0	0	0	0	0	0	0	0	0	0	0	0	12	0	0	0	0	0	0	0	0	0	0	0	0	0	38	0
2015-08-18	2015	T2_45	I	0	0	0	0	0	0	0	0	0	0	0	0	0	0	0	0	0	0	0	0	0	0	0	0	0	0	0	0	0	0	43	0	0	0	0	0	50	0	0	0	0	0	0	0	0	0
2015-08-18	2015	T3_00	I	0	0	0	0	0	0	0	0	0	0	0	40	0	0	0	0	16	0	0	0	0	0	0	0	0	0	0	50	0	0	0	6	0	0	0	0	0	0	0	0	1	0	0	4	0	0
2015-08-18	2015	T3_15	I	0	0	0	0	0	0	0	0	0	0	0	50	0	0	0	0	19	0	0	0	0	0	0	0	0	0	0	0	0	0	7	0	0	0	0	0	26	0	0	0	0	0	0	0	0	0
2015-08-18	2015	T3_30	I	0	0	0	0	0	0	0	0	0	0	0	0	0	0	0	0	0	0	0	0	0	0	0	0	0	0	0	0	0	0	31	0	0	0	0	0	38	0	0	0	0	0	0	0	10	0
2015-08-18	2015	T3_45	I	0	0	0	0	0	0	0	0	0	0	0	0	0	0	0	0	0	0	0	0	0	0	0	0	0	0	0	0	0	0	16	0	0	0	0	0	36	0	0	0	0	0	0	0	14	0
2015-08-18	2015	T3_60	I	0	0	0	0	0	0	0	0	0	0	0	0	0	0	0	0	0	0	0	0	0	0	0	0	0	0	0	0	0	0	6	0	0	0	0	0	0	0	0	0	0	0	0	0	44	0
2015-08-18	2015	T3_75	I	0	0	0	0	0	0	0	0	0	0	0	0	0	0	0	0	0	0	0	0	0	0	0	0	0	0	0	0	0	0	0	0	0	0	0	0	47	50	0	0	0	0	0	0	0	0
2015-08-05	2015	T4_00	NR	0	0	0	0	0	0	0	0	0	0	0	10	0	0	0	0	50	0	0	0	0	0	0	0	0	0	0	0	0	0	0	4	0	0	0	0	0	0	0	0	0	0	0	0	0	0
2015-08-05	2015	T4_15	NR	0	0	0	0	0	0	0	0	0	32	0	46	0	0	0	0	50	0	0	0	0	0	0	0	0	0	0	0	0	0	8	0	0	0	0	0	12	0	0	0	0	0	0	0	0	0
2015-08-05	2015	T4_30	NR	0	0	0	0	0	0	0	0	0	47	0	8	0	0	0	0	6	0	0	0	0	0	0	0	0	0	0	0	0	0	1	0	0	0	0	0	0	47	0	0	0	0	0	0	0	0
2015-08-05	2015	T4_45	NR	0	0	0	0	0	0	0	0	0	0	0	0	0	0	0	0	0	0	0	0	0	0	0	0	0	0	0	0	0	0	27	0	0	0	0	0	49	43	0	0	0	0	0	0	0	0
2015-08-05	2015	T4_60	NR	0	0	0	0	0	0	0	0	0	0	0	0	0	0	0	0	0	0	0	0	0	0	0	0	0	0	0	0	0	0	26	0	0	0	0	0	50	28	0	0	0	0	0	0	0	0
2015-08-05	2015	T5_00	NR	0	50	50	0	0	0	0	0	0	0	0	31	0	0	0	0	50	0	0	0	0	1	0	0	0	0	0	0	0	0	0	0	0	0	0	0	0	0	0	0	0	0	0	0	0	0
2015-08-05	2015	T5_15	NR	0	0	0	0	0	0	0	0	0	0	0	0	0	0	0	0	0	0	0	0	0	0	0	0	0	0	0	0	0	0	2	0	0	0	0	0	25	0	0	0	0	0	0	0	15	0
2015-08-05	2015	T5_30	NR	0	0	0	0	0	0	0	0	0	0	0	0	0	0	0	0	0	0	0	0	0	0	0	0	0	0	0	0	0	0	41	0	0	0	0	0	50	0	0	0	0	0	0	0	0	0
2016-08-07	2016	T1_00	C	0	0	0	0	0	0	0	0	0	0	0	40	0	0	0	0	44	0	0	50	0	0	0	0	0	0	0	0	0	0	1	0	0	0	0	0	0	0	0	0	0	0	0	0	0	0
2016-08-07	2016	T1_12	C	0	0	0	0	0	0	0	0	0	0	0	0	0	0	0	0	0	0	0	0	0	0	0	0	0	0	0	0	0	0	0	0	0	0	0	0	50	13	0	0	0	0	0	0	0	0
2016-08-07	2016	T1_24	C	0	0	0	0	0	0	0	0	0	0	0	0	0	0	0	0	0	0	0	0	0	0	0	0	0	0	0	0	0	0	0	0	0	0	0	0	49	50	0	0	0	0	0	0	0	0
2016-08-07	2016	T2_00	C	0	50	50	0	0	0	0	0	0	0	0	34	0	0	0	0	49	0	0	0	0	0	0	0	0	0	0	0	0	0	0	0	0	0	0	0	0	0	0	0	50	0	0	0	0	0
2016-08-07	2016	T2_12	C	0	0	0	0	0	0	0	0	0	0	0	0	0	0	0	0	0	0	0	0	0	0	0	0	0	0	0	0	0	0	1	0	0	0	0	0	50	17	0	0	0	0	0	0	0	0
2016-08-07	2016	T2_24	C	0	0	0	0	0	0	0	0	0	0	0	0	0	0	0	0	0	0	0	0	0	0	0	0	0	0	0	0	0	0	0	0	0	0	0	0	50	7	0	0	0	0	0	0	0	0
2016-08-07	2016	T2_36	C	0	0	0	0	0	0	0	0	0	0	0	0	0	0	0	0	0	0	0	0	0	0	0	0	0	0	0	0	0	0	0	0	0	0	0	0	50	47	0	0	0	0	0	0	0	0
2016-08-07	2016	T2_48	C	0	0	0	0	0	0	0	0	0	0	0	0	0	0	0	0	0	1	0	0	0	0	0	0	0	0	0	0	0	0	0	0	0	0	0	0	50	0	0	0	0	0	0	0	0	0
2016-08-07	2016	T2_60	C	0	0	0	0	0	0	0	0	0	0	0	0	0	0	0	0	0	0	0	0	0	0	0	0	0	0	0	0	0	0	0	0	0	0	0	0	50	36	0	0	0	0	0	0	0	0
2016-08-07	2016	T3_00	C	0	0	0	0	0	0	0	2	0	0	0	0	0	0	0	0	48	0	0	10	0	0	0	0	0	0	0	0	0	0	0	0	0	1	0	0	0	0	0	0	1	0	0	12	0	0
2016-08-07	2016	T3_12	C	0	0	0	0	0	0	0	0	0	0	0	1	0	0	0	0	0	0	0	0	0	0	0	0	0	0	0	0	0	0	0	0	0	0	0	0	1	0	0	0	0	0	0	0	0	50
2016-08-07	2016	T3_24	C	0	0	0	0	0	0	0	0	0	0	0	0	0	0	0	0	0	0	0	0	0	0	0	0	0	0	0	0	0	0	0	0	0	0	0	0	0	0	0	0	0	0	0	0	0	50
2016-08-07	2016	T3_36	C	0	0	0	0	0	0	0	0	0	0	0	0	0	0	0	0	0	0	0	0	0	0	0	0	0	0	0	0	0	0	12	0	0	0	0	0	20	0	0	0	0	0	0	0	0	18
2016-08-07	2016	T3_48	C	0	0	0	0	0	0	0	0	0	0	0	0	0	0	0	0	0	0	0	0	0	0	0	0	0	0	0	0	0	0	0	0	0	0	0	0	0	0	0	0	0	0	0	0	0	50
2016-08-07	2016	T3_60	C	0	0	0	0	0	0	0	0	0	31	0	0	0	0	0	0	0	0	0	0	0	0	0	0	0	0	0	0	0	0	44	0	0	0	0	0	48	9	0	0	0	0	0	0	0	0
2016-08-07	2016	T3_72	C	0	0	0	0	0	0	0	0	0	7	0	0	0	0	0	0	0	0	0	0	0	0	0	0	0	0	0	0	0	0	2	0	0	0	0	0	50	39	0	0	0	0	0	0	0	0
2016-08-07	2016	T4_00	C	0	0	0	0	0	0	5	0	0	0	6	36	0	0	0	0	48	0	0	0	0	0	0	0	0	0	0	0	0	0	0	0	0	0	2	0	0	0	0	0	0	0	0	0	0	0
2016-08-07	2016	T4_12	C	0	0	0	0	0	0	0	0	0	0	0	0	0	0	0	0	0	0	0	0	0	0	0	0	0	0	0	0	0	0	36	0	0	0	0	0	50	0	0	0	0	0	0	0	0	0
2016-08-07	2016	T4_24	C	0	0	0	0	0	0	0	0	0	0	0	0	0	0	0	0	0	0	0	0	0	0	0	0	0	0	0	0	0	0	23	0	0	0	0	0	43	47	0	0	0	0	0	0	0	0
2016-08-08	2016	T5_00	C	0	0	0	0	0	0	0	0	0	0	0	45	0	0	0	0	50	0	0	9	0	0	0	0	0	0	0	0	0	0	0	0	0	0	0	0	0	0	0	0	0	0	0	0	0	0
2016-08-08	2016	T5_12	C	0	0	0	0	0	0	0	0	0	0	0	0	0	0	0	0	0	0	0	0	0	0	0	0	0	0	0	0	0	0	6	0	0	0	0	0	48	0	0	0	0	0	0	0	0	0
2016-08-08	2016	T5_24	C	0	0	0	0	0	0	0	0	0	0	0	0	0	0	0	0	0	0	0	0	0	0	0	0	0	0	0	0	0	0	8	0	0	0	0	0	49	0	0	0	0	0	0	0	0	0
2016-08-08	2016	T5_36	C	0	0	0	0	0	0	0	0	0	0	0	0	0	0	0	0	0	0	0	0	0	0	0	0	0	0	0	0	0	0	38	0	0	0	0	0	50	23	0	0	0	0	0	0	0	0
2016-08-08	2016	T5_48	C	0	0	0	0	0	0	0	0	0	0	0	0	0	0	0	0	0	0	0	0	0	0	0	0	0	0	0	0	0	0	22	0	0	0	0	0	45	42	0	0	0	0	0	0	0	0
2016-09-22	2016	T1_00	I	0	0	0	0	0	0	0	0	0	5	0	22	0	0	0	0	50	0	0	1	0	0	0	0	0	0	0	50	0	0	0	0	0	0	0	0	0	18	0	0	0	0	0	7	0	0
2016-09-22	2016	T1_15	I	0	0	0	0	0	0	0	0	0	0	0	3	0	0	0	0	0	0	0	0	0	0	0	0	0	0	0	0	0	0	2	0	0	0	0	0	50	0	0	0	0	0	0	0	0	0
2016-09-22	2016	T1_30	I	0	0	0	0	0	0	0	0	0	0	0	0	0	0	0	0	0	0	0	0	0	0	0	0	0	0	0	0	0	0	6	0	0	0	0	0	0	0	0	0	0	0	0	0	44	0
2016-09-22	2016	T1_45	I	0	0	0	0	0	0	0	0	0	0	0	0	0	0	0	0	0	0	0	0	0	0	0	0	0	0	0	0	0	0	42	0	0	0	0	0	13	0	0	0	0	0	0	0	3	0
2016-09-22	2016	T1_60	I	0	0	0	0	0	0	0	0	0	0	0	0	0	0	0	0	0	0	0	0	0	0	0	0	0	0	0	0	0	0	0	0	0	0	0	0	0	50	0	0	0	0	0	0	0	0
2016-09-23	2016	T2_00	I	0	0	0	0	0	0	2	0	0	0	0	50	0	0	0	0	30	0	0	0	0	0	0	0	0	0	0	50	0	0	0	0	0	0	2	0	0	0	0	0	0	0	0	0	0	0
2016-09-23	2016	T2_15	I	0	0	0	0	0	0	0	0	0	0	0	0	0	0	0	0	0	0	0	0	0	0	0	0	0	0	0	0	0	0	17	0	0	0	0	0	0	1	0	0	0	0	0	0	32	0
2016-09-23	2016	T2_30	I	0	0	0	0	0	0	0	0	0	0	0	0	0	0	0	0	0	0	0	0	0	0	0	0	0	0	0	0	0	0	47	0	0	0	0	0	20	0	0	0	0	0	0	0	2	0
2016-09-23	2016	T2_45	I	0	0	0	0	0	0	0	0	0	0	0	0	0	0	0	0	0	0	0	0	0	0	0	0	0	0	0	0	0	0	0	0	0	0	0	0	50	0	0	0	0	0	0	0	0	0
2016-09-22	2016	T3_00	I	0	0	0	0	0	0	0	0	0	0	0	40	0	0	0	0	5	0	0	0	0	0	0	0	0	0	0	50	0	0	0	4	0	0	0	0	0	0	0	0	0	0	0	0	0	0
2016-09-22	2016	T3_15	I	0	0	0	0	0	0	0	0	0	0	0	50	0	0	0	0	0	0	0	0	0	0	0	0	0	0	0	0	0	0	0	0	0	0	0	0	31	0	0	0	0	0	0	0	0	0
2016-09-22	2016	T3_30	I	0	0	0	0	0	0	0	0	0	0	0	0	0	0	0	0	0	0	0	0	0	0	0	0	0	0	0	0	0	0	12	0	0	0	0	0	44	0	0	0	0	0	0	0	6	0
2016-09-22	2016	T3_45	I	0	0	0	0	0	0	0	0	0	0	0	0	0	0	0	0	0	0	0	0	0	0	0	0	0	0	0	0	0	0	26	0	0	0	0	0	38	0	0	0	0	0	0	0	5	0
2016-09-22	2016	T3_60	I	0	0	0	0	0	0	0	0	0	0	0	0	0	0	0	0	0	0	0	0	0	0	0	0	0	0	0	0	0	0	23	0	0	0	0	0	26	0	0	0	0	0	0	0	6	0
NA	2016	T3_75	I	NA	NA	NA	NA	NA	NA	NA	NA	NA	NA	NA	NA	NA	NA	NA	NA	NA	NA	NA	NA	NA	NA	NA	NA	NA	NA	NA	NA	NA	NA	NA	NA	NA	NA	NA	NA	NA	NA	NA	NA	NA	NA	NA	NA	NA	NA
2016-09-22	2016	T4_00	NR	0	0	0	0	0	0	0	0	0	0	0	29	0	0	0	0	50	0	0	0	0	0	0	0	0	0	0	0	0	0	0	0	0	0	0	0	0	0	0	0	0	0	0	0	0	0
2016-09-22	2016	T4_15	NR	0	0	0	0	0	0	0	0	0	15	0	37	0	0	0	0	31	0	0	0	0	0	0	0	0	0	0	0	0	0	14	0	0	0	0	0	15	0	0	0	0	0	0	0	0	0
2016-09-22	2016	T4_30	NR	0	0	0	0	0	0	0	0	0	49	0	1	0	0	0	0	0	0	0	0	0	0	0	0	0	0	0	0	0	0	3	0	0	0	0	0	1	45	0	0	0	0	0	0	0	0
2016-09-22	2016	T4_45	NR	0	0	0	0	0	0	0	0	0	0	0	0	0	0	0	0	0	0	0	0	0	0	0	0	0	0	0	0	0	0	0	0	0	0	0	0	36	37	0	0	0	0	0	0	0	0
2016-09-22	2016	T4_60	NR	0	0	0	0	0	0	0	0	0	0	0	0	0	0	0	0	0	0	0	0	0	0	0	0	0	0	0	0	0	0	0	0	0	0	0	0	44	32	0	0	0	0	0	0	0	0
2016-09-22	2016	T5_00	NR	0	50	50	0	0	0	0	0	0	0	2	30	0	0	0	0	50	0	0	0	0	0	0	0	0	0	0	50	0	0	0	0	0	0	0	0	0	0	0	0	0	0	0	0	0	0
2016-09-22	2016	T5_15	NR	0	0	0	0	0	0	0	0	0	0	0	0	0	0	0	0	0	0	0	0	0	0	0	0	0	0	0	0	0	0	1	0	0	0	0	0	26	0	0	0	0	0	0	0	24	0
2016-09-22	2016	T5_30	NR	0	0	0	0	0	0	0	0	0	0	0	0	0	0	0	0	0	0	0	0	0	0	0	0	0	0	0	0	0	0	0	0	0	0	0	0	50	0	0	0	0	0	0	0	0	0
2017-09-12	2017	T1_00	C	0	0	0	0	0	0	0	0	0	5	0	47	0	0	0	0	44	0	0	50	0	0	0	0	0	0	0	0	0	0	0	0	0	0	0	0	0	0	0	0	0	0	0	0	0	0
2017-05-15	2017	T1_12	C	0	0	0	0	0	0	0	0	0	0	0	0	0	0	0	0	0	0	0	0	0	0	0	0	0	0	0	0	0	0	1	0	0	0	0	0	50	12	0	0	0	0	0	0	0	0
2017-05-15	2017	T1_24	C	0	0	0	0	0	0	0	0	0	0	0	0	0	0	0	0	0	0	0	0	0	0	0	0	0	0	0	0	0	0	0	0	0	0	0	0	36	50	0	0	0	0	0	0	0	0
2017-09-12	2017	T2_00	C	0	50	50	0	0	0	0	0	0	0	0	42	0	0	0	0	49	0	0	0	0	0	0	0	0	0	0	0	0	0	0	0	0	0	0	0	0	0	0	0	50	0	0	0	0	0
2017-08-15	2017	T2_12	C	0	0	0	0	0	0	0	0	0	0	0	0	0	0	0	0	0	0	0	0	0	0	0	0	0	0	0	0	0	0	1	0	0	0	0	0	50	15	0	0	0	0	0	0	0	0
2017-08-17	2017	T2_24	C	0	0	0	0	0	0	0	0	0	0	0	0	0	0	0	0	0	0	0	0	0	0	0	0	0	0	0	0	0	0	3	0	0	0	0	0	50	9	0	0	0	0	0	0	0	0
2017-08-15	2017	T2_36	C	0	0	0	0	0	0	0	0	0	0	0	0	0	0	0	0	0	0	0	0	0	0	0	0	0	0	0	0	0	0	0	0	0	0	0	0	36	43	0	0	0	0	0	0	0	0
2017-08-15	2017	T2_48	C	0	0	0	0	0	0	0	0	0	0	0	0	0	0	0	0	0	0	0	0	0	0	0	0	0	0	0	0	0	0	0	0	0	0	0	0	50	0	0	0	0	0	0	0	0	0
2017-05-15	2017	T2_60	C	0	0	0	0	0	0	0	0	0	0	0	0	0	0	0	0	0	0	0	0	0	0	0	0	0	0	0	0	0	0	0	0	0	0	0	0	40	50	0	0	0	0	0	0	0	0
2017-09-12	2017	T3_00	C	0	50	50	0	0	0	0	0	0	0	0	0	0	0	0	0	46	0	0	10	0	0	0	0	0	0	0	50	0	0	0	0	0	2	0	0	0	0	0	0	1	0	0	12	0	0
2017-08-15	2017	T3_12	C	0	0	0	0	0	0	0	0	0	0	0	0	0	0	0	0	0	0	0	0	0	0	0	0	0	0	0	0	0	0	0	0	0	0	0	0	0	0	0	0	0	0	0	0	0	50
2017-08-15	2017	T3_24	C	0	0	0	0	0	0	0	0	0	0	0	0	0	0	0	0	0	0	0	0	0	0	0	0	0	0	0	0	0	0	0	0	0	0	0	0	0	0	0	0	0	0	0	0	0	50
2017-08-15	2017	T3_36	C	0	0	0	0	0	0	0	0	0	0	0	0	0	0	0	0	0	0	0	0	0	0	0	0	0	0	0	0	0	0	8	0	0	0	0	0	28	0	0	0	0	0	0	0	0	22
2017-08-15	2017	T3_48	C	0	0	0	0	0	0	0	0	0	0	0	0	0	0	0	0	0	0	0	0	0	0	0	0	0	0	0	0	0	0	0	0	0	0	0	0	0	0	0	0	0	0	0	0	0	50
2017-08-15	2017	T3_60	C	0	0	0	0	0	0	0	0	0	39	0	0	0	0	0	0	0	0	0	0	0	0	0	0	0	0	0	0	0	0	39	0	0	0	0	0	40	10	0	0	0	0	0	0	0	0
NA	2017	T3_72	C	NA	NA	NA	NA	NA	NA	NA	NA	NA	NA	NA	NA	NA	NA	NA	NA	NA	NA	NA	NA	NA	NA	NA	NA	NA	NA	NA	NA	NA	NA	NA	NA	NA	NA	NA	NA	NA	NA	NA	NA	NA	NA	NA	NA	NA	NA
2017-09-12	2017	T4_00	C	0	0	0	0	0	0	11	0	0	0	4	27	0	0	0	0	49	0	0	0	0	0	0	0	0	0	0	0	0	0	0	0	0	0	2	0	0	0	0	0	0	0	0	0	0	0
2017-08-15	2017	T4_12	C	0	0	0	0	0	0	0	0	0	0	0	0	0	0	0	0	0	0	0	0	0	0	0	0	0	0	0	0	0	0	24	0	0	0	0	0	35	0	0	0	0	0	0	0	7	0
2017-08-15	2017	T4_24	C	0	0	0	0	0	0	0	0	0	0	0	0	0	0	0	0	0	0	0	0	0	0	0	0	0	0	0	0	0	0	21	0	0	0	0	0	39	45	0	0	0	0	0	0	0	0
2017-08-15	2017	T5_00	C	0	0	0	0	0	0	0	0	0	0	0	45	0	0	0	0	50	0	0	6	0	0	0	0	0	0	0	0	0	0	0	0	0	0	0	0	0	0	0	0	0	0	0	0	0	0
2017-08-15	2017	T5_12	C	0	0	0	0	0	0	0	0	0	0	0	0	0	0	0	0	0	0	0	0	0	0	0	0	0	0	0	0	0	0	1	0	0	0	0	0	38	0	0	0	0	0	0	0	12	0
2017-08-15	2017	T5_24	C	0	0	0	0	0	0	0	0	0	0	0	0	0	0	0	0	0	0	0	0	0	0	0	0	0	0	0	0	0	0	3	0	0	0	0	0	49	0	0	0	0	0	0	0	1	0
2017-08-15	2017	T5_36	C	0	0	0	0	0	0	0	0	0	0	0	0	0	0	0	0	0	0	0	0	0	0	0	0	0	0	0	0	0	0	34	0	0	0	0	0	41	26	0	0	0	0	0	0	0	0
2017-08-15	2017	T5_48	C	0	0	0	0	0	0	0	0	0	0	0	0	0	0	0	0	0	2	0	0	0	0	0	0	0	0	0	0	0	0	4	0	0	0	0	0	46	39	0	0	0	0	0	0	0	0
2017-09-12	2017	T1_00	I	0	0	0	0	0	0	0	0	0	1	0	29	0	0	0	0	50	0	0	0	0	0	0	0	0	0	0	50	0	0	0	0	0	0	0	0	0	20	0	0	0	0	0	7	0	0
2017-09-12	2017	T1_15	I	0	0	0	0	0	0	0	0	0	0	0	11	0	0	0	0	0	0	0	0	0	0	0	0	0	0	0	0	0	0	5	0	0	0	0	0	50	0	0	0	0	0	0	0	0	0
2017-09-12	2017	T1_30	I	0	0	0	0	0	0	0	0	0	0	0	0	0	0	0	0	0	0	0	0	0	0	0	0	0	0	0	0	0	0	16	0	0	0	0	0	9	0	0	0	0	0	0	0	30	0
2017-09-12	2017	T1_45	I	0	0	0	0	0	0	0	0	0	0	0	0	0	0	0	0	0	0	0	0	0	0	0	0	0	0	0	0	0	0	20	0	0	0	0	0	41	0	0	0	0	0	0	0	3	0
2017-09-12	2017	T1_60	I	0	0	0	0	0	0	0	0	0	0	0	0	0	0	0	0	0	0	0	0	0	0	0	0	0	0	0	0	0	0	0	0	0	0	0	0	0	50	0	0	0	0	0	0	0	0
2017-09-12	2017	T2_00	I	0	0	0	0	0	0	18	0	0	0	0	50	0	0	0	0	21	0	0	0	0	0	0	0	0	0	0	50	0	0	0	0	0	0	0	0	0	0	0	0	0	0	0	0	0	0
2017-09-12	2017	T2_15	I	0	0	0	0	0	0	0	0	0	0	0	0	0	0	0	0	0	0	0	0	0	0	0	0	0	0	0	0	0	0	16	0	0	0	0	0	1	0	0	0	0	0	0	0	33	0
2017-09-12	2017	T2_30	I	0	0	0	0	0	0	0	0	0	0	0	0	0	0	0	0	0	0	0	0	0	0	0	0	0	0	0	0	0	0	28	0	0	0	0	0	31	0	0	0	0	0	0	0	9	0
2017-09-12	2017	T2_45	I	0	0	0	0	0	0	0	0	0	0	0	0	0	0	0	0	0	0	0	0	0	0	0	0	0	0	0	0	0	0	0	0	0	0	0	0	50	0	0	0	0	0	0	0	0	0
2017-09-12	2017	T3_00	I	0	0	0	0	0	0	0	0	0	0	0	47	0	0	0	0	5	0	0	0	0	0	0	0	0	0	0	50	0	0	0	3	0	0	0	0	0	0	0	0	0	0	0	6	0	0
2017-09-12	2017	T3_15	I	0	0	0	0	0	0	0	0	0	0	0	50	0	0	0	0	6	0	0	0	0	0	0	0	0	0	0	0	0	0	0	0	0	0	0	0	31	0	0	0	0	0	0	0	0	0
2017-09-12	2017	T3_30	I	0	0	0	0	2	0	0	0	0	0	0	0	0	0	0	0	0	0	0	0	0	0	0	0	0	0	0	0	0	0	10	0	0	0	0	0	49	1	0	0	0	0	0	0	1	0
2017-09-12	2017	T3_45	I	0	0	0	0	0	0	0	0	0	0	0	0	0	0	0	0	0	0	0	0	0	0	0	0	0	0	0	0	0	0	24	0	0	0	0	0	41	0	0	0	0	0	0	0	4	0
2017-09-12	2017	T3_60	I	0	0	0	0	0	0	0	0	0	0	0	0	0	0	0	0	0	0	0	0	0	0	0	0	0	0	0	0	0	0	2	0	0	0	0	0	48	1	0	0	0	0	0	0	2	0
2017-09-12	2017	T3_75	I	0	0	0	0	0	0	0	0	0	0	0	0	0	0	0	0	0	0	0	0	0	0	0	0	0	0	0	0	0	0	0	0	0	0	0	0	48	50	0	0	0	0	0	0	0	0
2017-09-12	2017	T4_00	NR	0	0	0	0	0	0	0	0	0	0	0	36	0	0	0	0	50	0	0	0	0	0	0	0	0	0	0	0	0	0	0	0	0	0	0	0	0	0	0	0	0	0	0	0	0	0
2017-09-12	2017	T4_15	NR	0	0	0	0	0	0	0	0	0	13	0	43	0	0	0	0	37	0	0	0	0	0	0	0	0	0	0	0	0	0	3	0	0	0	0	0	5	0	0	0	0	0	0	0	0	0
2017-09-12	2017	T4_30	NR	0	0	0	0	0	0	0	0	0	50	0	9	0	0	0	0	0	0	0	0	0	0	0	0	0	0	0	0	0	0	1	0	0	0	0	0	0	50	0	0	0	0	0	0	0	0
2017-09-12	2017	T4_45	NR	0	0	0	0	0	0	0	0	0	0	0	0	0	0	0	0	0	0	0	0	0	0	0	0	0	0	0	0	0	0	2	0	0	0	0	0	36	46	0	0	0	0	0	0	0	0
2017-09-12	2017	T4_60	NR	0	0	0	0	0	0	0	0	0	0	0	0	0	0	0	0	0	0	0	0	0	0	0	0	0	0	0	0	0	0	0	0	0	0	0	0	47	25	0	0	0	0	0	0	0	0
2017-09-12	2017	T5_00	NR	0	50	50	0	0	0	0	0	0	0	7	29	0	0	0	0	48	0	0	0	0	0	0	0	0	0	0	0	0	0	0	0	0	0	0	0	0	0	0	0	0	0	0	6	0	0
2017-09-12	2017	T5_15	NR	0	0	0	0	0	0	0	0	0	0	0	0	0	0	0	0	0	0	0	0	0	0	0	0	0	0	0	0	0	0	0	0	0	0	0	0	35	0	0	0	0	0	0	0	15	0
2017-09-12	2017	T5_30	NR	0	0	0	0	0	0	0	0	0	0	0	0	0	0	0	0	0	0	0	0	0	0	0	0	0	0	0	0	0	0	0	0	0	0	0	0	50	0	0	0	0	0	0	0	0	0
2018-08-21	2018	T1_00	C	0	0	0	0	0	0	0	0	0	10	0	41	0	0	0	0	46	0	0	50	0	0	0	0	0	0	0	0	0	0	0	0	0	0	0	0	0	0	0	0	0	0	0	0	0	0
2018-08-21	2018	T1_12	C	0	0	0	0	0	0	0	0	0	0	0	0	0	0	0	0	0	0	0	0	0	0	0	0	0	0	0	0	0	0	9	0	0	0	0	0	45	4	0	0	0	0	0	0	2	0
2018-08-21	2018	T1_24	C	0	0	0	0	0	0	0	0	0	0	0	0	0	0	0	0	0	0	0	0	0	0	0	0	0	0	0	0	0	0	1	0	0	0	0	0	32	50	0	0	0	0	0	0	0	0
2018-08-21	2018	T2_00	C	0	0	50	0	0	0	0	0	0	0	0	31	0	0	0	0	44	0	0	0	0	0	0	0	0	0	0	0	0	0	0	0	0	0	0	0	0	0	0	0	50	0	0	0	0	0
2018-08-21	2018	T2_12	C	0	0	0	0	0	0	0	0	0	0	0	0	0	0	0	0	0	0	0	0	0	0	0	0	0	0	0	0	0	0	10	0	0	0	0	0	39	15	0	0	0	0	0	0	0	0
2018-08-21	2018	T2_24	C	0	0	0	0	0	0	0	0	0	0	0	0	0	0	0	0	0	0	0	0	0	0	0	0	0	0	0	0	0	0	5	0	0	0	0	0	48	10	0	0	0	0	0	0	0	0
2018-08-21	2018	T2_36	C	0	0	0	0	0	0	0	0	0	0	0	0	0	0	0	0	0	0	0	0	0	0	0	0	0	0	0	0	0	0	5	0	0	0	0	0	35	39	0	0	0	0	0	0	0	0
2018-08-21	2018	T2_48	C	0	0	0	0	0	0	0	0	0	0	0	0	0	0	0	0	0	0	0	0	0	0	0	0	0	0	0	0	0	0	4	0	0	0	0	0	50	0	0	0	0	0	0	0	0	0
2018-08-21	2018	T2_60	C	0	0	0	0	0	0	0	0	0	0	0	0	0	0	0	0	0	0	0	0	0	0	0	0	0	0	0	0	0	0	6	0	0	0	0	0	41	50	0	0	0	0	0	0	0	0
2018-08-21	2018	T3_00	C	0	50	50	0	0	0	0	0	0	0	1	0	0	0	0	0	36	0	0	9	0	0	0	0	0	0	0	50	0	0	0	4	0	0	0	0	0	0	0	0	0	0	0	12	0	0
2018-08-21	2018	T3_12	C	0	0	0	0	0	0	0	0	0	0	0	0	0	0	0	0	0	0	0	0	0	0	0	0	0	0	0	0	0	0	0	0	0	0	0	0	0	0	0	0	0	0	0	0	0	50
2018-08-21	2018	T3_24	C	0	0	0	0	0	0	0	0	0	0	0	0	0	0	0	0	0	0	0	0	0	0	0	0	0	0	0	0	0	0	0	0	0	0	0	0	0	0	0	0	0	0	0	0	0	50
2018-08-21	2018	T3_36	C	0	0	0	0	0	0	0	0	0	0	0	0	0	0	0	0	0	0	0	0	0	0	0	0	0	0	0	0	0	0	13	0	0	0	0	0	34	0	0	0	0	0	0	0	0	16
2018-08-21	2018	T3_48	C	0	0	0	0	0	0	0	0	0	0	0	0	0	0	0	0	0	0	0	0	0	0	0	0	0	0	0	0	0	0	7	0	0	0	0	0	0	0	0	0	0	0	0	0	0	50
2018-08-21	2018	T3_60	C	0	0	0	0	0	0	0	0	0	27	0	0	0	0	0	0	0	0	0	0	0	0	0	0	0	0	0	0	0	0	38	0	0	0	0	0	38	6	0	0	0	0	0	0	2	0
NA	2018	T3_72	C	NA	NA	NA	NA	NA	NA	NA	NA	NA	NA	NA	NA	NA	NA	NA	NA	NA	NA	NA	NA	NA	NA	NA	NA	NA	NA	NA	NA	NA	NA	NA	NA	NA	NA	NA	NA	NA	NA	NA	NA	NA	NA	NA	NA	NA	NA
2018-08-21	2018	T4_00	C	0	0	0	0	0	0	2	0	0	0	1	36	0	0	0	0	46	0	0	0	0	0	0	0	0	0	0	0	0	0	0	0	0	0	0	0	0	0	0	0	0	0	0	0	0	0
2018-08-21	2018	T4_12	C	0	0	0	0	0	0	0	0	0	0	0	0	0	0	0	0	0	0	0	0	0	0	0	0	0	0	0	0	0	0	2	0	0	0	0	0	27	0	0	0	0	0	0	0	23	0
2018-08-21	2018	T4_24	C	0	0	0	0	0	0	0	0	0	1	0	0	0	0	0	0	0	0	0	0	0	0	0	0	0	0	0	0	0	0	30	0	0	0	0	0	44	33	0	0	0	0	0	0	0	0
2018-08-21	2018	T5_00	C	0	0	0	0	0	0	0	0	0	0	0	47	0	0	0	0	48	0	0	9	0	0	0	0	0	0	0	0	0	0	0	0	0	0	0	0	0	0	0	0	0	0	0	0	0	0
2018-08-21	2018	T5_12	C	0	0	0	0	0	0	0	0	0	0	0	0	0	0	0	0	0	0	0	0	0	0	0	0	0	0	0	0	0	0	2	0	0	0	0	0	4	0	0	0	0	0	0	0	44	0
2018-08-21	2018	T5_24	C	0	0	0	0	0	0	0	0	0	0	0	0	0	0	0	0	0	0	0	0	0	0	0	0	0	0	0	0	0	0	10	0	0	0	0	0	50	0	0	0	0	0	0	0	1	0
2018-08-21	2018	T5_36	C	0	0	0	0	0	0	0	0	0	0	0	0	0	0	0	0	0	0	0	0	0	0	0	0	0	0	0	0	0	0	41	0	0	0	0	0	43	18	0	0	0	0	0	0	0	0
2018-08-21	2018	T5_48	C	0	0	0	0	0	0	0	0	0	0	0	0	0	0	0	0	0	1	0	0	0	0	0	0	0	0	0	0	0	0	10	0	0	0	0	0	43	37	0	0	0	0	0	0	0	0
NA	2018	T1_00	I	NA	NA	NA	NA	NA	NA	NA	NA	NA	NA	NA	NA	NA	NA	NA	NA	NA	NA	NA	NA	NA	NA	NA	NA	NA	NA	NA	NA	NA	NA	NA	NA	NA	NA	NA	NA	NA	NA	NA	NA	NA	NA	NA	NA	NA	NA
2018-08-21	2018	T1_15	I	0	0	0	0	1	0	0	0	0	0	0	7	0	0	0	0	0	0	0	0	0	0	0	0	0	0	0	0	0	0	4	0	0	0	0	0	50	0	0	0	0	0	0	0	0	0
2018-08-21	2018	T1_30	I	0	0	0	0	0	0	0	0	0	0	0	0	0	0	0	0	0	0	0	0	0	0	0	0	0	0	0	0	0	0	9	0	0	0	0	0	39	0	0	0	0	0	0	0	11	0
2018-08-21	2018	T1_45	I	0	0	0	0	0	0	0	0	0	0	0	0	0	0	0	0	0	0	0	0	0	0	0	0	0	0	0	0	0	0	15	0	0	0	0	0	44	0	0	0	0	0	0	0	6	0
2018-08-21	2018	T1_60	I	0	0	0	0	0	0	0	0	0	0	0	0	0	0	0	0	0	0	0	0	0	0	0	0	0	0	0	0	0	0	0	0	0	0	0	0	0	50	0	0	0	0	0	0	0	0
2018-08-21	2018	T2_00	I	0	0	0	0	0	0	0	0	0	0	0	0	0	0	0	0	0	0	0	0	0	0	0	0	0	0	0	0	0	0	0	0	0	0	0	0	0	0	0	0	0	0	0	0	0	0
2018-08-21	2018	T2_15	I	0	0	0	0	0	0	0	0	0	0	0	0	0	0	0	0	0	0	0	0	0	0	0	0	0	0	0	0	0	0	3	0	0	0	0	0	18	0	0	0	0	0	0	0	31	0
2018-08-21	2018	T2_30	I	0	0	0	0	0	0	0	0	0	0	0	1	0	0	0	0	0	0	0	0	0	0	0	0	0	0	0	0	0	0	18	0	0	0	0	0	37	0	0	0	0	0	0	0	6	0
2018-08-21	2018	T2_45	I	0	0	0	0	0	0	0	0	0	0	0	0	0	0	0	0	0	0	0	0	0	0	0	0	0	0	0	0	0	0	5	0	0	0	0	0	50	0	0	0	0	0	0	0	0	0
NA	2018	T3_00	I	NA	NA	NA	NA	NA	NA	NA	NA	NA	NA	NA	NA	NA	NA	NA	NA	NA	NA	NA	NA	NA	NA	NA	NA	NA	NA	NA	NA	NA	NA	NA	NA	NA	NA	NA	NA	NA	NA	NA	NA	NA	NA	NA	NA	NA	NA
2018-08-21	2018	T3_15	I	0	0	0	0	0	0	0	0	0	0	0	50	0	0	0	0	25	0	0	0	0	0	0	0	0	0	0	0	0	0	3	0	0	0	0	0	24	0	0	0	0	0	0	0	0	0
2018-08-21	2018	T3_30	I	0	0	0	0	1	0	0	0	0	0	0	0	0	0	0	0	0	0	0	0	0	0	0	0	0	0	0	0	0	0	11	0	0	0	0	0	47	2	0	0	0	0	0	0	3	0
2018-08-21	2018	T3_45	I	0	0	0	0	0	0	0	0	0	0	0	0	0	0	0	0	0	0	0	0	0	0	0	0	0	0	0	0	0	0	28	0	0	0	0	0	28	0	0	0	0	0	0	0	0	0
2018-08-21	2018	T3_60	I	0	0	0	0	0	0	0	0	0	0	0	0	0	0	0	0	0	0	0	0	0	0	0	0	0	0	0	0	0	0	4	0	0	0	0	0	48	0	0	0	0	0	0	0	0	0
NA	2018	T3_75	I	NA	NA	NA	NA	NA	NA	NA	NA	NA	NA	NA	NA	NA	NA	NA	NA	NA	NA	NA	NA	NA	NA	NA	NA	NA	NA	NA	NA	NA	NA	NA	NA	NA	NA	NA	NA	NA	NA	NA	NA	NA	NA	NA	NA	NA	NA
NA	2018	T4_00	NR	NA	NA	NA	NA	NA	NA	NA	NA	NA	NA	NA	NA	NA	NA	NA	NA	NA	NA	NA	NA	NA	NA	NA	NA	NA	NA	NA	NA	NA	NA	NA	NA	NA	NA	NA	NA	NA	NA	NA	NA	NA	NA	NA	NA	NA	NA
2018-08-21	2018	T4_15	NR	0	0	0	0	0	0	0	0	0	11	0	29	0	0	0	0	45	0	0	0	0	0	0	0	0	0	0	0	0	0	3	0	0	0	0	0	19	0	0	0	0	0	0	0	0	0
2018-08-21	2018	T4_30	NR	0	0	0	0	0	0	0	0	0	48	0	1	0	0	0	0	5	0	0	0	0	0	0	0	0	0	0	0	0	0	1	0	0	0	0	0	0	48	0	0	0	0	0	0	0	0
2018-08-21	2018	T4_45	NR	0	0	0	0	0	0	0	0	0	0	0	1	0	0	0	0	0	0	0	0	0	0	0	0	0	0	0	0	0	0	2	0	0	0	0	0	28	34	0	0	0	0	0	0	6	0
2018-08-21	2018	T4_60	NR	0	0	0	0	0	0	0	0	0	0	0	0	0	0	0	0	0	0	0	0	0	0	0	0	0	0	0	0	0	0	2	0	0	0	0	0	40	21	0	0	0	0	0	0	0	0
NA	2018	T5_00	NR	NA	NA	NA	NA	NA	NA	NA	NA	NA	NA	NA	NA	NA	NA	NA	NA	NA	NA	NA	NA	NA	NA	NA	NA	NA	NA	NA	NA	NA	NA	NA	NA	NA	NA	NA	NA	NA	NA	NA	NA	NA	NA	NA	NA	NA	NA
2018-08-21	2018	T5_15	NR	0	0	0	0	0	0	0	0	0	0	0	0	0	0	0	0	0	0	0	0	0	0	0	0	0	0	0	0	0	0	0	0	0	0	0	0	20	0	0	0	0	0	0	0	30	0
2018-08-21	2018	T5_30	NR	0	0	0	0	0	0	0	0	0	0	0	0	0	0	0	0	0	0	0	0	0	0	0	0	0	0	0	0	0	0	0	0	0	0	0	0	50	0	0	0	0	0	0	0	0	0
2019-09-16	2019	T1_00	C	0	0	0	0	0	0	0	0	0	0	0	31	0	0	0	0	42	0	0	26	0	0	0	0	0	0	0	0	0	0	0	0	0	0	0	0	0	0	0	0	0	0	0	0	0	0
2019-09-16	2019	T1_12	C	0	0	0	0	0	0	0	0	0	0	0	0	0	0	0	0	0	0	0	0	0	0	0	0	0	0	0	0	0	0	0	0	0	0	0	0	50	0	0	0	0	0	0	0	0	0
2019-09-16	2019	T1_24	C	0	0	0	0	0	0	0	0	0	0	0	0	0	0	0	0	0	0	0	0	0	0	0	0	0	0	0	0	0	0	0	0	0	0	0	0	26	50	0	0	0	0	0	0	0	0
2019-09-16	2019	T2_00	C	0	0	0	0	0	0	0	0	0	0	0	30	0	0	0	0	48	0	0	0	0	0	0	0	0	0	0	0	0	0	0	0	0	0	0	0	0	0	0	0	14	0	0	0	0	0
2019-09-16	2019	T2_12	C	0	0	0	0	0	0	0	0	0	0	0	0	0	0	0	0	0	0	0	0	0	0	0	0	0	0	0	0	0	0	0	0	0	0	0	0	50	0	0	0	0	0	0	0	0	0
2019-09-16	2019	T2_24	C	0	0	0	0	0	0	0	0	0	0	0	0	0	0	0	0	0	0	0	0	0	0	0	0	0	0	0	0	0	0	0	0	0	0	0	0	50	0	0	0	0	0	0	0	0	0
2019-09-16	2019	T2_36	C	0	0	0	0	0	0	0	0	0	0	0	0	0	0	0	0	0	0	0	0	0	0	0	0	0	0	0	0	0	0	0	0	0	0	0	0	41	27	0	0	0	0	0	0	0	0
2019-09-16	2019	T2_48	C	0	0	0	0	0	0	0	0	0	0	0	0	0	0	0	0	0	0	0	0	0	0	0	0	0	0	0	0	0	0	0	0	0	0	0	0	0	50	0	0	0	0	0	0	0	0
2019-09-16	2019	T2_60	C	0	0	0	0	0	0	0	0	0	0	0	0	0	0	0	0	0	0	0	0	0	0	0	0	0	0	0	0	0	0	0	0	0	0	0	0	39	50	0	0	0	0	0	0	0	0
2019-09-16	2019	T3_00	C	0	5	0	0	0	0	0	0	0	0	0	0	0	0	0	0	40	0	0	11	0	0	0	0	0	0	0	50	0	0	0	0	0	0	0	0	0	0	0	0	0	0	0	0	0	0
2019-09-16	2019	T3_12	C	0	0	0	0	0	0	0	0	0	0	0	0	0	0	0	0	0	0	0	0	0	0	0	0	0	0	0	50	0	0	0	0	0	0	0	0	3	0	0	0	0	0	0	0	0	47
2019-09-16	2019	T3_24	C	0	0	0	0	0	0	0	0	0	0	0	0	0	0	0	0	0	0	0	0	0	0	0	0	0	0	0	0	0	0	0	0	0	0	0	0	0	0	0	0	0	0	0	0	0	50
2019-09-16	2019	T3_36	C	0	0	0	0	0	0	0	0	0	0	0	0	0	0	0	0	0	0	0	0	0	0	0	0	0	0	0	0	0	0	0	0	0	0	0	0	9	0	0	0	0	0	0	0	0	41
2019-09-16	2019	T3_48	C	0	0	0	0	0	0	0	0	0	0	0	0	0	0	0	0	0	0	0	0	0	0	0	0	0	0	0	0	0	0	0	0	0	0	0	0	0	0	0	0	0	0	0	0	0	50
2019-09-16	2019	T3_60	C	0	0	0	0	0	0	0	0	0	35	0	0	0	0	0	0	0	0	0	0	0	0	0	0	0	0	0	0	0	0	0	0	0	0	0	0	44	0	0	0	0	0	0	0	0	0
2019-09-16	2019	T3_72	C	0	0	0	0	0	0	38	0	0	0	0	11	0	0	0	0	50	0	0	0	0	0	0	0	0	0	0	0	0	0	0	0	0	0	4	0	0	0	0	0	0	0	0	0	0	0
2019-09-16	2019	T4_00	C	0	0	0	0	0	0	0	0	0	0	0	0	0	0	0	0	0	0	0	0	0	0	0	0	0	0	0	0	0	0	21	0	0	0	0	0	50	0	0	0	0	0	0	0	0	0
2019-09-16	2019	T4_12	C	0	0	0	0	0	0	0	0	0	2	0	0	0	0	0	0	0	0	0	0	0	0	0	0	0	0	0	0	0	0	2	0	0	0	0	0	45	34	0	0	0	0	0	0	0	0
2019-08-27	2019	T4_24	C	0	0	0	0	0	0	0	0	0	0	0	43	0	0	0	0	48	0	0	10	0	0	0	0	0	0	0	0	0	0	0	0	0	0	0	0	0	0	0	0	0	0	0	0	0	0
NA	2019	T5_00	C	NA	NA	NA	NA	NA	NA	NA	NA	NA	NA	NA	NA	NA	NA	NA	NA	NA	NA	NA	NA	NA	NA	NA	NA	NA	NA	NA	NA	NA	NA	NA	NA	NA	NA	NA	NA	NA	NA	NA	NA	NA	NA	NA	NA	NA	NA
2019-08-27	2019	T5_12	C	0	0	0	0	0	0	0	0	0	0	0	0	0	0	0	0	0	0	0	0	0	0	0	0	0	0	0	0	0	0	36	0	0	0	0	0	22	0	0	0	0	0	0	0	6	0
2019-08-27	2019	T5_24	C	0	0	0	0	0	0	0	0	0	0	0	0	0	0	0	0	0	0	0	0	0	0	0	0	0	0	0	0	0	0	1	0	0	0	0	0	50	0	0	0	0	0	0	0	0	0
2019-08-27	2019	T5_36	C	0	0	0	0	0	0	0	0	0	0	0	0	0	0	0	0	0	0	0	0	0	0	0	0	0	0	0	0	0	0	1	0	0	0	0	0	50	23	0	0	0	0	0	0	0	0
2019-08-27	2019	T5_48	C	0	0	0	0	0	0	0	0	0	0	0	0	0	0	0	0	0	0	0	0	0	0	0	0	0	0	0	0	0	0	7	0	0	0	0	0	44	49	0	0	0	0	0	0	0	0
NA	2019	T1_00	I	NA	NA	NA	NA	NA	NA	NA	NA	NA	NA	NA	NA	NA	NA	NA	NA	NA	NA	NA	NA	NA	NA	NA	NA	NA	NA	NA	NA	NA	NA	NA	NA	NA	NA	NA	NA	NA	NA	NA	NA	NA	NA	NA	NA	NA	NA
2019-08-27	2019	T1_15	I	0	0	0	0	1	0	0	0	0	0	0	5	0	0	0	0	0	0	0	0	0	0	0	0	0	0	0	0	0	0	1	0	0	0	0	0	50	8	0	0	0	0	0	0	0	0
2019-08-27	2019	T1_30	I	0	0	0	0	0	0	0	0	0	0	0	0	0	0	0	0	0	0	0	0	0	0	0	0	0	0	0	0	0	0	10	0	0	0	0	0	49	0	0	0	0	0	0	0	1	0
2019-08-27	2019	T1_45	I	0	0	0	0	0	0	0	0	0	0	0	0	0	0	0	0	0	0	0	0	0	0	0	0	0	0	0	0	0	0	0	0	0	0	0	0	50	0	0	0	0	0	0	0	0	0
2019-08-27	2019	T1_60	I	0	0	0	0	0	0	0	0	0	0	0	0	0	0	0	0	0	0	0	0	0	0	0	0	0	0	0	0	0	0	0	0	0	0	0	0	0	50	0	0	0	0	0	0	0	0
NA	2019	T2_00	I	NA	NA	NA	NA	NA	NA	NA	NA	NA	NA	NA	NA	NA	NA	NA	NA	NA	NA	NA	NA	NA	NA	NA	NA	NA	NA	NA	NA	NA	NA	NA	NA	NA	NA	NA	NA	NA	NA	NA	NA	NA	NA	NA	NA	NA	NA
2019-08-27	2019	T2_15	I	0	0	0	0	0	0	0	0	0	0	0	0	0	0	0	0	0	0	0	0	0	0	0	0	0	0	0	0	0	0	7	0	0	0	0	0	47	0	0	0	0	0	0	0	3	0
2019-08-27	2019	T2_30	I	0	0	0	0	0	0	0	0	0	0	0	0	0	0	0	0	0	1	0	0	0	0	0	0	0	0	0	0	0	0	18	0	0	0	0	0	47	0	0	0	0	0	0	0	0	0
2019-08-27	2019	T2_45	I	0	0	0	0	0	0	0	0	0	0	0	0	0	0	0	0	0	0	0	0	0	0	0	0	0	0	0	0	0	0	0	0	0	0	0	0	50	0	0	0	0	0	0	0	0	0
NA	2019	T3_00	I	NA	NA	NA	NA	NA	NA	NA	NA	NA	NA	NA	NA	NA	NA	NA	NA	NA	NA	NA	NA	NA	NA	NA	NA	NA	NA	NA	NA	NA	NA	NA	NA	NA	NA	NA	NA	NA	NA	NA	NA	NA	NA	NA	NA	NA	NA
2019-08-27	2019	T3_15	I	0	0	0	0	0	0	0	0	0	0	0	50	0	0	0	0	0	0	0	0	0	0	0	0	0	0	0	0	0	0	1	0	0	0	0	0	16	15	0	0	0	0	0	0	0	0
2019-08-27	2019	T3_30	I	0	0	0	0	0	0	0	0	0	0	0	0	0	0	0	0	0	0	0	0	0	0	0	0	0	0	0	0	0	0	1	0	0	0	0	0	50	0	0	0	0	0	0	0	0	0
2019-08-27	2019	T3_45	I	0	0	0	0	0	0	0	0	0	0	0	0	0	0	0	0	0	0	0	0	0	0	0	0	0	0	0	0	0	0	1	0	0	0	0	0	50	0	0	0	0	0	0	0	0	0
2019-08-27	2019	T3_60	I	0	0	0	0	0	0	0	0	0	0	0	0	0	0	0	0	0	0	0	0	0	0	0	0	0	0	0	0	0	0	0	0	0	0	0	0	50	2	0	0	0	0	0	0	0	0
2019-08-27	2019	T3_75	I	0	0	0	0	0	0	0	0	0	0	0	0	0	0	0	0	0	0	0	0	0	0	0	0	0	0	0	0	0	0	1	0	0	0	0	0	43	50	0	0	0	0	0	0	0	0
2019-08-27	2019	T4_00	NR	0	0	0	0	0	0	0	0	0	0	0	31	0	0	0	0	45	0	0	0	0	0	0	0	0	0	0	0	0	0	0	0	0	0	0	0	0	0	0	0	0	0	0	0	0	0
2019-08-27	2019	T4_15	NR	0	0	0	0	0	0	0	0	0	15	0	33	0	0	0	0	43	0	0	0	0	0	0	0	0	0	0	0	0	0	1	0	0	0	0	0	13	0	0	0	0	0	0	0	0	0
2019-08-27	2019	T4_30	NR	0	0	0	0	0	0	0	0	0	50	0	1	0	0	0	0	4	0	0	0	0	0	0	0	0	0	0	0	0	0	1	0	0	0	0	0	0	46	0	0	0	0	0	0	0	0
2019-08-27	2019	T4_45	NR	0	0	0	0	0	0	0	0	0	0	0	0	0	0	0	0	0	0	0	0	0	0	0	0	0	0	0	0	0	0	0	0	0	0	0	0	37	39	0	0	0	0	0	0	0	0
2019-08-27	2019	T4_60	NR	0	0	0	0	0	0	0	0	0	0	0	0	0	0	0	0	0	0	0	0	0	0	0	0	0	0	0	0	0	0	0	0	0	0	0	0	43	26	0	0	0	0	0	0	0	0
NA	2019	T5_00	NR	NA	NA	NA	NA	NA	NA	NA	NA	NA	NA	NA	NA	NA	NA	NA	NA	NA	NA	NA	NA	NA	NA	NA	NA	NA	NA	NA	NA	NA	NA	NA	NA	NA	NA	NA	NA	NA	NA	NA	NA	NA	NA	NA	NA	NA	NA
2019-08-27	2019	T5_15	NR	0	0	0	0	0	0	0	0	0	0	0	0	0	0	0	0	0	0	0	0	0	0	0	0	0	0	0	0	0	0	0	0	0	0	0	0	0	24	0	0	0	0	0	0	26	0
2019-08-27	2019	T5_30	NR	0	0	0	0	0	0	0	0	0	0	0	0	0	0	0	0	0	0	0	0	0	0	0	0	0	0	0	0	0	0	0	0	0	0	0	0	50	0	0	0	0	0	0	0	0	0
[truncated: 4 more columns]
