# Supplementary material for: Runnels mitigate marsh drowning in microtidal salt marshes
Source: Front Environ Sci. Author manuscript; Available in PMC 2023 Nov 3. (PMC9728634; doi:10.3389/fenvs.2022.987246)
Supplement: Supplement2 [file NIHMS1848987-supplement-Supplement2.zip › Runnel Data_Submission/Groundwater Tides Data.xlsx]

## Sheet: Canonchet 2014
Time_High	Channel_High	T1_40_C_High	T3_20_C_High	T3_50_I_High	T5_25_I_High		Time_Low	Channel_Low	T1_40_C_Low	T3_20_C_Low	T3_50_I_Low	T5_25_I_Low
2014-09-18 17:40:00	0.276625	0.355826	0.365925	0.366	NA		2014-09-19 01:20:00	-0.115275	0.354826	0.360925	0.364	NA
2014-09-19 06:10:00	0.160924	0.354025	0.363925	0.364	NA		2014-09-19 13:20:00	-0.185276	0.346925	0.356925	0.359	NA
2014-09-19 18:50:00	0.238724	0.341525	0.349925	0.353	NA		2014-09-20 01:30:00	-0.176375	0.339326	0.346925	0.35	NA
2014-09-20 06:40:00	0.177124	0.339125	0.347925	0.352	NA		2014-09-20 14:10:00	-0.221276	0.339425	0.340925	0.348	NA
2014-09-20 19:20:00	0.215224	0.331125	0.339925	0.341	NA		2014-09-21 02:30:00	-0.203476	0.328925	0.334925	0.338	NA
2014-09-21 07:50:00	0.251724	0.329525	0.335925	0.337	NA		2014-09-21 14:30:00	-0.162976	0.324126	0.331925	0.334	NA
2014-09-21 20:20:00	0.353125	0.323626	0.330925	0.33	NA		2014-09-22 03:00:00	-0.099076	0.325425	0.328925	0.332	NA
2014-09-22 08:30:00	0.409725	0.329426	0.331925	0.332	NA		2014-09-22 15:40:00	-0.086075	0.329526	0.335925	0.304	NA
2014-09-22 20:20:00	0.264024	0.319425	0.328925	0.291	NA		2014-09-23 04:20:00	-0.219575	0.319526	0.330925	0.292	NA
2014-09-23 09:10:00	0.141525	0.318026	0.327925	0.292	NA		2014-09-23 16:50:00	-0.266575	0.312926	0.322925	0.263	NA
2014-09-23 21:10:00	0.170524	0.310426	0.320925	0.26	NA		2014-09-24 05:10:00	-0.266675	0.308426	0.319925	0.263	NA
2014-09-24 09:50:00	0.165224	0.304825	0.316925	0.257	NA		2014-09-24 17:00:00	-0.271576	0.297025	0.309925	0.246	NA
2014-09-24 21:50:00	0.181624	0.295625	0.308925	0.235	NA		2014-09-25 05:10:00	-0.240775	0.294026	0.304925	0.233	NA
2014-09-25 10:10:00	0.276425	0.289226	0.303925	0.232	NA		2014-09-25 17:40:00	-0.214975	0.298326	0.310925	0.293	NA
2014-09-25 22:30:00	0.203124	0.298625	0.313925	0.319	NA		2014-09-26 05:40:00	-0.210976	0.305525	0.316925	0.316	NA
2014-09-26 10:50:00	0.310324	0.301825	0.313925	0.298	NA		2014-09-26 18:10:00	-0.189775	0.294926	0.308925	0.265	0.311326
2014-09-26 23:00:00	0.233225	0.293726	0.309925	0.264	0.309926		2014-09-27 06:20:00	-0.214476	0.293225	0.308925	0.259	0.307125
2014-09-27 11:30:00	0.330624	0.285725	0.301925	0.252	0.297325		2014-09-27 19:10:00	-0.194476	0.281525	0.299925	0.228	0.270725
2014-09-27 23:30:00	0.201524	0.278526	0.298925	0.225	0.272125		2014-09-28 07:10:00	-0.242475	0.277826	0.297925	0.224	0.270726
2014-09-28 12:20:00	0.294824	0.274025	0.295925	0.221	0.260925		2014-09-28 19:20:00	-0.184276	0.262825	0.291925	0.203	0.238525
2014-09-29 00:30:00	0.239224	0.258725	0.291925	0.204	0.248325		2014-09-29 07:50:00	-0.209975	0.256926	0.287925	0.203	0.249726
2014-09-29 12:40:00	0.275525	0.249226	0.286925	0.199	0.244126		2014-09-29 20:10:00	-0.193975	0.243525	0.279925	0.197	0.237126
2014-09-30 01:30:00	0.235124	0.239625	0.280925	0.201	0.238525		2014-09-30 08:10:00	-0.170776	0.239025	0.280925	0.201	0.245525
2014-09-30 14:00:00	0.404225	0.237526	0.279925	0.205	0.266526		2014-09-30 21:30:00	-0.122176	0.235125	0.296925	0.203	0.246925
2014-10-01 02:00:00	0.270724	0.235225	0.293925	0.201	0.242725		2014-10-01 09:20:00	-0.165475	0.233926	0.295925	0.202	0.239926
2014-10-01 14:50:00	0.391225	0.280426	0.316925	0.325	0.374326		2014-10-01 22:00:00	-0.093276	0.298725	0.334925	0.332	0.381325
2014-10-02 03:00:00	0.392024	0.309725	0.345925	0.348	0.389725		2014-10-02 10:10:00	-0.045176	0.317925	0.357925	0.35	0.388325
2014-10-02 16:00:00	0.516924	0.493925	0.509925	0.474	0.498925		2014-10-02 23:20:00	-0.019075	0.394226	0.390925	0.403	0.433126
2014-10-03 04:20:00	0.451725	0.405326	0.433925	0.407	0.433126		2014-10-03 11:00:00	0.004725	0.391826	0.389925	0.402	0.431726
2014-10-03 17:10:00	0.561825	0.538525	0.549925	NA	0.545126		2014-10-04 00:10:00	0.023524	0.396225	0.393925	NA	0.434525
2014-10-04 05:40:00	0.535325	0.517526	0.530925	NA	0.525526		2014-10-04 12:40:00	0.016324	0.396225	0.388925	NA	0.433125
2014-10-04 18:20:00	0.652925	0.636826	0.644925	NA	0.645926		2014-10-05 01:40:00	0.056324	0.399025	0.393925	NA	0.435925
2014-10-05 06:30:00	0.527324	0.505725	0.523925	NA	0.517125		2014-10-05 14:10:00	-0.066075	0.398926	0.394925	NA	0.434526
2014-10-05 19:00:00	0.527824	0.479225	0.508925	NA	0.501725		2014-10-06 02:40:00	-0.087575	0.397326	0.392925	NA	0.434526
2014-10-06 07:30:00	0.486725	0.425426	0.460925	NA	0.454126		2014-10-06 15:10:00	-0.134975	0.390726	0.389925	NA	0.430326
2014-10-06 20:00:00	0.509625	0.458026	0.491925	NA	0.486326		2014-10-07 03:30:00	-0.110975	0.393926	0.392925	NA	0.433126
2014-10-07 08:30:00	0.553325	0.530226	0.551925	NA	0.543726		2014-10-07 16:00:00	-0.104376	0.394026	0.392925	NA	0.433125
2014-10-07 20:40:00	0.515524	0.452925	0.487925	NA	0.483525		2014-10-08 04:10:00	-0.113476	0.392325	0.391925	NA	0.433125
2014-10-08 09:00:00	0.648624	0.620125	0.636925	NA	0.634725		2014-10-08 17:10:00	-0.066875	0.396326	0.396925	NA	0.433126
2014-10-08 21:30:00	0.502824	0.437325	0.474925	NA	0.466725		2014-10-09 05:20:00	-0.125276	0.397925	0.394925	NA	0.434525
2014-10-09 09:40:00	0.559224	0.489625	0.525925	NA	0.524125		2014-10-09 18:00:00	-0.143876	0.393625	0.391925	NA	0.430325
2014-10-09 22:10:00	0.374325	0.395426	0.393925	NA	0.431726		2014-10-10 06:10:00	-0.200675	0.395126	0.393925	NA	0.430326
2014-10-10 10:40:00	0.460725	0.388726	0.413925	NA	0.424726		2014-10-10 18:50:00	-0.178275	0.391026	0.391925	NA	0.431726
2014-10-10 23:00:00	0.319825	0.392726	0.392925	NA	0.430326		2014-10-11 06:30:00	-0.205475	0.391326	0.389925	NA	0.428926
2014-10-11 11:40:00	0.462025	0.402726	0.439925	NA	0.438726		2014-10-11 19:30:00	-0.156975	0.394626	0.394925	NA	0.434526
2014-10-12	0.332925	0.395726	0.395925	NA	0.434526		2014-10-12 07:10:00	-0.192076	0.393525	0.393925	NA	0.431725
2014-10-12 12:20:00	0.356225	0.383726	0.387925	NA	0.423326		2014-10-12 20:10:00	-0.209676	0.386025	0.387925	NA	0.426125
2014-10-13 00:40:00	0.213025	0.386526	0.389925	NA	0.427526		2014-10-13 08:10:00	-0.240876	0.386025	0.387925	NA	0.424725
2014-10-13 13:20:00	0.248625	0.381826	0.382925	NA	0.419126		2014-10-13 21:10:00	-0.217276	0.379625	0.386925	NA	0.419125
2014-10-14 01:30:00	0.141425	0.379726	0.381925	NA	0.420526		2014-10-14 08:40:00	-0.236775	0.379626	0.383925	NA	0.419126
2014-10-14 14:10:00	0.152325	0.376825	0.386925	NA	0.421926		2014-10-14 21:40:00	-0.220476	0.372925	0.376925	NA	0.413525
2014-10-15 02:30:00	0.121924	0.372725	0.378925	NA	0.413525		2014-10-15 09:10:00	-0.194475	0.372926	0.375925	NA	0.412126
2014-10-15 15:00:00	0.171824	0.369625	0.376925	NA	0.410725		2014-10-15 22:20:00	-0.138276	0.368225	0.375925	NA	0.407925
2014-10-16 04:00:00	0.218024	0.365725	0.374925	NA	0.406525		2014-10-16 09:00:00	-0.047976	0.364525	0.373925	NA	0.406525
2014-10-16 15:50:00	0.372825	0.380926	0.389925	NA	0.424726		2014-10-16 22:50:00	0.038525	0.388426	0.390925	NA	0.435926
2014-10-17 04:10:00	0.364224	0.387225	0.391925	NA	0.430325		2014-10-17 11:40:00	0.016424	0.387725	0.388925	NA	0.430325
2014-10-17 17:10:00	0.320224	0.384325	0.389925	NA	0.428925		2014-10-17 23:40:00	0.021024	0.384425	0.388925	NA	0.427525
2014-10-18 05:20:00	0.325424	0.383325	0.387925	NA	0.426125		2014-10-18 12:00:00	0.032125	0.382025	0.385925	NA	0.423326
2014-10-18 17:50:00	0.361824	0.381325	0.387925	NA	0.424725		2014-10-19 01:00:00	0.018524	0.381725	0.388925	NA	0.426125
2014-10-19 05:40:00	0.311524	0.382925	0.388925	NA	0.424725		2014-10-19 13:30:00	-0.056576	0.387426	0.389925	NA	0.424725
2014-10-19 18:40:00	0.235524	0.376625	0.382925	NA	0.419125		2014-10-20 02:30:00	-0.170275	0.377425	0.383925	NA	0.420526
2014-10-20 07:20:00	0.304625	0.377625	0.386925	NA	0.420526		2014-10-20 14:30:00	-0.165776	0.372025	0.376925	NA	0.413525
2014-10-20 19:40:00	0.178625	0.368526	0.376925	NA	0.412126		2014-10-21 02:40:00	-0.205575	0.367326	0.376925	NA	0.412126
2014-10-21 08:00:00	0.290024	0.368125	0.379925	NA	0.413525		2014-10-21 15:00:00	-0.149076	0.364125	0.375925	NA	0.407925
2014-10-21 19:50:00	0.343024	0.362225	0.373925	NA	0.407925		2014-10-22 03:00:00	-0.118875	0.362326	0.374925	NA	0.406526
2014-10-22 08:20:00	0.446725	0.358825	0.380925	NA	0.410726		2014-10-22 15:20:00	-0.037576	0.385925	0.390925	NA	0.406525
2014-10-22 21:20:00	0.595024	0.579225	0.607925	NA	0.585725		2014-10-23 03:50:00	0.042125	0.395126	0.399925	NA	0.434526
2014-10-23 09:10:00	0.632224	0.619926	0.629925	NA	0.620725		2014-10-23 16:10:00	0.033324	0.396125	0.394925	NA	0.431725
2014-10-23 21:00:00	0.501625	0.454725	0.480925	NA	0.468126		2014-10-24 04:20:00	-0.042576	0.397225	0.397925	NA	0.434525
2014-10-24 09:50:00	0.580624	0.561725	0.578925	NA	0.570325		2014-10-24 17:10:00	-0.033975	0.394226	0.393925	NA	0.431726
2014-10-24 21:40:00	0.423724	0.395025	0.396925	NA	0.433125		2014-10-25 05:10:00	-0.110675	0.395226	0.397925	NA	0.433126
2014-10-25 10:30:00	0.527225	0.505226	0.525925	NA	0.517126		2014-10-25 17:40:00	-0.080475	0.393026	0.393925	NA	0.431726
2014-10-25 22:30:00	0.399825	0.392926	0.393925	NA	0.431726		2014-10-26 06:00:00	-0.115776	0.397025	0.391925	NA	0.433125
2014-10-26 11:00:00	0.505624	0.437225	0.477925	NA	0.468125		2014-10-26 19:20:00	-0.127975	0.394025	0.393925	NA	0.431726
2014-10-26 23:20:00	0.214124	0.392425	0.394925	NA	0.431725		2014-10-27 07:00:00	-0.224176	0.393826	0.394925	NA	0.428925
2014-10-27 11:40:00	0.371125	0.385526	0.387925	NA	0.423326		2014-10-27 19:30:00	-0.204776	0.385426	0.388925	NA	0.421925
2014-10-28 00:20:00	0.183825	0.385625	0.391925	NA	0.424726		2014-10-28 07:20:00	-0.246176	0.386425	0.389925	NA	0.421925
2014-10-28 12:40:00	0.346324	0.381525	0.386925	NA	0.420525		2014-10-28 20:10:00	-0.186776	0.380525	0.385925	NA	0.420525
2014-10-29 01:10:00	0.322725	0.381426	0.387925	NA	0.420526		2014-10-29 07:50:00	-0.142076	0.382825	0.387925	NA	0.420525
2014-10-29 13:30:00	0.446624	0.380925	0.398925	NA	0.421925		2014-10-29 21:50:00	-0.121176	0.389625	0.391925	NA	0.419125
2014-10-30 01:30:00	0.218224	0.386225	0.391925	NA	0.421925

## Sheet: Canonchet 2015
Time_High	Channel_High	T1_40_C_High	T3_20_C_High	T3_50_I_High	T5_25_I_High		Time_Low	Channel_Low	T1_40_C_Low	T3_20_C_Low	T3_50_I_Low	T5_25_I_Low
2015-10-11 20:45:00	0.332	0.421	0.42	0.371	0.328		2015-10-11 16:00:00	-0.168	0.406	0.404	0.357	0.315
2015-10-12 09:30:00	0.341	0.419	0.416	0.372	0.333		2015-10-12 04:30:00	-0.151	0.418	0.417	0.371	0.33
2015-10-12 21:45:00	0.398	0.396	0.403	0.346	0.302		2015-10-12 16:45:00	-0.148	0.402	0.405	0.346	0.297
2015-10-13 09:00:00	0.525	0.47	0.479	0.472	0.455		2015-10-13 04:30:00	-0.095	0.387	0.392	0.349	0.324
2015-10-13 22:00:00	0.414	0.411	0.401	0.403	0.39		2015-10-13 17:00:00	-0.057	0.405	0.403	0.421	0.395
2015-10-14 10:15:00	0.447	0.413	0.411	0.396	0.369		2015-10-14 05:15:00	-0.06	0.412	0.404	0.398	0.386
2015-10-14 22:30:00	0.286	0.408	0.402	0.389	0.376		2015-10-14 17:45:00	-0.08	0.409	0.401	0.393	0.39
2015-10-15 11:15:00	0.396	0.406	0.402	0.375	0.351		2015-10-15 05:45:00	-0.159	0.41	0.402	0.387	0.36
2015-10-15 23:15:00	0.288	0.404	0.398	0.348	0.335		2015-10-15 18:15:00	-0.131	0.403	0.4	0.354	0.335
2015-10-16 11:15:00	0.368	0.408	0.404	0.383	0.391		2015-10-16 06:15:00	-0.16	0.403	0.398	0.347	0.334
2015-10-17	0.197	0.409	0.403	0.369	0.346		2015-10-16 19:30:00	-0.171	0.404	0.4	0.373	0.348
2015-10-17 12:15:00	0.293	0.408	0.399	0.345	0.328		2015-10-17 07:00:00	-0.189	0.408	0.403	0.36	0.34
2015-10-18 00:45:00	0.088	0.403	0.398	0.325	0.297		2015-10-17 20:15:00	-0.206	0.404	0.398	0.329	0.304
2015-10-18 13:30:00	0.219	0.4	0.398	0.315	0.282		2015-10-18 08:00:00	-0.239	0.403	0.4	0.324	0.298
2015-10-19 01:30:00	0.066	0.397	0.395	0.305	0.275		2015-10-18 21:15:00	-0.231	0.398	0.398	0.308	0.276
2015-10-19 14:15:00	0.236	0.394	0.395	0.298	0.267		2015-10-19 09:30:00	-0.246	0.396	0.393	0.302	0.275
2015-10-20 02:30:00	0.11	0.391	0.394	0.293	0.267		2015-10-19 22:00:00	-0.217	0.392	0.393	0.293	0.268
2015-10-20 15:30:00	0.033	0.385	0.386	0.273	0.244		2015-10-20 10:30:00	-0.248	0.388	0.389	0.289	0.263
2015-10-21 03:30:00	-0.042	0.386	0.387	0.28	0.268		2015-10-21 00:30:00	-0.252	0.386	0.388	0.278	0.265
2015-10-21 16:15:00	0.104	0.384	0.386	0.27	0.245		2015-10-21 11:00:00	-0.252	0.386	0.387	0.282	0.27
2015-10-22 04:45:00	0.198	0.384	0.386	0.275	0.268		2015-10-21 23:30:00	-0.247	0.382	0.386	0.273	0.262
2015-10-22 17:15:00	0.256	0.384	0.387	0.27	0.249		2015-10-22 12:00:00	-0.226	0.382	0.384	0.274	0.262
2015-10-23 05:15:00	0.195	0.378	0.38	0.259	0.249		2015-10-23 00:45:00	-0.2	0.377	0.379	0.267	0.258
2015-10-23 18:15:00	0.201	0.373	0.375	0.247	0.222		2015-10-23 13:45:00	-0.233	0.38	0.382	0.251	0.233
2015-10-24 06:30:00	0.328	0.37	0.372	0.243	0.238		2015-10-24 01:45:00	-0.241	0.373	0.374	0.244	0.233
2015-10-24 19:00:00	0.409	0.37	0.373	0.244	0.243		2015-10-24 14:30:00	-0.203	0.368	0.371	0.242	0.237
2015-10-25 07:45:00	0.524	0.525	0.525	0.521	0.522		2015-10-25 02:30:00	-0.165	0.367	0.371	0.278	0.294
2015-10-25 19:45:00	0.412	0.411	0.402	0.387	0.389		2015-10-25 15:30:00	-0.12	0.409	0.4	0.398	0.391
2015-10-26 08:15:00	0.421	0.412	0.404	0.386	0.361		2015-10-26 04:00:00	-0.19	0.412	0.404	0.387	0.371
2015-10-26 20:45:00	0.411	0.406	0.399	0.368	0.344		2015-10-26 16:30:00	-0.197	0.406	0.401	0.375	0.348
2015-10-27 09:15:00	0.54	0.534	0.532	0.535	0.531		2015-10-27 04:30:00	-0.198	0.407	0.401	0.366	0.35
2015-10-27 21:30:00	0.41	0.414	0.403	0.392	0.387		2015-10-27 17:30:00	-0.156	0.414	0.405	0.406	0.391
2015-10-28 10:30:00	0.619	0.624	0.62	0.617	0.619		2015-10-28 05:15:00	-0.196	0.408	0.4	0.387	0.37
2015-10-28 22:45:00	0.704	0.705	0.702	0.702	0.703		2015-10-28 17:30:00	-0.033	0.417	0.408	0.427	0.399
2015-10-29 10:45:00	0.77	0.77	0.77	0.77	0.77		2015-10-29 05:45:00	0.048	0.418	0.409	0.435	0.405
2015-10-29 23:00:00	0.462	0.433	0.445	0.42	0.424		2015-10-29 18:45:00	0.027	0.42	0.416	0.427	0.399
2015-10-30 11:30:00	0.398	0.413	0.406	0.392	0.383		2015-10-30 07:00:00	-0.132	0.417	0.411	0.394	0.394
2015-10-31	0.157	0.414	0.404	0.384	0.352		2015-10-30 20:15:00	-0.21	0.412	0.403	0.384	0.353
2015-10-31 12:30:00	0.351	0.41	0.401	0.366	0.339		2015-10-31 08:30:00	-0.241	0.413	0.403	0.374	0.345
2015-11-01 01:15:00	0.274	0.411	0.402	0.352	0.333		2015-10-31 20:45:00	-0.219	0.412	0.406	0.357	0.335
2015-11-01 13:15:00	0.377	0.41	0.405	0.363	0.342		2015-11-01 08:00:00	-0.198	0.407	0.4	0.35	0.331
2015-11-02 02:00:00	0.218	0.411	0.403	0.355	0.341		2015-11-01 21:45:00	-0.174	0.41	0.401	0.354	0.34
2015-11-02 14:30:00	0.238	0.406	0.399	0.342	0.323		2015-11-02 09:15:00	-0.206	0.409	0.402	0.353	0.335
2015-11-03 03:15:00	0.153	0.407	0.4	0.338	0.317		2015-11-02 22:45:00	-0.233	0.403	0.395	0.337	0.316
2015-11-03 15:30:00	0.218	0.401	0.396	0.327	0.299		2015-11-03 10:15:00	-0.229	0.4	0.395	0.333	0.312
2015-11-04 04:00:00	0.161	0.397	0.392	0.321	0.295		2015-11-03 23:30:00	-0.211	0.401	0.396	0.326	0.297
2015-11-04 16:45:00	0.164	0.402	0.398	0.319	0.289		2015-11-04 11:15:00	-0.228	0.394	0.391	0.32	0.294
2015-11-05 05:00:00	0.121	0.396	0.394	0.32	0.297		2015-11-05	-0.229	0.398	0.395	0.318	0.292
2015-11-05 17:30:00	0.137	0.398	0.396	0.314	0.289		2015-11-05 13:00:00	-0.239	0.401	0.396	0.321	0.296
2015-11-06 06:15:00	0.222	0.4	0.397	0.347	0.332		2015-11-06 00:45:00	-0.23	0.396	0.395	0.341	0.325
2015-11-06 18:30:00	0.239	0.395	0.393	0.342	0.32		2015-11-06 13:15:00	-0.183	0.396	0.396	0.346	0.326
2015-11-07 06:45:00	0.182	0.395	0.395	0.334	0.312		2015-11-07 01:30:00	-0.172	0.393	0.392	0.335	0.314
2015-11-07 19:00:00	0.106	0.393	0.394	0.31	0.279		2015-11-07 14:30:00	-0.219	0.396	0.393	0.315	0.283
2015-11-08 07:45:00	0.075	0.391	0.389	0.302	0.272		2015-11-08 03:15:00	-0.244	0.394	0.393	0.308	0.274
2015-11-08 19:45:00	0.083	0.387	0.385	0.288	0.256		2015-11-08 15:30:00	-0.248	0.387	0.387	0.287	0.255
2015-11-09 08:15:00	0.134	0.389	0.383	0.291	0.273		2015-11-09 04:00:00	-0.248	0.386	0.383	0.29	0.269
2015-11-09 20:30:00	0.11	0.382	0.38	0.281	0.256		2015-11-09 16:15:00	-0.251	0.384	0.381	0.276	0.247
2015-11-10 09:00:00	0.284	0.379	0.377	0.29	0.276		2015-11-10 04:30:00	-0.251	0.383	0.378	0.288	0.271
2015-11-10 21:15:00	0.362	0.402	0.397	0.399	0.395		2015-11-10 16:00:00	-0.194	0.388	0.386	0.383	0.388
2015-11-11 09:15:00	0.533	0.537	0.529	0.542	0.53		2015-11-11 03:15:00	-0.044	0.405	0.398	0.395	0.392
2015-11-11 21:45:00	0.448	0.42	0.413	0.413	0.393		2015-11-11 17:30:00	-0.09	0.416	0.398	0.419	0.398
2015-11-12 10:15:00	0.693	0.693	0.691	0.702	0.691		2015-11-12 03:45:00	-0.001	0.414	0.4	0.401	0.396
2015-11-12 22:00:00	0.488	0.484	0.49	0.492	0.479		2015-11-12 17:00:00	0.075	0.421	0.413	0.438	0.402
2015-11-13 10:00:00	0.443	0.419	0.419	0.415	0.398		2015-11-13 05:45:00	-0.041	0.418	0.411	0.421	0.399
2015-11-13 22:45:00	0.2	0.414	0.409	0.398	0.37		2015-11-13 18:45:00	-0.146	0.415	0.41	0.399	0.39
2015-11-14 11:30:00	0.198	0.41	0.401	0.386	0.346		2015-11-14 06:45:00	-0.233	0.415	0.406	0.394	0.356
2015-11-14 23:30:00	0.025	0.409	0.401	0.358	0.324		2015-11-14 20:15:00	-0.241	0.409	0.401	0.36	0.328
2015-11-15 12:15:00	0.18	0.407	0.399	0.349	0.319		2015-11-15 08:15:00	-0.245	0.409	0.397	0.354	0.322
2015-11-16 00:30:00	0.047	0.409	0.401	0.344	0.311		2015-11-15 20:00:00	-0.242	0.409	0.399	0.345	0.31
2015-11-16 13:00:00	0.219	0.403	0.397	0.335	0.304		2015-11-16 07:45:00	-0.249	0.405	0.397	0.337	0.309
2015-11-17 01:15:00	0.085	0.404	0.397	0.324	0.291		2015-11-16 21:15:00	-0.247	0.402	0.393	0.328	0.293
2015-11-17 13:45:00	0.268	0.405	0.4	0.323	0.286		2015-11-17 08:30:00	-0.246	0.406	0.399	0.325	0.293
2015-11-18 02:15:00	0.141	0.404	0.399	0.322	0.292		2015-11-17 21:45:00	-0.236	0.401	0.396	0.318	0.285

## Sheet: Canonchet 2016
Time_High	Channel_High	T1_40_C_High	T3_20_C_High	T3_50_I_High	T5_25_I_High		Time_Low	Channel_Low	T1_40_C_Low	T3_20_C_Low	T3_50_I_Low	T5_25_I_Low
2016-10-22 15:21:00	0.624	0.638	0.638	0.642	0.597		2016-10-23	-0.064	0.481	0.481	0.484	0.458
2016-10-23 03:21:00	0.159	0.481	0.482	0.481	0.454		2016-10-23 10:48:00	-0.109	0.445	0.441	0.442	0.382
2016-10-23 16:04:00	0.073	0.447	0.449	0.426	0.346		2016-10-23 21:21:00	-0.108	0.446	0.451	0.41	0.335
2016-10-24 05:16:00	0.115	0.445	0.452	0.424	0.412		2016-10-24 10:33:00	-0.107	0.444	0.447	0.428	0.381
2016-10-24 17:16:00	0.183	0.444	0.448	0.401	0.326		2016-10-25	-0.115	0.438	0.445	0.375	0.305
2016-10-25 05:45:00	0.125	0.429	0.437	0.363	0.295		2016-10-25 11:02:00	-0.108	0.434	0.435	0.355	0.288
2016-10-25 18:14:00	0.104	0.434	0.431	0.335	0.269		2016-10-25 23:16:00	-0.118	0.423	0.426	0.327	0.259
2016-10-26 06:57:00	0.117	0.422	0.424	0.319	0.253		2016-10-26 12:00:00	-0.106	0.427	0.421	0.311	0.25
2016-10-26 19:12:00	0.136	0.426	0.419	0.301	0.241		2016-10-27 00:57:00	-0.12	0.42	0.418	0.292	0.238
2016-10-27 07:26:00	0.252	0.415	0.416	0.286	0.233		2016-10-27 13:26:00	-0.107	0.42	0.416	0.288	0.239
2016-10-27 20:09:00	0.327	0.436	0.429	0.418	0.406		2016-10-28 00:43:00	-0.014	0.437	0.433	0.42	0.408
2016-10-28 08:24:00	0.538	0.537	0.531	0.524	0.527		2016-10-28 16:33:00	-0.084	0.446	0.436	0.432	0.411
2016-10-28 19:40:00	0.138	0.442	0.434	0.418	0.406		2016-10-29 05:02:00	-0.117	0.438	0.433	0.415	0.364
2016-10-29 09:21:00	0.457	0.435	0.431	0.416	0.358		2016-10-29 16:04:00	-0.103	0.438	0.431	0.41	0.401
2016-10-29 21:07:00	0.361	0.435	0.427	0.405	0.377		2016-10-30 04:33:00	-0.108	0.436	0.427	0.396	0.355
2016-10-30 09:50:00	0.42	0.434	0.426	0.381	0.348		2016-10-30 17:16:00	-0.099	0.443	0.431	0.405	0.38
2016-10-30 21:50:00	0.422	0.45	0.442	0.424	0.421		2016-10-31 05:31:00	-0.106	0.441	0.438	0.418	0.407
2016-10-31 10:19:00	0.38	0.437	0.432	0.417	0.391		2016-10-31 18:28:00	-0.115	0.441	0.433	0.408	0.349
2016-10-31 22:19:00	0.331	0.436	0.431	0.398	0.337		2016-11-01 06:00:00	-0.119	0.433	0.432	0.378	0.322
2016-11-01 10:48:00	0.428	0.437	0.432	0.373	0.327		2016-11-01 18:00:00	-0.106	0.443	0.434	0.365	0.335
2016-11-01 23:02:00	0.289	0.44	0.436	0.358	0.328		2016-11-02 06:43:00	-0.113	0.429	0.425	0.348	0.317
2016-11-02 11:16:00	0.372	0.437	0.429	0.345	0.318		2016-11-02 18:43:00	-0.11	0.441	0.431	0.341	0.31
2016-11-02 23:45:00	0.196	0.436	0.43	0.339	0.304		2016-11-03 07:55:00	-0.112	0.434	0.431	0.333	0.297
2016-11-03 12:00:00	0.397	0.435	0.43	0.336	0.303		2016-11-03 19:40:00	-0.102	0.437	0.43	0.331	0.307
2016-11-04 00:14:00	0.238	0.434	0.43	0.328	0.295		2016-11-04 06:57:00	-0.115	0.428	0.426	0.323	0.286
2016-11-04 12:43:00	0.351	0.431	0.425	0.312	0.274		2016-11-04 20:38:00	-0.115	0.427	0.426	0.3	0.262
2016-11-05 00:57:00	0.211	0.425	0.427	0.297	0.26		2016-11-05 07:55:00	-0.122	0.413	0.418	0.291	0.251
2016-11-05 13:12:00	0.31	0.424	0.423	0.287	0.248		2016-11-05 21:36:00	-0.113	0.425	0.425	0.285	0.245
2016-11-06 01:40:00	0.17	0.421	0.421	0.281	0.245		2016-11-06 08:09:00	-0.116	0.421	0.422	0.332	0.303
2016-11-06 14:09:00	0.205	0.431	0.429	0.309	0.268		2016-11-06 23:16:00	-0.118	0.422	0.424	0.29	0.247
2016-11-07 02:38:00	0.18	0.418	0.424	0.285	0.243		2016-11-07 09:21:00	-0.12	0.414	0.42	0.276	0.237
2016-11-07 15:21:00	0.319	0.425	0.425	0.271	0.233		2016-11-07 22:19:00	-0.108	0.417	0.419	0.264	0.23
2016-11-08 03:50:00	0.355	0.411	0.417	0.263	0.235		2016-11-08 10:19:00	-0.061	0.412	0.419	0.275	0.258
2016-11-08 16:19:00	0.37	0.424	0.422	0.27	0.242		2016-11-08 23:16:00	-0.073	0.417	0.42	0.274	0.264
2016-11-09 04:33:00	0.354	0.411	0.417	0.274	0.258		2016-11-09 12:00:00	-0.064	0.413	0.416	0.279	0.27
2016-11-09 17:02:00	0.386	0.418	0.417	0.279	0.26		2016-11-10 00:43:00	-0.088	0.414	0.417	0.29	0.287
2016-11-10 05:31:00	0.342	0.412	0.419	0.283	0.271		2016-11-10 13:26:00	-0.1	0.415	0.415	0.27	0.25
2016-11-10 18:14:00	0.391	0.417	0.418	0.272	0.245		2016-11-11 01:26:00	-0.11	0.407	0.413	0.283	0.279
2016-11-11 06:28:00	0.403	0.407	0.414	0.286	0.278		2016-11-11 15:21:00	-0.109	0.414	0.41	0.274	0.257
2016-11-11 18:43:00	0.224	0.405	0.413	0.273	0.242		2016-11-12 01:26:00	-0.12	0.398	0.408	0.268	0.237
2016-11-12 07:26:00	0.307	0.39	0.403	0.259	0.229		2016-11-12 13:40:00	-0.106	0.398	0.404	0.263	0.229
2016-11-12 19:40:00	0.322	0.393	0.403	0.257	0.226		2016-11-13 04:04:00	-0.118	0.388	0.401	0.252	0.224
2016-11-13 08:24:00	0.397	0.387	0.397	0.247	0.23		2016-11-13 18:00:00	-0.109	0.396	0.401	0.25	0.24
2016-11-13 20:24:00	0.22	0.392	0.4	0.25	0.243		2016-11-14 05:31:00	-0.115	0.387	0.401	0.252	0.24
2016-11-14 09:21:00	0.491	0.386	0.408	0.435	0.255		2016-11-14 18:00:00	-0.108	0.439	0.43	0.413	0.4
2016-11-14 21:36:00	0.383	0.434	0.428	0.411	0.377		2016-11-15 06:00:00	-0.11	0.43	0.425	0.407	0.359
2016-11-15 10:19:00	0.607	0.605	0.605	0.584	0.595		2016-11-15 17:31:00	-0.039	0.45	0.443	0.453	0.415
2016-11-15 22:33:00	0.595	0.594	0.593	0.577	0.584		2016-11-16 06:00:00	-0.04	0.447	0.438	0.433	0.413
2016-11-16 11:02:00	0.66	0.66	0.66	0.643	0.658		2016-11-16 18:57:00	-0.044	0.45	0.44	0.431	0.414
2016-11-16 23:02:00	0.44	0.443	0.435	0.42	0.406		2016-11-17 06:57:00	-0.108	0.437	0.431	0.413	0.399
2016-11-17 11:45:00	0.518	0.48	0.5	0.507	0.498		2016-11-17 20:24:00	-0.112	0.443	0.435	0.419	0.411
2016-11-18 00:14:00	0.338	0.44	0.436	0.419	0.401		2016-11-18 08:24:00	-0.121	0.432	0.428	0.405	0.36
2016-11-18 12:57:00	0.502	0.477	0.492	0.483	0.478		2016-11-18 20:24:00	-0.104	0.445	0.437	0.422	0.41
2016-11-19 01:26:00	0.498	0.468	0.487	0.471	0.467		2016-11-19 08:09:00	-0.052	0.441	0.435	0.422	0.408
2016-11-19 13:40:00	0.523	0.517	0.518	0.518	0.517		2016-11-19 21:21:00	-0.059	0.445	0.437	0.432	0.412
2016-11-20 02:24:00	0.448	0.443	0.439	0.422	0.424		2016-11-20 10:04:00	-0.084	0.441	0.436	0.415	0.411
2016-11-20 14:09:00	0.31	0.437	0.433	0.414	0.389		2016-11-20 21:36:00	-0.118	0.435	0.434	0.41	0.355
2016-11-21 03:36:00	0.073	0.433	0.432	0.4	0.336		2016-11-21 10:04:00	-0.115	0.43	0.426	0.373	0.32
2016-11-21 15:36:00	-0.007	0.432	0.429	0.352	0.309		2016-11-21 19:55:00	-0.111	0.428	0.427	0.345	0.301
2016-11-22 04:33:00	-0.035	0.427	0.427	0.336	0.291		2016-11-22 06:14:00	-0.111	0.427	0.427	0.333	0.289
2016-11-22 17:16:00	-0.029	0.434	0.426	0.316	0.276		2016-11-22 19:12:00	-0.112	0.429	0.426	0.315	0.271
2016-11-23 05:45:00	-0.027	0.423	0.422	0.305	0.264		2016-11-23 08:24:00	-0.117	0.419	0.421	0.305	0.259
2016-11-23 17:45:00	0.007	0.427	0.426	0.299	0.261		2016-11-23 22:04:00	-0.117	0.423	0.429	0.296	0.256
2016-11-24 06:28:00	0.13	0.42	0.427	0.292	0.257		2016-11-24 12:00:00	-0.112	0.419	0.423	0.294	0.259
2016-11-24 18:57:00	0.145	0.425	0.427	0.298	0.266		2016-11-25 00:57:00	-0.109	0.431	0.432	0.398	0.396
2016-11-25 07:12:00	0.253	0.432	0.432	0.397	0.36		2016-11-25 12:43:00	-0.11	0.431	0.427	0.387	0.347
2016-11-25 19:26:00	0.185	0.434	0.432	0.383	0.341		2016-11-26 00:43:00	-0.112	0.435	0.433	0.375	0.333
2016-11-26 07:55:00	0.302	0.436	0.433	0.361	0.322		2016-11-26 14:24:00	-0.112	0.435	0.432	0.351	0.313
2016-11-26 19:55:00	0.204	0.433	0.432	0.345	0.305		2016-11-27 01:55:00	-0.116	0.431	0.43	0.338	0.298
2016-11-27 08:38:00	0.315	0.427	0.429	0.328	0.289		2016-11-27 15:50:00	-0.109	0.433	0.433	0.324	0.283
2016-11-27 20:24:00	0.253	0.431	0.433	0.316	0.276		2016-11-28 03:36:00	-0.117	0.423	0.425	0.308	0.268
2016-11-28 09:07:00	0.25	0.42	0.423	0.303	0.255		2016-11-28 18:57:00	-0.113	0.424	0.425	0.3	0.26
2016-11-28 21:21:00	0.048	0.423	0.427	0.3	0.259		2016-11-29 03:21:00	-0.114	0.419	0.424	0.296	0.261
2016-11-29 10:04:00	0.326	0.418	0.424	0.294	0.265		2016-11-29 16:19:00	-0.087	0.432	0.433	0.405	0.405
2016-11-29 21:50:00	0.459	0.457	0.459	0.463	0.454		2016-11-30 05:02:00	-0.051	0.448	0.444	0.433	0.412
2016-11-30 10:04:00	0.42	0.447	0.442	0.416	0.407		2016-11-30 18:00:00	-0.085	0.445	0.442	0.418	0.399
2016-11-30 23:02:00	0.416	0.444	0.442	0.417	0.408		2016-12-01 05:02:00	0.039	0.439	0.442	0.416	0.408
2016-12-01 11:02:00	0.574	0.575	0.579	0.572	0.571		2016-12-01 18:28:00	0.06	0.45	0.448	0.442	0.415
2016-12-01 23:16:00	0.277	0.447	0.444	0.419	0.407		2016-12-02 07:26:00	-0.117	0.439	0.44	0.416	0.371
2016-12-02 11:31:00	0.29	0.438	0.437	0.412	0.356		2016-12-02 18:43:00	-0.112	0.442	0.439	0.41	0.34
2016-12-02 23:45:00	0.082	0.44	0.438	0.401	0.334		2016-12-03 05:16:00	-0.111	0.436	0.436	0.379	0.327
2016-12-03 12:28:00	0.119	0.435	0.431	0.35	0.308		2016-12-03 18:14:00	-0.111	0.439	0.437	0.343	0.298
2016-12-04 00:57:00	0.081	0.434	0.433	0.335	0.292		2016-12-04 05:45:00	-0.116	0.431	0.431	0.329	0.287
2016-12-04 13:12:00	0.304	0.432	0.43	0.32	0.282		2016-12-04 21:21:00	-0.116	0.433	0.431	0.314	0.275
2016-12-05 01:26:00	0.24	0.431	0.43	0.314	0.275		2016-12-05 08:38:00	-0.112	0.433	0.432	0.384	0.366
2016-12-05 13:40:00	0.355	0.433	0.434	0.394	0.384		2016-12-05 22:33:00	-0.113	0.435	0.434	0.387	0.344
2016-12-06 01:55:00	0.11	0.432	0.434	0.373	0.333		2016-12-06 08:38:00	-0.118	0.433	0.434	0.352	0.314
2016-12-06 14:24:00	0.27	0.439	0.436	0.347	0.317		2016-12-06 22:19:00	-0.107	0.435	0.433	0.341	0.311
2016-12-07 03:36:00	0.361	0.439	0.438	0.397	0.391		2016-12-07 10:19:00	-0.056	0.437	0.436	0.408	0.4
2016-12-07 15:50:00	0.375	0.44	0.436	0.404	0.372		2016-12-07 23:16:00	-0.087	0.44	0.436	0.403	0.356
2016-12-08 04:04:00	0.356	0.441	0.436	0.395	0.344		2016-12-08 11:45:00	-0.09	0.433	0.43	0.37	0.333
2016-12-08 16:48:00	0.323	0.436	0.435	0.358	0.324		2016-12-09 01:12:00	-0.118	0.434	0.434	0.347	0.312
2016-12-09 05:16:00	0.213	0.433	0.431	0.335	0.294		2016-12-09 12:00:00	-0.119	0.433	0.428	0.339	0.312
2016-12-09 17:31:00	0.119	0.436	0.431	0.32	0.286		2016-12-09 21:50:00	-0.118	0.43	0.43	0.308	0.268
2016-12-10 06:14:00	0.186	0.426	0.427	0.296	0.253		2016-12-10 11:16:00	-0.119	0.426	0.423	0.293	0.249
2016-12-10 18:43:00	0.096	0.429	0.427	0.289	0.253		2016-12-10 22:19:00	-0.123	0.425	0.424	0.283	0.25
2016-12-11 07:12:00	0.3	0.42	0.423	0.275	0.24		2016-12-11 12:43:00	-0.111	0.418	0.42	0.274	0.239
2016-12-11 19:26:00	0.264	0.425	0.43	0.273	0.246		2016-12-12 01:40:00	-0.118	0.424	0.427	0.286	0.26
2016-12-12 08:09:00	0.573	0.557	0.564	0.566	0.567		2016-12-12 16:04:00	-0.08	0.439	0.438	0.431	0.408
2016-12-12 20:09:00	0.387	0.437	0.435	0.412	0.409		2016-12-13 04:33:00	-0.118	0.434	0.434	0.41	0.373
2016-12-13 09:07:00	0.477	0.434	0.439	0.416	0.432		2016-12-13 16:33:00	-0.099	0.448	0.444	NA	NA
2016-12-13 21:21:00	0.416	0.456	0.455	NA	NA		2016-12-14 05:31:00	-0.096	0.452	0.451	NA	NA

## Sheet: Canonchet 2017
Time_High	Channel_High	T1_40_C_High	T3_20_C_High	T3_50_I_High	T5_25_I_High		Time_Low	Channel_Low	T1_40_C_Low	T3_20_C_Low	T3_50_I_Low	T5_25_I_Low
2017-09-22 14:09:00	0.3798	0.2008	0.2278	NA	0.1458		2017-09-22 18:57:00	0.0158	0.1968	0.2238	0.112	0.1408
2017-09-22 23:31:00	0.4658	0.1958	0.2228	0.111	0.1398		2017-09-23 06:57:00	-0.0202	0.1938	0.2228	0.11	0.1378
2017-09-23 11:45:00	0.4858	0.1888	0.2198	0.103	0.1328		2017-09-23 19:12:00	-0.0312	0.1878	0.2158	0.104	0.1318
2017-09-24 00:14:00	0.3608	0.1898	0.2188	0.101	0.1328		2017-09-24 07:12:00	-0.0602	0.1858	0.2158	0.1	0.1288
2017-09-24 12:43:00	0.4328	0.1808	0.2098	0.096	0.1248		2017-09-24 19:55:00	-0.0112	0.1878	0.2168	0.102	0.1298
2017-09-25 00:43:00	0.3448	0.1848	0.2148	0.1	0.1268		2017-09-25 07:40:00	-0.0372	0.1808	0.2098	0.117	0.1228
2017-09-25 12:57:00	0.3888	0.2008	0.2298	0.119	0.1438		2017-09-25 19:55:00	0.0178	0.1858	0.2168	0.104	0.1298
2017-09-26 01:26:00	0.3058	0.1828	0.2158	0.099	0.1298		2017-09-26 08:24:00	-0.0192	0.1778	0.2118	0.115	0.1258
2017-09-26 13:55:00	0.3968	0.1988	0.2308	0.097	0.1428		2017-09-26 21:36:00	0.0538	0.1778	0.2108	0.102	0.1268
2017-09-27 02:38:00	0.3468	0.1768	0.2138	0.097	0.1278		2017-09-27 08:38:00	0.0518	0.1528	0.1918	0.113	0.1038
2017-09-27 15:07:00	0.4138	0.1918	0.2258	0.101	0.1358		2017-09-27 21:50:00	0.1418	0.1778	0.2148	0.1	0.1278
2017-09-28 03:50:00	0.4268	0.1808	0.2178	0.1	0.1308		2017-09-28 10:19:00	0.1688	0.1798	0.2168	0.104	0.1298
2017-09-28 15:21:00	0.4278	0.1818	0.2198	0.102	0.1328		2017-09-29	0.0568	0.1818	0.2198	0.1	0.1328
2017-09-29 04:19:00	0.2378	0.1748	0.2138	0.1	0.1248		2017-09-29 11:02:00	-0.0012	0.4218	0.4198	0.117	0.2938
2017-09-29 17:02:00	0.3668	0.4168	0.4188	0.285	0.2688		2017-09-30 00:28:00	0.0058	0.4098	0.4148	0.276	0.2708
2017-09-30 04:48:00	0.2238	0.4048	0.4118	0.324	0.2648		2017-09-30 12:00:00	-0.0652	0.4048	0.4088	0.306	0.2948
2017-09-30 17:45:00	0.3328	0.4438	0.4418	0.415	0.4168		2017-10-01 01:26:00	-0.0372	0.4428	0.4398	0.413	0.4068
2017-10-01 06:00:00	0.2468	0.4428	0.4388	0.408	0.3838		2017-10-01 13:40:00	-0.0892	0.4428	0.4368	0.412	0.3448
2017-10-01 18:43:00	0.2998	0.4478	0.4388	0.405	0.3268		2017-10-02 02:24:00	-0.0912	0.4398	0.4348	0.392	0.3138
2017-10-02 06:43:00	0.2008	0.4398	0.4348	0.378	0.3088		2017-10-02 14:38:00	-0.1272	0.4388	0.4348	0.331	0.2868
2017-10-02 19:26:00	0.3318	0.4408	0.4358	0.329	0.2788		2017-10-03 02:38:00	-0.0842	0.4368	0.4358	0.32	0.2788
2017-10-03 07:40:00	0.3488	0.4298	0.4278	0.324	0.2748		2017-10-03 15:36:00	-0.0852	0.4348	0.4328	0.297	0.2668
2017-10-03 19:55:00	0.3538	0.4358	0.4328	0.3	0.2658		2017-10-04 04:04:00	-0.1112	0.4298	0.4288	0.296	0.2678
2017-10-04 08:24:00	0.2918	0.4238	0.4248	0.295	0.2618		2017-10-04 16:04:00	-0.1302	0.4248	0.4248	0.275	0.2518
2017-10-04 21:07:00	0.3178	0.4278	0.4298	0.284	0.2568		2017-10-05 04:19:00	-0.1222	0.4248	0.4258	0.289	0.2678
2017-10-05 09:21:00	0.3108	0.4238	0.4258	0.281	0.2688		2017-10-05 17:31:00	-0.1232	0.4268	0.4288	0.271	0.2438
2017-10-05 21:50:00	0.3688	0.4258	0.4268	0.271	0.2538		2017-10-06 05:16:00	-0.1162	0.4238	0.4278	0.31	0.3038
2017-10-06 10:19:00	0.4588	0.4188	0.4268	0.408	0.2998		2017-10-06 17:31:00	-0.0862	0.4278	0.4398	0.394	0.3708
2017-10-06 22:19:00	0.4488	0.4268	0.4398	0.407	0.3548		2017-10-07 05:45:00	-0.0812	0.4198	0.4368	0.371	0.3638
2017-10-07 10:48:00	0.5398	0.5278	0.5348	0.474	0.5258		2017-10-07 18:28:00	-0.0512	0.4508	0.4468	0.418	0.4168
2017-10-07 23:02:00	0.4588	0.4498	0.4468	0.416	0.4148		2017-10-08 06:28:00	-0.0762	0.4448	0.4428	0.415	0.4118
2017-10-08 11:45:00	0.5728	0.5748	0.5758	0.482	0.5728		2017-10-08 19:26:00	-0.0222	0.4528	0.4468	0.421	0.4168
2017-10-08 23:45:00	0.4098	0.4508	0.4458	0.416	0.4138		2017-10-09 07:26:00	-0.1012	0.4488	0.4438	0.415	0.3968
2017-10-09 12:28:00	0.5018	0.4818	0.4978	0.467	0.4668		2017-10-09 19:40:00	-0.0472	0.4548	0.4528	0.432	0.4218
2017-10-10 00:43:00	0.4288	0.4498	0.4478	0.418	0.4158		2017-10-10 08:09:00	-0.0832	0.4408	0.4398	0.417	0.3978
2017-10-10 13:12:00	0.4648	0.4498	0.4478	0.419	0.3788		2017-10-10 21:36:00	-0.0872	0.4538	0.4508	0.418	0.4128
2017-10-11 01:40:00	0.3138	0.4508	0.4508	0.416	0.3878		2017-10-11 09:07:00	-0.1202	0.4438	0.4448	0.406	0.3588
2017-10-11 14:09:00	0.4058	0.4448	0.4438	0.393	0.3428		2017-10-11 22:19:00	-0.1102	0.4458	0.4428	0.396	0.3768
2017-10-12 02:38:00	0.3728	0.4438	0.4448	0.396	0.3458		2017-10-12 09:50:00	-0.0662	0.4428	0.4438	0.361	0.3418
2017-10-12 15:50:00	0.4818	0.4498	0.4678	0.422	0.4368		2017-10-12 23:16:00	-0.0462	0.4448	0.4458	0.414	0.4138
2017-10-13 03:50:00	0.3728	0.4428	0.4428	0.411	0.3898		2017-10-13 11:31:00	-0.0912	0.4398	0.4398	0.399	0.3598
2017-10-13 16:33:00	0.3858	0.4428	0.4418	0.368	0.3368		2017-10-14 00:14:00	-0.0802	0.4388	0.4378	0.35	0.3288
2017-10-14 04:48:00	0.3208	0.4398	0.4418	0.346	0.3248		2017-10-14 12:43:00	-0.0992	0.4498	0.4488	0.419	0.4188
2017-10-14 17:45:00	0.3288	0.4488	0.4458	0.416	0.4148		2017-10-15 01:26:00	-0.1182	0.4498	0.4468	0.415	0.4018
2017-10-15 06:14:00	0.2838	0.4478	0.4448	0.416	0.4098		2017-10-15 13:26:00	-0.1232	0.4478	0.4438	0.414	0.3758
2017-10-15 18:57:00	0.4098	0.4488	0.4438	0.415	0.3638		2017-10-16 02:09:00	-0.0792	0.4448	0.4418	0.412	0.3568
2017-10-16 06:57:00	0.3978	0.4488	0.4468	0.411	0.3548		2017-10-16 15:07:00	-0.1112	0.4448	0.4448	0.394	0.3388
2017-10-16 19:12:00	0.3268	0.4468	0.4468	0.375	0.3268		2017-10-17 04:04:00	-0.1262	0.4398	0.4388	0.347	0.3068
2017-10-17 08:09:00	0.3698	0.4328	0.4338	0.342	0.2998		2017-10-17 15:21:00	-0.1142	0.4408	0.4398	0.319	0.2988
2017-10-17 20:09:00	0.4508	0.4388	0.4358	0.398	0.3068		2017-10-18 04:04:00	-0.1062	0.4348	0.4388	0.357	0.3658
2017-10-18 08:38:00	0.4038	0.4338	0.4358	0.342	0.3528		2017-10-18 16:04:00	-0.1202	0.4338	0.4368	0.319	0.3298
2017-10-18 21:07:00	0.3228	0.4348	0.4378	0.319	0.3188		2017-10-19 05:02:00	-0.1252	0.4328	0.4378	0.314	0.3068
2017-10-19 09:36:00	0.3838	0.4278	0.4338	0.317	0.3068		2017-10-19 17:16:00	-0.1232	0.4348	0.4348	0.302	0.2968
2017-10-19 21:50:00	0.3518	0.4318	0.4348	0.309	0.2988		2017-10-20 05:02:00	-0.1202	0.4298	0.4348	0.307	0.2978
2017-10-20 10:04:00	0.3538	0.4308	0.4378	0.296	0.2938		2017-10-20 18:14:00	-0.1242	0.4288	0.4328	0.284	0.2738
2017-10-20 22:33:00	0.2808	0.4278	0.4328	0.283	0.2718		2017-10-21 05:45:00	-0.1252	0.4218	0.4308	0.276	0.2638
2017-10-21 11:02:00	0.3918	0.4218	0.4298	0.276	0.2818		2017-10-21 18:00:00	-0.1212	0.4238	0.4278	0.273	0.2758
2017-10-21 23:02:00	0.2768	0.4218	0.4288	0.273	0.2748		2017-10-22 06:14:00	-0.1252	0.4168	0.4268	0.27	0.2688
2017-10-22 11:16:00	0.3738	0.4188	0.4288	0.271	0.2798		2017-10-22 19:12:00	-0.1202	0.4198	0.4248	0.27	0.2678
2017-10-22 23:31:00	0.2578	0.4178	0.4228	0.268	0.2638		2017-10-23 06:43:00	-0.1262	0.4138	0.4218	0.268	0.2658
2017-10-23 12:14:00	0.3618	0.4148	0.4228	0.274	0.2768		2017-10-23 19:12:00	-0.1092	0.4168	0.4238	0.273	0.2658
2017-10-24 00:28:00	0.2838	0.4148	0.4218	0.276	0.2678		2017-10-24 06:43:00	-0.0752	0.4188	0.4298	0.405	0.4138
2017-10-24 12:57:00	0.4828	0.4338	0.4688	0.433	0.4428		2017-10-24 19:40:00	0.0528	0.4498	0.4428	0.416	0.4158
2017-10-25 01:12:00	0.4628	0.4448	0.4458	0.419	0.4208		2017-10-25 06:43:00	0.1368	0.4508	0.4498	0.42	0.4228
2017-10-25 13:26:00	0.5528	0.5478	0.5488	0.486	0.5438		2017-10-25 20:24:00	0.1158	0.4558	0.4498	0.436	0.4208
2017-10-26 01:55:00	0.4178	0.4528	0.4498	0.424	0.4198		2017-10-26 07:12:00	0.1538	0.4508	0.4478	0.42	0.4138
2017-10-26 13:55:00	0.5718	0.5658	0.5698	0.492	0.5688		2017-10-26 22:48:00	0.0408	0.4518	0.4488	0.421	0.4148
2017-10-27 02:09:00	0.1798	0.4528	0.4458	0.417	0.4168		2017-10-27 09:50:00	-0.1232	0.4428	0.4388	0.411	0.3818
2017-10-27 15:21:00	0.1868	0.4498	0.4438	0.412	0.3568		2017-10-27 22:33:00	-0.1232	0.4498	0.4418	0.408	0.3378
2017-10-28 03:50:00	0.1378	0.4488	0.4428	0.401	0.3308		2017-10-28 09:50:00	-0.1232	0.4418	0.4358	0.388	0.3258
2017-10-28 16:33:00	0.2758	0.4478	0.4428	0.366	0.3178		2017-10-28 23:02:00	-0.0422	0.4478	0.4398	0.359	0.3138
2017-10-29 04:33:00	0.2838	0.4458	0.4388	0.354	0.3148		2017-10-29 11:02:00	-0.0132	0.4448	0.4388	0.364	0.3238
2017-10-29 17:45:00	0.4768	0.4648	0.4728	0.427	0.4458		2017-10-29 21:36:00	0.2948	0.4598	0.4548	0.452	0.4268
2017-10-30 05:02:00	1.0858	1.0858	1.0858	0.996	1.0858		2017-10-30 12:57:00	0.5218	0.5408	0.5388	0.474	0.5378
2017-10-30 11:16:00	0.6488	0.6548	0.6538	0.522	0.6538		2017-10-31 01:26:00	-0.0292	0.4548	0.4478	0.416	0.4098
2017-10-30 17:31:00	0.3888	0.4598	0.4528	0.445	0.4278		2017-10-31 14:24:00	-0.1132	0.4508	0.4418	0.407	0.3438
2017-10-31 06:00:00	0.2858	0.4558	0.4488	0.412	0.3938		2017-11-01 02:09:00	-0.1232	0.4478	0.4428	0.379	0.3238
2017-10-31 18:43:00	0.1798	0.4538	0.4468	0.401	0.3328		2017-11-01 15:21:00	-0.1132	0.4448	0.4388	0.351	0.3168
2017-11-01 07:26:00	0.2958	0.4458	0.4418	0.364	0.3198		2017-11-02 02:38:00	-0.0822	0.4458	0.4398	0.343	0.3168
2017-11-01 19:55:00	0.3048	0.4458	0.4398	0.345	0.3148		2017-11-02 16:04:00	-0.0222	0.4558	0.4448	0.415	0.4128
2017-11-02 08:09:00	0.4928	0.4638	0.4758	0.455	0.4428		2017-11-03 04:04:00	-0.0712	0.4558	0.4428	0.411	0.3778
2017-11-02 20:09:00	0.3898	0.4558	0.4438	0.414	0.4038		2017-11-03 16:33:00	-0.0282	0.4558	0.4428	0.418	0.4108
2017-11-03 09:07:00	0.5208	0.5048	0.5078	0.469	0.4908		2017-11-04 05:02:00	-0.0862	0.4548	0.4418	0.409	0.3768
2017-11-03 21:07:00	0.4368	0.4598	0.4458	0.414	0.4108		2017-11-04 17:45:00	-0.0592	0.4568	0.4468	0.413	0.4138
2017-11-04 09:36:00	0.5158	0.4768	0.4908	0.471	0.4578		2017-11-05 05:16:00	-0.0672	0.4488	0.4388	0.407	0.4078
2017-11-04 22:04:00	0.4498	0.4548	0.4438	0.41	0.4088		2017-11-05 18:14:00	0.0518	0.4598	0.4458	0.424	0.4128
2017-11-05 10:48:00	0.6888	0.6938	0.6878	0.495	0.6858		2017-11-06 06:14:00	0.0028	0.4568	0.4438	0.423	0.4118
2017-11-05 22:48:00	0.5528	0.5578	0.5508	0.472	0.5498		2017-11-06 19:26:00	0.0598	0.4618	0.4478	0.428	0.4138
2017-11-06 11:31:00	0.7008	0.7038	0.6978	0.503	0.6968		2017-11-07 07:26:00	-0.0812	0.4588	0.4468	0.414	0.3968
2017-11-06 23:16:00	0.4228	0.4638	0.4488	0.416	0.4148		2017-11-07 20:09:00	-0.0292	0.4588	0.4468	0.423	0.4148
2017-11-07 12:14:00	0.5428	0.5418	0.5378	0.474	0.5318		2017-11-08 07:40:00	-0.0342	0.4558	0.4468	0.413	0.4128
2017-11-08 00:28:00	0.4658	0.4598	0.4508	0.421	0.4218		2017-11-08 21:07:00	0.0298	0.4588	0.4448	0.424	0.4118
2017-11-08 13:12:00	0.6308	0.6338	0.6308	0.488	0.6268		2017-11-09 08:38:00	-0.0272	0.4508	0.4388	0.413	0.4048
2017-11-09 01:26:00	0.4598	0.4558	0.4448	0.414	0.4158		2017-11-09 22:04:00	0.0088	0.4618	0.4488	0.419	0.4158
2017-11-09 13:55:00	0.5658	0.5698	0.5638	0.482	0.5618		2017-11-10 11:02:00	-0.0512	0.4588	0.4448	0.413	0.4128
2017-11-10 02:24:00	0.4568	0.4568	0.4418	0.412	0.4108		2017-11-11	-0.1342	0.4478	0.4338	0.389	0.3328
2017-11-10 15:07:00	0.2728	0.4558	0.4418	0.41	0.3838		2017-11-11 09:21:00	-0.1342	0.4478	0.4328	0.377	0.3018
2017-11-11 03:50:00	0.1288	0.4498	0.4348	0.369	0.3198		2017-11-12 00:14:00	-0.1382	0.4498	0.4318	0.338	0.2998
2017-11-11 16:19:00	0.2038	0.4578	0.4408	0.364	0.3238		2017-11-12 12:14:00	-0.1352	0.4458	0.4308	0.334	0.3048
2017-11-12 05:02:00	0.2028	0.4478	0.4308	0.334	0.2978		2017-11-13 00:57:00	-0.1352	0.4498	0.4348	0.323	0.2948
2017-11-12 17:31:00	0.2188	0.4528	0.4368	0.33	0.3028		2017-11-13 12:57:00	-0.1272	0.4468	0.4318	0.389	0.3228
2017-11-13 06:00:00	0.2818	0.4478	0.4308	0.323	0.2968		2017-11-14 01:55:00	-0.1272	0.4508	0.4388	0.402	0.3988
2017-11-13 18:14:00	0.2858	0.4518	0.4398	0.4	0.4088		2017-11-14 14:09:00	-0.0962	0.4488	0.4368	0.396	0.3508
2017-11-14 06:57:00	0.3848	0.4518	0.4398	0.401	0.3698		2017-11-15 02:09:00	-0.0872	0.4508	0.4378	0.372	0.3398
2017-11-14 19:12:00	0.3678	0.4528	0.4368	0.388	0.3438		2017-11-15 15:07:00	-0.0082	0.4558	0.4408	0.415	0.4128
2017-11-15 07:40:00	0.5198	0.5078	0.5068	0.466	0.4928		2017-11-16 03:21:00	-0.0222	0.4538	0.4388	0.407	0.4088
2017-11-15 19:55:00	0.4668	0.4548	0.4438	0.412	0.4288		2017-11-16 15:50:00	0.1038	0.4618	0.4458	0.442	0.4168
2017-11-16 08:38:00	0.5878	0.5958	0.5838	0.48	0.5858		2017-11-17 04:33:00	-0.0602	0.4608	0.4438	0.413	0.4118
2017-11-16 20:09:00	0.4768	0.4668	0.4588	0.441	0.4468		2017-11-17 17:16:00	-0.1232	0.4558	0.4378	0.407	0.3568
2017-11-17 09:07:00	0.3508	0.4538	0.4368	0.407	0.3988		2017-11-18 04:33:00	-0.1332	0.4498	0.4338	0.389	0.3278
2017-11-17 21:36:00	0.2018	0.4548	0.4388	0.401	0.3458		2017-11-18 17:02:00	-0.1012	0.4528	0.4358	0.38	0.3568
2017-11-18 10:04:00	0.4188	0.4538	0.4378	0.388	0.3468		2017-11-19 03:36:00	0.0348	0.4508	0.4338	0.397	0.3978
2017-11-18 22:04:00	0.4228	0.4528	0.4348	0.395	0.3798		2017-11-19 18:43:00	0.0938	0.4638	0.4448	0.431	0.4138
2017-11-19 11:02:00	0.7098	0.7158	0.7018	0.531	0.7048		2017-11-20 06:00:00	-0.1232	0.4568	0.4408	0.412	0.3908
2017-11-19 22:33:00	0.2248	0.4618	0.4448	0.413	0.4108		2017-11-20 20:09:00	-0.1332	0.4528	0.4368	0.404	0.3328
2017-11-20 10:48:00	0.2218	0.4588	0.4428	0.411	0.3658		2017-11-21 07:55:00	-0.1412	0.4528	0.4328	0.381	0.3228
2017-11-20 23:16:00	0.0368	0.4538	0.4378	0.401	0.3318		2017-11-21 19:40:00	-0.1352	0.4548	0.4358	0.351	0.3108
2017-11-21 11:31:00	0.1888	0.4538	0.4338	0.365	0.3218		2017-11-22 06:28:00	-0.1272	0.4548	0.4368	0.421	0.3818
2017-11-21 23:45:00	0.1418	0.4528	0.4358	0.352	0.3128		2017-11-22 21:21:00	-0.0752	0.4608	0.4438	0.42	0.4108
2017-11-22 12:00:00	0.3608	0.4688	0.4508	0.457	0.4258		2017-11-23 07:12:00	-0.1252	0.4548	0.4388	0.405	0.3828
2017-11-23 00:57:00	0.1128	0.4598	0.4428	0.413	0.4068		2017-11-23 20:38:00	-0.0902	0.4538	0.4368	0.403	0.3428
2017-11-23 12:43:00	0.3128	0.4588	0.4398	0.41	0.3628		2017-11-24 08:24:00	-0.1352	0.4488	0.4308	0.4	0.3168
2017-11-24 01:12:00	0.1058	0.4518	0.4338	0.399	0.3338		2017-11-24 20:24:00	-0.0822	0.4538	0.4348	0.373	0.3248
2017-11-24 13:55:00	0.2078	0.4548	0.4388	0.389	0.3378		2017-11-25 08:24:00	-0.0552	0.4508	0.4308	0.366	0.3138
2017-11-25 02:09:00	0.2338	0.4568	0.4378	0.365	0.3248		2017-11-25 21:50:00	0.0058	0.4558	0.4378	0.347	0.3178
2017-11-25 14:38:00	0.3238	0.4538	0.4358	0.345	0.3168		2017-11-26 11:02:00	-0.0742	0.4508	0.4348	0.316	0.3018
2017-11-26 03:07:00	0.3038	0.4568	0.4368	0.341	0.3168		2017-11-26 23:16:00	-0.1332	0.4518	0.4338	0.309	0.2838
2017-11-26 15:36:00	0.1038	0.4508	0.4328	0.308	0.2878

## Sheet: Canonchet 2018
Time_High	Channel_High	T1_40_C_High	T3_20_C_High	T3_50_I_High	T5_25_I_High		Time_Low	Channel_Low	T1_40_C_Low	T3_20_C_Low	T3_50_I_Low	T5_25_I_Low
2018-10-03 16:48:00	0.41	0.457	0.447	0.439	0.418		2018-10-04 00:28:00	0.012	0.453	0.448	0.431	0.404
2018-10-04 05:02:00	0.365	0.452	0.444	0.427	0.388		2018-10-04 12:28:00	-0.025	0.453	0.445	0.424	0.376
2018-10-04 18:00:00	0.43	0.452	0.443	0.422	0.373		2018-10-05 01:40:00	0.004	0.45	0.443	0.417	0.395
2018-10-05 06:14:00	0.363	0.452	0.449	0.418	0.382		2018-10-05 13:26:00	-0.028	0.452	0.446	0.389	0.349
2018-10-05 18:57:00	0.468	0.452	0.449	0.379	0.443		2018-10-06 02:24:00	0.017	0.449	0.447	0.423	0.427
2018-10-06 06:57:00	0.448	0.445	0.445	0.414	0.417		2018-10-06 15:07:00	0.002	0.451	0.445	0.408	0.42
2018-10-06 19:40:00	0.488	0.472	0.474	0.436	0.461		2018-10-07 03:50:00	0.006	0.449	0.447	0.429	0.425
2018-10-07 08:09:00	0.477	0.464	0.462	0.435	0.458		2018-10-07 16:04:00	0.002	0.449	0.444	0.426	0.423
2018-10-07 20:24:00	0.464	0.452	0.444	0.424	0.434		2018-10-08 04:33:00	-0.026	0.45	0.447	0.424	0.425
2018-10-08 09:07:00	0.519	0.512	0.504	0.493	0.499		2018-10-08 16:48:00	0.001	0.454	0.449	0.458	0.429
2018-10-08 21:21:00	0.502	0.489	0.486	0.477	0.475		2018-10-09 05:16:00	-0.015	0.452	0.447	0.453	0.426
2018-10-09 09:50:00	0.526	0.522	0.511	0.51	0.514		2018-10-09 17:45:00	-0.012	0.459	0.449	0.458	0.428
2018-10-09 22:04:00	0.419	0.455	0.448	0.441	0.427		2018-10-10 06:00:00	-0.07	0.451	0.446	0.429	0.415
2018-10-10 10:33:00	0.458	0.451	0.446	0.427	0.402		2018-10-10 18:28:00	-0.066	0.456	0.447	0.428	0.427
2018-10-10 23:02:00	0.422	0.454	0.447	0.427	0.419		2018-10-11 06:14:00	-0.036	0.45	0.445	0.423	0.401
2018-10-11 11:31:00	0.625	0.631	0.631	0.64	0.639		2018-10-11 18:43:00	0.115	0.462	0.458	0.477	0.437
2018-10-11 23:45:00	0.583	0.587	0.586	0.596	0.596		2018-10-12 06:28:00	0.179	0.482	0.478	0.5	0.461
2018-10-12 12:00:00	0.673	0.665	0.678	0.689	0.687		2018-10-12 19:26:00	0.156	0.464	0.461	0.48	0.442
2018-10-13 00:14:00	0.467	0.463	0.463	0.467	0.464		2018-10-13 07:12:00	0.072	0.455	0.453	0.447	0.428
2018-10-13 12:57:00	0.546	0.552	0.558	0.565	0.564		2018-10-13 21:07:00	0.056	0.456	0.455	0.466	0.432
2018-10-14 00:43:00	0.286	0.454	0.45	0.45	0.425		2018-10-14 08:09:00	-0.069	0.447	0.449	0.427	0.414
2018-10-14 13:40:00	0.354	0.45	0.448	0.426	0.385		2018-10-14 22:04:00	-0.089	0.452	0.447	0.423	0.373
2018-10-15 02:09:00	0.188	0.449	0.447	0.421	0.367		2018-10-15 08:38:00	-0.115	0.446	0.444	0.413	0.359
2018-10-15 15:07:00	0.312	0.449	0.445	0.412	0.387		2018-10-15 21:36:00	-0.028	0.448	0.443	0.417	0.385
2018-10-16 02:09:00	0.258	0.452	0.448	0.422	0.419		2018-10-16 10:19:00	-0.126	0.451	0.449	0.422	0.367
2018-10-16 16:04:00	0.143	0.451	0.447	0.41	0.341		2018-10-16 23:16:00	-0.166	0.45	0.445	0.396	0.336
2018-10-17 03:36:00	0.005	0.448	0.448	0.391	0.334		2018-10-17 11:16:00	-0.161	0.449	0.441	0.373	0.32
2018-10-17 16:33:00	0.142	0.449	0.442	0.353	0.306		2018-10-18 01:12:00	-0.171	0.443	0.444	0.351	0.301
2018-10-18 04:04:00	-0.115	0.44	0.44	0.349	0.298		2018-10-18 07:55:00	-0.169	0.439	0.44	0.343	0.293
2018-10-18 17:45:00	0.017	0.443	0.438	0.322	0.277		2018-10-18 23:45:00	-0.176	0.432	0.433	0.323	0.273
2018-10-19 05:45:00	-0.062	0.43	0.432	0.322	0.274		2018-10-19 15:21:00	-0.165	0.442	0.433	0.313	0.273
2018-10-19 18:43:00	0.084	0.441	0.439	0.318	0.275		2018-10-20 00:28:00	-0.16	0.434	0.435	0.325	0.281
2018-10-20 07:12:00	0.192	0.437	0.437	0.349	0.309		2018-10-20 13:55:00	-0.103	0.439	0.438	0.329	0.292
2018-10-20 18:57:00	0.285	0.441	0.439	0.327	0.285		2018-10-21 01:55:00	-0.057	0.437	0.44	0.331	0.288
2018-10-21 07:12:00	0.351	0.439	0.44	0.363	0.324		2018-10-21 15:36:00	-0.082	0.44	0.437	0.337	0.304
2018-10-21 19:55:00	0.215	0.434	0.437	0.332	0.291		2018-10-22 03:07:00	-0.151	0.425	0.43	0.325	0.278
2018-10-22 08:09:00	0.307	0.428	0.435	0.328	0.281		2018-10-22 16:04:00	-0.119	0.438	0.438	0.319	0.273
2018-10-22 20:09:00	0.24	0.431	0.436	0.316	0.273		2018-10-23 03:50:00	-0.156	0.429	0.434	0.32	0.277
2018-10-23 09:21:00	0.328	0.428	0.43	0.32	0.28		2018-10-23 16:04:00	-0.082	0.435	0.441	0.406	0.402
2018-10-23 21:07:00	0.369	0.437	0.441	0.403	0.371		2018-10-24 04:33:00	-0.088	0.437	0.44	0.397	0.354
2018-10-24 09:21:00	0.402	0.437	0.443	0.385	0.347		2018-10-24 17:31:00	-0.087	0.441	0.44	0.357	0.341
2018-10-24 21:50:00	0.266	0.439	0.438	0.356	0.335		2018-10-25 05:16:00	-0.163	0.431	0.435	0.35	0.324
2018-10-25 10:19:00	0.369	0.432	0.435	0.348	0.32		2018-10-25 18:14:00	-0.13	0.437	0.437	0.329	0.307
2018-10-25 22:19:00	0.183	0.43	0.436	0.332	0.302		2018-10-26 06:28:00	-0.178	0.423	0.428	0.32	0.291
2018-10-26 11:02:00	0.384	0.429	0.434	0.327	0.296		2018-10-26 18:43:00	-0.135	0.43	0.435	0.321	0.312
2018-10-26 23:16:00	0.267	0.425	0.43	0.324	0.308		2018-10-27 06:00:00	-0.093	0.435	0.437	0.408	0.417
2018-10-27 12:14:00	0.765	0.765	0.763	0.765	0.765		2018-10-27 18:43:00	0.366	0.458	0.458	0.476	0.447
2018-10-27 23:45:00	0.717	0.719	0.723	0.727	0.727		2018-10-28 07:26:00	0.229	0.455	0.45	0.465	0.427
2018-10-28 12:43:00	0.641	0.633	0.644	0.652	0.652		2018-10-28 20:24:00	0.15	0.459	0.452	0.465	0.426
2018-10-29 00:43:00	0.402	0.455	0.451	0.448	0.422		2018-10-29 07:40:00	0.016	0.45	0.446	0.423	0.419
2018-10-29 12:57:00	0.495	0.483	0.479	0.454	0.469		2018-10-29 21:36:00	0	0.455	0.448	0.446	0.422
2018-10-30 01:40:00	0.272	0.452	0.447	0.426	0.419		2018-10-30 09:21:00	-0.09	0.453	0.446	0.425	0.398
2018-10-30 14:09:00	0.299	0.453	0.447	0.424	0.371		2018-10-30 22:19:00	-0.11	0.448	0.443	0.416	0.355
2018-10-31 02:38:00	0.217	0.445	0.442	0.412	0.349		2018-10-31 09:36:00	-0.113	0.455	0.446	0.409	0.351
2018-10-31 15:36:00	0.339	0.455	0.447	0.398	0.343		2018-10-31 23:16:00	-0.07	0.452	0.446	0.391	0.349
2018-11-01 03:50:00	0.265	0.452	0.447	0.39	0.35		2018-11-01 11:16:00	-0.081	0.452	0.444	0.381	0.341
2018-11-01 16:48:00	0.345	0.455	0.444	0.372	0.337		2018-11-02	-0.051	0.452	0.448	0.381	0.344
2018-11-02 05:02:00	0.353	0.45	0.444	0.388	0.354		2018-11-02 12:00:00	-0.011	0.454	0.45	0.419	0.425
2018-11-02 17:45:00	0.393	0.457	0.451	0.428	0.427		2018-11-03 00:57:00	-0.003	0.455	0.447	0.425	0.421
2018-11-03 06:28:00	0.502	0.501	0.5	0.496	0.506		2018-11-03 13:40:00	0.052	0.457	0.454	0.47	0.428
2018-11-03 18:00:00	0.272	0.456	0.453	0.458	0.424		2018-11-04 03:21:00	-0.147	0.453	0.448	0.427	0.393
2018-11-04 06:57:00	0.089	0.449	0.445	0.421	0.378		2018-11-04 16:04:00	-0.162	0.455	0.448	0.422	0.358
2018-11-04 19:40:00	0.068	0.45	0.445	0.417	0.354		2018-11-05 00:43:00	-0.168	0.45	0.441	0.414	0.347
2018-11-05 08:09:00	0.28	0.447	0.442	0.409	0.346		2018-11-05 15:21:00	-0.134	0.447	0.44	0.403	0.343
2018-11-05 20:24:00	0.397	0.449	0.443	0.409	0.402		2018-11-06 03:21:00	-0.021	0.45	0.448	0.423	0.42
2018-11-06 09:07:00	0.55	0.548	0.551	0.559	0.557		2018-11-06 16:33:00	0.024	0.46	0.454	0.471	0.432
2018-11-06 21:07:00	0.48	0.476	0.472	0.477	0.476		2018-11-07 04:33:00	0.011	0.457	0.452	0.461	0.426
2018-11-07 09:36:00	0.498	0.487	0.487	0.478	0.481		2018-11-07 17:31:00	-0.031	0.464	0.453	0.459	0.425
2018-11-07 22:04:00	0.323	0.458	0.449	0.444	0.423		2018-11-08 06:00:00	-0.113	0.451	0.447	0.424	0.389
2018-11-08 10:33:00	0.376	0.451	0.445	0.421	0.373		2018-11-08 18:14:00	-0.119	0.454	0.446	0.419	0.364
2018-11-08 22:19:00	0.198	0.453	0.447	0.417	0.357		2018-11-09 06:00:00	-0.171	0.446	0.44	0.406	0.343
2018-11-09 11:16:00	0.382	0.452	0.449	0.408	0.349		2018-11-09 18:28:00	-0.073	0.455	0.447	0.404	0.378
2018-11-09 23:45:00	0.441	0.467	0.468	0.471	0.458		2018-11-10 06:14:00	0.049	0.462	0.457	0.475	0.433
2018-11-10 11:02:00	0.486	0.467	0.462	0.468	0.461		2018-11-10 20:38:00	-0.077	0.452	0.45	0.454	0.418
2018-11-11	0.063	0.449	0.446	0.442	0.416		2018-11-11 07:26:00	-0.164	0.444	0.44	0.418	0.387
2018-11-11 12:28:00	0.09	0.455	0.447	0.423	0.373		2018-11-11 21:36:00	-0.172	0.445	0.44	0.413	0.349
2018-11-12 00:43:00	-0.057	0.444	0.439	0.41	0.342		2018-11-12 06:00:00	-0.176	0.443	0.437	0.404	0.333
2018-11-12 13:26:00	0.074	0.455	0.448	0.412	0.344		2018-11-12 19:40:00	-0.165	0.454	0.444	0.401	0.339
2018-11-13 02:09:00	0.083	0.45	0.446	0.407	0.397		2018-11-13 06:14:00	-0.067	0.46	0.455	0.449	0.429
2018-11-13 13:40:00	0.531	0.53	0.524	0.533	0.537		2018-11-13 22:48:00	0.056	0.46	0.454	0.472	0.429
2018-11-13 20:09:00	0.134	0.462	0.456	0.475	0.433		2018-11-14 09:50:00	-0.131	0.449	0.443	0.446	0.411
2018-11-14 03:07:00	0.051	0.454	0.449	0.461	0.419		2018-11-15 01:55:00	-0.165	0.443	0.439	0.412	0.34
2018-11-14 13:55:00	-0.068	0.452	0.449	0.445	0.383		2018-11-15 09:50:00	-0.172	0.442	0.436	0.409	0.329
2018-11-14 20:38:00	-0.156	0.445	0.443	0.421	0.354		2018-11-15 21:36:00	-0.173	0.446	0.441	0.408	0.371
2018-11-15 03:21:00	-0.163	0.442	0.44	0.412	0.34		2018-11-16 04:04:00	0.435	0.449	0.449	0.434	0.415
2018-11-15 16:33:00	-0.073	0.444	0.438	0.412	0.345		2018-11-16 20:38:00	0.178	0.459	0.451	0.472	0.43
2018-11-16 06:57:00	0.614	0.514	0.616	0.621	0.622		2018-11-17 13:12:00	-0.093	0.459	0.452	0.448	0.408
2018-11-16 13:40:00	0.477	0.491	0.497	0.507	0.505		2018-11-18 01:12:00	-0.167	0.455	0.443	0.424	0.368
2018-11-17 05:02:00	0.21	0.455	0.447	0.456	0.417		2018-11-18 12:57:00	-0.138	0.462	0.449	0.421	0.356
2018-11-17 17:02:00	0.047	0.461	0.451	0.444	0.388		2018-11-19 01:26:00	-0.098	0.455	0.445	0.416	0.354
2018-11-18 06:14:00	0.061	0.451	0.441	0.416	0.357		2018-11-19 13:55:00	-0.051	0.454	0.443	0.41	0.346
2018-11-18 18:43:00	0.252	0.457	0.447	0.418	0.353		2018-11-20 02:09:00	-0.058	0.457	0.445	0.405	0.346
2018-11-19 07:12:00	0.283	0.456	0.445	0.413	0.349		2018-11-20 14:24:00	0.026	0.459	0.449	0.418	0.421
2018-11-19 19:12:00	0.319	0.457	0.446	0.411	0.346		2018-11-21 03:21:00	-0.075	0.45	0.442	0.413	0.38
2018-11-20 07:55:00	0.412	0.457	0.447	0.405	0.359		2018-11-21 16:04:00	-0.066	0.454	0.445	0.411	0.358
2018-11-20 19:26:00	0.387	0.456	0.448	0.419	0.415		2018-11-22 05:31:00	-0.181	0.444	0.432	0.378	0.318
2018-11-21 08:24:00	0.39	0.45	0.444	0.413	0.369		2018-11-22 17:45:00	-0.165	0.442	0.434	0.363	0.303
2018-11-21 19:55:00	0.264	0.454	0.443	0.41	0.358		2018-11-23 05:45:00	-0.165	0.434	0.429	0.359	0.3
2018-11-22 09:21:00	0.161	0.449	0.441	0.384	0.323		2018-11-23 17:45:00	-0.154	0.448	0.443	0.333	0.286
2018-11-22 21:21:00	0.036	0.441	0.434	0.365	0.303		2018-11-24 01:26:00	-0.208	0.446	0.442	0.359	0.303
2018-11-23 10:19:00	0.329	0.453	0.448	0.371	0.317
2018-11-23 22:04:00	0.041	0.446	0.441	0.355	0.3

## Sheet: Middlebridge 2014
Time_High	Channel_High	T1_45_I_High	T3_30_I_High	T3_36_C_High	T5_24_C_High		Time_Low	Channel_Low	T1_45_I_Low	T3_30_I_Low	T3_36_C_Low	T5_24_C_Low
2014-09-18 17:45:00	0.2737	0.292	0.312	0.3	0.266		2014-09-19 00:43:00	-0.109701	0.289	0.307	0.295	0.258
2014-09-19 06:14:00	0.157999	0.289	0.308	0.293	0.257		2014-09-19 13:26:00	-0.188201	0.284	0.3	0.287	0.25
2014-09-19 18:43:00	0.234099	0.277	0.297	0.284	0.235		2014-09-20 01:55:00	-0.1785	0.276	0.294	0.282	0.229
2014-09-20 06:43:00	0.174199	0.273	0.291	0.282	0.226		2014-09-20 14:09:00	-0.224201	0.27	0.288	0.278	0.221
2014-09-20 19:26:00	0.212299	0.267	0.282	0.275	0.214		2014-09-21 02:38:00	-0.205901	0.265	0.279	0.274	0.21
2014-09-21 07:55:00	0.248799	0.267	0.278	0.274	0.206		2014-09-21 14:38:00	-0.164801	0.259	0.273	0.27	0.204
2014-09-21 20:24:00	0.3502	0.283	0.288	0.277	0.289		2014-09-22 03:07:00	-0.102001	0.304	0.317	0.312	0.323
2014-09-22 08:09:00	0.403	0.357	0.362	0.371	0.389		2014-09-22 15:50:00	-0.0877	0.314	0.316	0.318	0.328
2014-09-22 20:24:00	0.261099	0.303	0.31	0.31	0.318		2014-09-23 04:19:00	-0.2225	0.305	0.311	0.31	0.317
2014-09-23 09:07:00	0.1366	0.301	0.309	0.306	0.312		2014-09-23 16:48:00	-0.2695	0.297	0.305	0.303	0.284
2014-09-23 21:21:00	0.165699	0.298	0.303	0.302	0.282		2014-09-24 05:16:00	-0.2696	0.298	0.305	0.302	0.281
2014-09-24 09:50:00	0.162299	0.296	0.302	0.3	0.277		2014-09-24 17:02:00	-0.274501	0.291	0.298	0.295	0.265
2014-09-24 21:50:00	0.178699	0.292	0.298	0.296	0.266		2014-09-25 05:16:00	-0.2437	0.289	0.295	0.295	0.263
2014-09-25 10:19:00	0.2729	0.288	0.294	0.294	0.266		2014-09-25 17:45:00	-0.2179	0.292	0.297	0.296	0.309
2014-09-25 22:33:00	0.200199	0.29	0.298	0.299	0.307		2014-09-26 05:45:00	-0.213901	0.295	0.299	0.302	0.31
2014-09-26 10:48:00	0.307399	0.292	0.298	0.298	0.3		2014-09-26 18:14:00	-0.1927	0.29	0.295	0.296	0.266
2014-09-26 23:02:00	0.2303	0.293	0.294	0.295	0.27		2014-09-27 06:14:00	-0.216801	0.291	0.297	0.294	0.264
2014-09-27 11:31:00	0.327699	0.285	0.291	0.291	0.258		2014-09-27 19:12:00	-0.197401	0.307	0.309	0.299	0.309
2014-09-27 23:31:00	0.198599	0.305	0.311	0.302	0.309		2014-09-28 07:12:00	-0.2454	0.305	0.309	0.302	0.308
2014-09-28 12:28:00	0.2902	0.305	0.309	0.301	0.305		2014-09-28 19:26:00	-0.187201	0.3	0.303	0.297	0.285
2014-09-29 00:28:00	0.236299	0.302	0.307	0.297	0.285		2014-09-29 07:55:00	-0.2129	0.299	0.307	0.297	0.282
2014-09-29 12:43:00	0.2726	0.295	0.301	0.291	0.279		2014-09-29 20:09:00	-0.1969	0.294	0.298	0.293	0.274
2014-09-30 01:12:00	0.229999	0.296	0.3	0.292	0.272		2014-09-30 08:09:00	-0.173701	0.295	0.299	0.294	0.278
2014-09-30 14:09:00	0.4012	0.387	0.389	0.388	0.392		2014-09-30 21:36:00	-0.125101	0.309	0.311	0.314	0.312
2014-10-01 02:09:00	0.264599	0.308	0.312	0.31	0.309		2014-10-01 09:21:00	-0.1684	0.308	0.314	0.309	0.306
2014-10-01 14:52:00	0.3883	0.358	0.362	0.358	0.352		2014-10-01 22:04:00	-0.096201	0.316	0.32	0.318	0.314
2014-10-02 03:07:00	0.389099	0.331	0.335	0.328	0.325		2014-10-02 10:04:00	-0.047201	0.313	0.317	0.319	0.315
2014-10-02 16:04:00	0.513999	0.495	0.496	0.501	0.497		2014-10-02 23:31:00	-0.0217	0.315	0.318	0.323	0.315
2014-10-03 04:19:00	0.4488	0.441	0.444	0.445	0.444		2014-10-03 11:02:00	0.0018	0.316	0.318	0.323	0.314
2014-10-03 17:16:00	0.5589	0.54	0.542	0.545	0.543		2014-10-04 00:14:00	0.020599	0.316	0.32	0.322	0.317
2014-10-04 05:45:00	0.5324	0.526	0.528	0.531	0.529		2014-10-04 12:43:00	0.013399	0.314	0.318	0.32	0.313
2014-10-04 18:28:00	0.647899	0.644	0.646	0.649	0.65		2014-10-05 01:40:00	0.053399	0.318	0.321	0.325	0.319
2014-10-05 06:28:00	0.524399	0.52	0.524	0.524	0.523		2014-10-05 14:09:00	-0.069	0.315	0.319	0.322	0.318
2014-10-05 18:57:00	0.524899	0.509	0.511	0.512	0.51		2014-10-06 02:38:00	-0.0905	0.317	0.32	0.323	0.316
2014-10-06 07:26:00	0.4819	0.456	0.463	0.464	0.464		2014-10-06 15:07:00	-0.1347	0.312	0.318	0.318	0.311
2014-10-06 19:55:00	0.5065	0.483	0.488	0.488	0.489		2014-10-07 03:36:00	-0.1139	0.316	0.319	0.32	0.315
2014-10-07 08:24:00	0.5461	0.528	0.533	0.534	0.536		2014-10-07 16:04:00	-0.107301	0.315	0.325	0.318	0.317
2014-10-07 20:38:00	0.512599	0.491	0.5	0.497	0.5		2014-10-08 04:04:00	-0.114501	0.316	0.324	0.318	0.315
2014-10-08 09:07:00	0.645699	0.619	0.629	0.625	0.627		2014-10-08 17:16:00	-0.0698	0.314	0.324	0.32	0.317
2014-10-08 21:36:00	0.499899	0.481	0.491	0.488	0.491		2014-10-09 05:16:00	-0.127001	0.32	0.326	0.325	0.322
2014-10-09 09:50:00	0.5523	0.529	0.537	0.537	0.539		2014-10-09 18:00:00	-0.146801	0.313	0.321	0.317	0.315
2014-10-09 22:04:00	0.3695	0.32	0.327	0.322	0.32		2014-10-10 06:14:00	-0.2036	0.317	0.326	0.323	0.32
2014-10-10 10:48:00	0.4576	0.434	0.442	0.442	0.443		2014-10-10 18:43:00	-0.1811	0.314	0.323	0.32	0.314
2014-10-10 23:02:00	0.3169	0.313	0.32	0.32	0.314		2014-10-11 06:28:00	-0.2084	0.312	0.318	0.317	0.313
2014-10-11 11:45:00	0.4591	0.437	0.446	0.444	0.447		2014-10-11 19:26:00	-0.1596	0.316	0.323	0.326	0.316
2014-10-12	0.33	0.316	0.322	0.327	0.319		2014-10-12 07:12:00	-0.195001	0.315	0.323	0.325	0.318
2014-10-12 12:14:00	0.3527	0.305	0.311	0.313	0.306		2014-10-12 20:09:00	-0.212601	0.312	0.317	0.323	0.315
2014-10-13 00:43:00	0.2101	0.312	0.32	0.324	0.317		2014-10-13 08:09:00	-0.243801	0.309	0.318	0.322	0.317
2014-10-13 13:26:00	0.2457	0.303	0.311	0.316	0.31		2014-10-13 20:52:00	-0.219501	0.304	0.313	0.316	0.31
2014-10-14 01:40:00	0.1383	0.305	0.314	0.318	0.309		2014-10-14 08:38:00	-0.2397	0.304	0.313	0.316	0.31
2014-10-14 14:09:00	0.1494	0.304	0.316	0.318	0.308		2014-10-14 21:36:00	-0.221301	0.303	0.307	0.312	0.297
2014-10-15 02:38:00	0.118499	0.302	0.307	0.311	0.296		2014-10-15 09:36:00	-0.1972	0.299	0.307	0.313	0.292
2014-10-15 15:07:00	0.168899	0.299	0.305	0.31	0.279		2014-10-15 22:19:00	-0.141201	0.297	0.303	0.309	0.283
2014-10-16 04:04:00	0.215099	0.297	0.305	0.308	0.283		2014-10-16 09:07:00	-0.050901	0.293	0.305	0.307	0.284
2014-10-16 15:50:00	0.3699	0.337	0.347	0.343	0.342		2014-10-16 22:48:00	0.0356	0.314	0.322	0.324	0.318
2014-10-17 04:19:00	0.360499	0.345	0.353	0.35	0.35		2014-10-17 11:45:00	0.013499	0.309	0.317	0.32	0.315
2014-10-17 17:16:00	0.317299	0.309	0.314	0.319	0.314		2014-10-17 23:45:00	0.018099	0.311	0.317	0.324	0.317
2014-10-18 05:31:00	0.322099	0.31	0.315	0.322	0.316		2014-10-18 12:00:00	0.0292	0.304	0.313	0.318	0.313
2014-10-18 17:45:00	0.355099	0.328	0.335	0.333	0.337		2014-10-19 00:57:00	0.015599	0.313	0.319	0.327	0.321
2014-10-19 05:45:00	0.308599	0.312	0.32	0.323	0.318		2014-10-19 13:55:00	-0.0588	0.307	0.313	0.32	0.312
2014-10-19 18:43:00	0.232599	0.303	0.312	0.321	0.312		2014-10-20 02:24:00	-0.171201	0.302	0.315	0.319	0.311
2014-10-20 07:26:00	0.3017	0.299	0.312	0.32	0.309		2014-10-20 14:52:00	-0.1654	0.293	0.306	0.314	0.29
2014-10-20 19:40:00	0.1757	0.295	0.307	0.312	0.287		2014-10-21 02:38:00	-0.2085	0.294	0.308	0.312	0.287
2014-10-21 07:55:00	0.286999	0.294	0.305	0.312	0.285		2014-10-21 15:07:00	-0.152001	0.29	0.302	0.307	0.276
2014-10-21 19:55:00	0.340099	0.291	0.305	0.31	0.277		2014-10-22 03:07:00	-0.1218	0.3	0.313	0.316	0.311
2014-10-22 08:24:00	0.4438	0.365	0.379	0.395	0.397		2014-10-22 15:21:00	-0.040501	0.304	0.316	0.32	0.311
2014-10-22 21:21:00	0.592099	0.503	0.515	0.525	0.527		2014-10-23 03:50:00	0.0392	0.307	0.32	0.324	0.319
2014-10-23 09:07:00	0.6292	0.559	0.576	0.576	0.578		2014-10-23 16:04:00	0.032399	0.306	0.321	0.322	0.318
2014-10-23 21:07:00	0.4987	0.449	0.464	0.462	0.465		2014-10-24 04:19:00	-0.045501	0.308	0.324	0.326	0.321
2014-10-24 09:50:00	0.577699	0.553	0.56	0.567	0.564		2014-10-24 17:16:00	-0.0369	0.311	0.32	0.324	0.316
2014-10-24 21:50:00	0.420099	0.404	0.413	0.415	0.417		2014-10-25 05:16:00	-0.1136	0.315	0.323	0.329	0.323
2014-10-25 10:33:00	0.5243	0.51	0.519	0.522	0.522		2014-10-25 17:45:00	-0.0834	0.309	0.32	0.323	0.319
2014-10-25 22:33:00	0.3969	0.37	0.382	0.387	0.389		2014-10-26 06:00:00	-0.118701	0.313	0.323	0.326	0.321
2014-10-26 11:02:00	0.502699	0.478	0.487	0.489	0.488		2014-10-26 19:26:00	-0.1309	0.311	0.323	0.323	0.317
2014-10-26 23:02:00	0.207299	0.312	0.321	0.325	0.319		2014-10-27 06:57:00	-0.227101	0.311	0.322	0.324	0.318
2014-10-27 11:45:00	0.3682	0.306	0.315	0.319	0.313		2014-10-27 19:40:00	-0.2041	0.31	0.318	0.324	0.319
2014-10-28 00:14:00	0.177499	0.309	0.321	0.324	0.318		2014-10-28 07:26:00	-0.249101	0.308	0.319	0.324	0.32
2014-10-28 12:43:00	0.343399	0.319	0.331	0.328	0.339		2014-10-28 20:09:00	-0.189701	0.306	0.318	0.322	0.318
2014-10-29 01:12:00	0.3198	0.31	0.319	0.322	0.318		2014-10-29 07:55:00	-0.145001	0.312	0.319	0.322	0.319
2014-10-29 13:40:00	0.441599	0.432	0.441	0.445	0.448		2014-10-29 21:50:00	-0.124101	0.31	0.319	0.325	0.316
2014-10-30 01:40:00	0.215199	0.312	0.321	0.325	0.32

## Sheet: Middlebridge 2015
Time_High	Channel_High	T1_45_I_High	T3_30_I_High	T3_36_C_High	T5_24_C_High		Time_Low	Channel_Low	T1_45_I_Low	T3_30_I_Low	T3_36_C_Low	T5_24_C_Low
2015-10-11 21:21:00	0.321	0.257	0.277	0.346	0.331		2015-10-11 16:04:00	-0.094	0.185	0.225	0.336	0.318
2015-10-12 09:36:00	0.329	0.25	0.271	0.347	0.325		2015-10-12 04:48:00	-0.109	0.195	0.238	0.346	0.327
2015-10-12 21:50:00	0.38	0.368	0.369	0.371	0.388		2015-10-12 16:48:00	-0.091	0.182	0.222	0.33	0.306
2015-10-13 09:07:00	0.488	0.474	0.473	0.497	0.497		2015-10-13 04:48:00	-0.057	0.237	0.218	0.333	0.321
2015-10-13 22:19:00	0.406	0.412	0.411	0.415	0.409		2015-10-13 17:31:00	0.004	0.251	0.232	0.334	0.323
2015-10-14 10:48:00	0.436	0.441	0.441	0.446	0.442		2015-10-14 05:31:00	-0.024	0.249	0.223	0.337	0.323
2015-10-14 22:48:00	0.272	0.231	0.242	0.333	0.321		2015-10-14 18:14:00	-0.03	0.247	0.221	0.336	0.325
2015-10-15 11:31:00	0.374	0.375	0.378	0.383	0.382		2015-10-15 06:00:00	-0.122	0.175	0.214	0.333	0.321
2015-10-15 23:31:00	0.273	0.228	0.241	0.333	0.321		2015-10-15 18:43:00	-0.087	0.227	0.215	0.335	0.321
2015-10-16 11:31:00	0.352	0.318	0.323	0.341	0.353		2015-10-16 06:28:00	-0.113	0.175	0.213	0.33	0.317
2015-10-17 00:14:00	0.182	0.187	0.213	0.332	0.321		2015-10-16 19:26:00	-0.125	0.212	0.213	0.333	0.321
2015-10-17 12:28:00	0.279	0.214	0.236	0.327	0.316		2015-10-17 07:12:00	-0.157	0.17	0.209	0.332	0.321
2015-10-18 00:57:00	0.07	0.161	0.199	0.327	0.307		2015-10-17 20:38:00	-0.168	0.164	0.206	0.325	0.31
2015-10-18 13:26:00	0.203	0.174	0.185	0.326	0.292		2015-10-18 07:40:00	-0.227	0.159	0.195	0.327	0.302
2015-10-19 01:40:00	0.051	0.152	0.173	0.321	0.283		2015-10-18 21:21:00	-0.199	0.156	0.18	0.322	0.286
2015-10-19 14:24:00	0.222	0.189	0.167	0.32	0.275		2015-10-19 09:07:00	-0.228	0.152	0.172	0.32	0.281
2015-10-20 02:24:00	0.115	0.144	0.169	0.317	0.273		2015-10-19 21:50:00	-0.174	0.147	0.173	0.316	0.273
2015-10-20 15:36:00	0.044	0.128	0.148	0.307	0.256		2015-10-20 10:19:00	-0.218	0.138	0.157	0.312	0.269
2015-10-21 03:50:00	-0.051	0.131	0.149	0.306	0.257		2015-10-20 22:48:00	-0.264	0.129	0.147	0.307	0.257
2015-10-21 16:33:00	0.091	0.123	0.134	0.302	0.245		2015-10-21 08:38:00	-0.253	0.132	0.146	0.305	0.254
2015-10-22 04:48:00	0.183	0.147	0.137	0.302	0.243		2015-10-21 23:31:00	-0.236	0.125	0.137	0.302	0.246
2015-10-22 17:31:00	0.267	0.207	0.235	0.301	0.241		2015-10-22 12:00:00	-0.158	0.119	0.134	0.299	0.239
2015-10-23 05:31:00	0.183	0.156	0.176	0.296	0.231		2015-10-23 00:43:00	-0.15	0.121	0.195	0.297	0.235
2015-10-23 18:28:00	0.179	0.149	0.128	0.291	0.22		2015-10-23 13:26:00	-0.212	0.113	0.151	0.298	0.229
2015-10-24 06:57:00	0.305	0.224	0.252	0.288	0.214		2015-10-24 01:40:00	-0.219	0.107	0.129	0.29	0.218
2015-10-24 19:12:00	0.388	0.386	0.385	0.378	0.39		2015-10-24 14:24:00	-0.164	0.14	0.2	0.285	0.208
2015-10-25 07:40:00	0.517	0.518	0.519	0.518	0.519		2015-10-25 02:38:00	-0.113	0.17	0.209	0.323	0.316
2015-10-25 19:55:00	0.396	0.396	0.396	0.397	0.397		2015-10-25 15:50:00	-0.061	0.196	0.214	0.326	0.32
2015-10-26 08:24:00	0.399	0.396	0.396	0.4	0.399		2015-10-26 04:04:00	-0.139	0.207	0.215	0.33	0.324
2015-10-26 21:07:00	0.394	0.391	0.391	0.392	0.393		2015-10-26 16:33:00	-0.15	0.19	0.212	0.328	0.318
2015-10-27 09:36:00	0.513	0.516	0.516	0.515	0.514		2015-10-27 04:48:00	-0.149	0.196	0.212	0.329	0.319
2015-10-27 21:50:00	0.392	0.385	0.387	0.391	0.393		2015-10-27 17:45:00	-0.105	0.202	0.211	0.327	0.319
2015-10-28 10:33:00	0.596	0.596	0.596	0.597	0.598		2015-10-28 05:31:00	-0.151	0.188	0.213	0.326	0.317
2015-10-28 22:48:00	0.703	0.704	0.704	0.702	0.705		2015-10-28 17:45:00	0.011	0.256	0.243	0.336	0.328
2015-10-29 11:02:00	0.77	0.769	0.77	0.77	0.768		2015-10-29 05:45:00	0.143	0.279	0.279	0.332	0.327
2015-10-29 23:16:00	0.454	0.459	0.461	0.458	0.459		2015-10-29 19:12:00	0.085	0.263	0.259	0.335	0.328
2015-10-30 11:45:00	0.379	0.373	0.375	0.374	0.384		2015-10-30 07:12:00	-0.086	0.217	0.214	0.331	0.324
2015-10-31 00:14:00	0.139	0.167	0.213	0.33	0.322		2015-10-30 20:09:00	-0.162	0.182	0.211	0.33	0.321
2015-10-31 12:57:00	0.341	0.281	0.283	0.327	0.332		2015-10-31 07:40:00	-0.245	0.146	0.211	0.327	0.317
2015-11-01 01:26:00	0.261	0.217	0.231	0.328	0.322		2015-10-31 21:07:00	-0.171	0.175	0.216	0.331	0.325
2015-11-01 13:40:00	0.379	0.37	0.372	0.365	0.378		2015-11-01 08:24:00	-0.15	0.152	0.209	0.324	0.32
2015-11-02 02:09:00	0.206	0.199	0.215	0.331	0.321		2015-11-01 22:04:00	-0.121	0.182	0.218	0.33	0.324
2015-11-02 14:38:00	0.228	0.196	0.206	0.324	0.315		2015-11-02 09:36:00	-0.172	0.148	0.207	0.328	0.319
2015-11-03 03:21:00	0.134	0.138	0.2	0.324	0.314		2015-11-02 22:48:00	-0.199	0.136	0.202	0.321	0.311
2015-11-03 16:04:00	0.217	0.188	0.182	0.319	0.302		2015-11-03 10:19:00	-0.201	0.127	0.187	0.315	0.304
2015-11-04 04:04:00	0.142	0.127	0.175	0.315	0.287		2015-11-03 23:31:00	-0.173	0.127	0.182	0.318	0.296
2015-11-04 17:02:00	0.159	0.145	0.164	0.318	0.284		2015-11-04 11:16:00	-0.197	0.118	0.168	0.313	0.284
2015-11-05 05:31:00	0.11	0.116	0.158	0.315	0.283		2015-11-05	-0.199	0.114	0.159	0.318	0.28
2015-11-05 18:00:00	0.126	0.124	0.151	0.313	0.279		2015-11-05 12:14:00	-0.201	0.113	0.159	0.316	0.284
2015-11-06 06:28:00	0.213	0.187	0.175	0.312	0.299		2015-11-06 00:43:00	-0.19	0.113	0.157	0.313	0.289
2015-11-06 18:28:00	0.247	0.197	0.219	0.312	0.286		2015-11-06 13:12:00	-0.136	0.119	0.177	0.314	0.289
2015-11-07 07:12:00	0.166	0.157	0.186	0.311	0.277		2015-11-07 01:55:00	-0.133	0.119	0.198	0.31	0.279
2015-11-07 19:26:00	0.091	0.108	0.146	0.305	0.258		2015-11-07 14:24:00	-0.187	0.112	0.163	0.309	0.265
2015-11-08 08:09:00	0.053	0.108	0.134	0.306	0.249		2015-11-08 03:07:00	-0.246	0.109	0.139	0.308	0.254
2015-11-08 20:09:00	0.064	0.102	0.122	0.304	0.242		2015-11-08 15:07:00	-0.262	0.098	0.118	0.301	0.241
2015-11-09 08:38:00	0.129	0.102	0.121	0.303	0.234		2015-11-09 02:24:00	-0.266	0.101	0.12	0.302	0.236
2015-11-09 20:38:00	0.101	0.091	0.107	0.296	0.225		2015-11-09 16:04:00	-0.239	0.091	0.106	0.297	0.228
2015-11-10 09:21:00	0.269	0.2	0.23	0.291	0.218		2015-11-10 04:04:00	-0.247	0.09	0.107	0.293	0.22
2015-11-10 21:50:00	0.334	0.3	0.298	0.31	0.323		2015-11-10 16:19:00	-0.154	0.167	0.209	0.299	0.317
2015-11-11 09:36:00	0.483	0.485	0.483	0.478	0.479		2015-11-11 03:36:00	-0.05	0.213	0.211	0.317	0.321
2015-11-11 22:04:00	0.422	0.424	0.424	0.419	0.421		2015-11-11 17:31:00	-0.078	0.178	0.212	0.324	0.318
2015-11-12 10:19:00	0.681	0.685	0.684	0.681	0.68		2015-11-12 03:50:00	0.027	0.246	0.219	0.331	0.32
2015-11-12 22:04:00	0.495	0.498	0.497	0.49	0.494		2015-11-12 17:45:00	0.126	0.261	0.257	0.334	0.324
2015-11-13 10:19:00	0.445	0.448	0.447	0.44	0.446		2015-11-13 06:00:00	0.004	0.244	0.216	0.337	0.324
2015-11-13 22:48:00	0.197	0.188	0.215	0.33	0.322		2015-11-13 18:57:00	-0.098	0.171	0.212	0.331	0.321
2015-11-14 11:31:00	0.174	0.161	0.209	0.325	0.314		2015-11-14 06:28:00	-0.196	0.135	0.213	0.328	0.32
2015-11-14 23:45:00	0.016	0.125	0.193	0.323	0.308		2015-11-14 19:12:00	-0.247	0.124	0.195	0.321	0.309
2015-11-15 12:28:00	0.174	0.147	0.174	0.321	0.295		2015-11-15 06:43:00	-0.26	0.12	0.185	0.325	0.303
2015-11-16 00:28:00	0.042	0.114	0.167	0.321	0.293		2015-11-15 19:40:00	-0.228	0.114	0.169	0.321	0.292
2015-11-16 12:57:00	0.21	0.165	0.155	0.315	0.281		2015-11-16 07:12:00	-0.259	0.112	0.162	0.318	0.286
2015-11-17 01:40:00	0.057	0.108	0.153	0.315	0.278		2015-11-16 20:38:00	-0.217	0.108	0.154	0.314	0.274
2015-11-17 13:55:00	0.254	0.2	0.225	0.312	0.269		2015-11-17 08:24:00	-0.244	0.105	0.144	0.313	0.272
2015-11-18 02:24:00	0.134	0.122	0.175	0.308	0.258		2015-11-17 21:50:00	-0.198	0.111	0.193	0.308	0.26

## Sheet: Middlebridge 2016
Time_High	Channel_High	T1_45_I_High	T3_30_I_High	T3_36_C_High	T5_24_C_High		Time_Low	Channel_Low	T1_45_I_Low	T3_30_I_Low	T3_36_C_Low	T5_24_C_Low
2016-10-23 16:30:00	0.076	NA	0.231	0.384	0.375		2016-10-24 00:15:00	-0.253	NA	0.226	0.383	0.376
2016-10-24 05:15:00	0.103	NA	0.244	0.386	0.384		2016-10-24 12:00:00	-0.195	NA	0.244	0.385	0.381
2016-10-24 17:30:00	0.164	NA	0.236	0.385	0.379		2016-10-25 01:15:00	-0.22	NA	0.218	0.382	0.373
2016-10-25 06:00:00	0.106	NA	0.211	0.377	0.368		2016-10-25 13:30:00	-0.22	NA	0.191	0.375	0.362
2016-10-25 18:30:00	0.083	0.145	0.179	0.374	0.354		2016-10-26 02:00:00	-0.253	0.136	0.171	0.367	0.344
2016-10-26 07:15:00	0.096	0.137	0.165	0.364	0.338		2016-10-26 14:45:00	-0.235	0.141	0.151	0.362	0.328
2016-10-26 19:30:00	0.121	0.157	0.149	0.361	0.323		2016-10-27 02:30:00	-0.226	0.161	0.146	0.357	0.315
2016-10-27 08:00:00	0.229	0.239	0.164	0.355	0.31		2016-10-27 15:30:00	-0.171	0.179	0.214	0.358	0.362
2016-10-27 20:30:00	0.313	0.314	0.286	0.374	0.374		2016-10-28 01:15:00	0.027	0.262	0.241	0.377	0.375
2016-10-28 08:45:00	0.541	0.523	0.549	0.547	0.553		2016-10-28 16:30:00	-0.016	0.183	0.242	0.379	0.377
2016-10-28 20:00:00	0.132	0.18	0.241	0.376	0.373		2016-10-29 03:45:00	-0.198	0.168	0.237	0.373	0.368
2016-10-29 09:30:00	0.442	0.437	0.447	0.451	0.453		2016-10-29 16:15:00	-0.028	0.17	0.238	0.374	0.373
2016-10-29 21:00:00	0.361	0.363	0.31	0.371	0.367		2016-10-30 04:30:00	-0.081	0.178	0.237	0.371	0.37
2016-10-30 09:45:00	0.412	0.418	0.414	0.417	0.423		2016-10-30 17:00:00	-0.043	0.188	0.244	0.38	0.381
2016-10-30 22:00:00	0.419	0.417	0.42	0.422	0.43		2016-10-31 05:30:00	-0.063	0.18	0.243	0.378	0.378
2016-10-31 10:15:00	0.363	0.358	0.308	0.372	0.373		2016-10-31 18:00:00	-0.088	0.175	0.246	0.378	0.376
2016-10-31 22:30:00	0.324	0.309	0.289	0.373	0.37		2016-11-01 05:30:00	-0.095	0.167	0.24	0.372	0.367
2016-11-01 11:00:00	0.419	0.42	0.422	0.425	0.431		2016-11-01 18:15:00	-0.063	0.178	0.244	0.381	0.378
2016-11-01 23:00:00	0.287	0.282	0.27	0.377	0.376		2016-11-02 06:15:00	-0.111	0.169	0.232	0.369	0.366
2016-11-02 11:30:00	0.37	0.369	0.327	0.373	0.368		2016-11-02 19:00:00	-0.09	0.176	0.242	0.375	0.374
2016-11-02 23:45:00	0.193	0.214	0.238	0.372	0.37		2016-11-03 06:30:00	-0.145	0.162	0.239	0.372	0.37
2016-11-03 12:15:00	0.39	0.398	0.386	0.39	0.403		2016-11-03 19:45:00	-0.054	0.174	0.243	0.376	0.373
2016-11-04 00:30:00	0.233	0.243	0.243	0.375	0.373		2016-11-04 07:30:00	-0.103	0.161	0.237	0.373	0.37
2016-11-04 12:45:00	0.333	0.314	0.291	0.371	0.365		2016-11-04 20:15:00	-0.089	0.165	0.239	0.369	0.361
2016-11-05 01:15:00	0.204	0.214	0.234	0.37	0.36		2016-11-05 08:00:00	-0.125	0.157	0.216	0.36	0.347
2016-11-05 13:30:00	0.303	0.295	0.275	0.366	0.346		2016-11-05 21:15:00	-0.114	0.167	0.235	0.366	0.344
2016-11-06 02:00:00	0.168	0.186	0.225	0.365	0.341		2016-11-06 09:00:00	-0.15	0.154	0.229	0.362	0.352
2016-11-06 14:30:00	0.161	0.177	0.221	0.366	0.34		2016-11-06 21:30:00	-0.175	0.148	0.208	0.365	0.332
2016-11-07 03:00:00	0.158	0.174	0.199	0.36	0.323		2016-11-07 09:45:00	-0.146	0.142	0.186	0.356	0.317
2016-11-07 15:15:00	0.291	0.288	0.268	0.361	0.313		2016-11-07 22:00:00	-0.064	0.147	0.23	0.354	0.308
2016-11-08 03:45:00	0.349	0.34	0.302	0.352	0.305		2016-11-08 10:45:00	-0.016	0.173	0.238	0.355	0.324
2016-11-08 16:15:00	0.368	0.374	0.324	0.355	0.318		2016-11-08 23:30:00	-0.015	0.171	0.241	0.356	0.362
2016-11-09 04:45:00	0.351	0.345	0.314	0.353	0.358		2016-11-09 12:00:00	-0.014	0.171	0.238	0.352	0.353
2016-11-09 17:15:00	0.383	0.39	0.363	0.358	0.379		2016-11-10 00:45:00	-0.044	0.172	0.242	0.372	0.364
2016-11-10 05:45:00	0.333	0.321	0.298	0.373	0.37		2016-11-10 13:15:00	-0.08	0.165	0.24	0.369	0.363
2016-11-10 18:30:00	0.388	0.388	0.387	0.385	0.4		2016-11-11 01:30:00	-0.06	0.174	0.24	0.373	0.37
2016-11-11 06:45:00	0.403	0.405	0.408	0.411	0.415		2016-11-11 14:45:00	-0.097	0.177	0.237	0.375	0.368
2016-11-11 19:00:00	0.208	0.218	0.239	0.374	0.366		2016-11-12 02:45:00	-0.218	0.158	0.227	0.367	0.357
2016-11-12 07:45:00	0.291	0.273	0.263	0.364	0.352		2016-11-12 15:30:00	-0.176	0.156	0.228	0.366	0.348
2016-11-12 20:00:00	0.31	0.289	0.275	0.365	0.346		2016-11-13 03:30:00	-0.177	0.16	0.229	0.362	0.336
2016-11-13 08:45:00	0.386	0.378	0.372	0.377	0.391		2016-11-13 16:45:00	-0.16	0.178	0.238	0.37	0.363
2016-11-13 21:00:00	0.209	0.214	0.238	0.372	0.361		2016-11-14 04:30:00	-0.219	0.164	0.232	0.369	0.361
2016-11-14 09:30:00	0.473	0.473	0.476	0.477	0.481		2016-11-14 17:30:00	-0.113	0.173	0.242	0.373	0.369
2016-11-14 21:45:00	0.37	0.359	0.314	0.369	0.363		2016-11-15 05:15:00	-0.14	0.168	0.239	0.369	0.364
2016-11-15 10:30:00	0.588	0.559	0.591	0.592	0.594		2016-11-15 17:45:00	0.003	0.212	0.236	0.373	0.367
2016-11-15 22:45:00	0.589	0.567	0.596	0.594	0.591		2016-11-16 06:00:00	0.036	0.183	0.242	0.374	0.369
2016-11-16 11:15:00	0.666	0.636	0.666	0.666	0.666		2016-11-16 19:15:00	0.031	0.18	0.245	0.378	0.371
2016-11-16 23:30:00	0.44	0.42	0.444	0.444	0.444		2016-11-17 07:15:00	-0.079	0.163	0.241	0.376	0.367
2016-11-17 12:00:00	0.5	0.481	0.504	0.504	0.504		2016-11-17 20:15:00	-0.078	0.166	0.245	0.378	0.369
2016-11-18 00:30:00	0.328	0.297	0.29	0.375	0.366		2016-11-18 08:00:00	-0.142	0.15	0.239	0.373	0.364
2016-11-18 13:15:00	0.483	0.45	0.487	0.485	0.488		2016-11-18 20:45:00	-0.042	0.166	0.242	0.376	0.377
2016-11-19 01:30:00	0.488	0.48	0.493	0.494	0.499		2016-11-19 08:30:00	0.007	0.166	0.239	0.371	0.37
2016-11-19 14:00:00	0.521	0.502	0.523	0.524	0.531		2016-11-19 21:30:00	0	0.176	0.243	0.375	0.377
2016-11-20 02:30:00	0.446	0.424	0.449	0.453	0.456		2016-11-20 10:00:00	-0.011	0.165	0.242	0.377	0.372
2016-11-20 14:45:00	0.324	0.295	0.286	0.371	0.369		2016-11-20 23:15:00	-0.149	0.157	0.237	0.371	0.366
2016-11-21 03:30:00	0.086	0.149	0.235	0.373	0.367		2016-11-21 11:45:00	-0.224	0.141	0.225	0.367	0.359
2016-11-21 16:00:00	-0.005	0.139	0.219	0.367	0.358		2016-11-22	-0.305	0.137	0.207	0.365	0.353
2016-11-22 04:30:00	-0.049	0.134	0.2	0.362	0.349		2016-11-22 12:15:00	-0.323	0.129	0.184	0.356	0.334
2016-11-22 17:00:00	-0.046	0.131	0.179	0.362	0.334		2016-11-23 00:30:00	-0.327	0.126	0.166	0.356	0.324
2016-11-23 06:00:00	-0.051	0.126	0.154	0.355	0.318		2016-11-23 12:30:00	-0.316	0.122	0.164	0.348	0.307
2016-11-23 18:15:00	-0.01	0.123	0.155	0.355	0.31		2016-11-24 01:15:00	-0.297	0.121	0.146	0.349	0.302
2016-11-24 07:00:00	0.102	0.123	0.15	0.35	0.303		2016-11-24 14:00:00	-0.219	0.116	0.144	0.346	0.299
2016-11-24 19:00:00	0.123	0.127	0.152	0.35	0.312		2016-11-25 01:45:00	-0.197	0.138	0.235	0.358	0.36
2016-11-25 07:15:00	0.235	0.227	0.233	0.355	0.357		2016-11-25 14:45:00	-0.151	0.149	0.232	0.356	0.358
2016-11-25 19:30:00	0.173	0.177	0.235	0.36	0.361		2016-11-26 02:45:00	-0.174	0.135	0.235	0.362	0.36
2016-11-26 08:15:00	0.288	0.271	0.27	0.363	0.359		2016-11-26 15:45:00	-0.142	0.138	0.233	0.36	0.354
2016-11-26 20:15:00	0.198	0.187	0.229	0.361	0.354		2016-11-27 03:15:00	-0.173	0.13	0.218	0.359	0.351
2016-11-27 08:45:00	0.301	0.277	0.275	0.356	0.346		2016-11-27 16:15:00	-0.124	0.138	0.234	0.362	0.34
2016-11-27 21:00:00	0.246	0.232	0.245	0.358	0.334		2016-11-28 04:00:00	-0.154	0.127	0.217	0.35	0.322
2016-11-28 09:30:00	0.245	0.224	0.243	0.35	0.322		2016-11-28 17:30:00	-0.194	0.13	0.221	0.354	0.316
2016-11-28 21:30:00	0.036	0.128	0.206	0.351	0.311		2016-11-29 04:30:00	-0.257	0.121	0.189	0.347	0.307
2016-11-29 10:15:00	0.315	0.284	0.275	0.347	0.308		2016-11-29 16:45:00	-0.086	0.199	0.235	0.358	0.36
2016-11-29 21:45:00	0.448	0.453	0.451	0.453	0.453		2016-11-30 05:30:00	0.002	0.171	0.24	0.372	0.365
2016-11-30 10:30:00	0.417	0.408	0.422	0.42	0.421		2016-11-30 18:15:00	-0.047	0.167	0.241	0.374	0.366
2016-11-30 23:00:00	0.403	0.406	0.396	0.396	0.405		2016-12-01 04:30:00	0.095	0.19	0.236	0.37	0.362
2016-12-01 11:15:00	0.584	0.568	0.589	0.589	0.587		2016-12-01 19:00:00	0.102	0.189	0.241	0.377	0.366
2016-12-01 23:00:00	0.285	0.278	0.276	0.376	0.365		2016-12-02 07:00:00	-0.092	0.154	0.239	0.371	0.362
2016-12-02 11:45:00	0.286	0.261	0.263	0.368	0.358		2016-12-02 19:45:00	-0.123	0.15	0.24	0.372	0.361
2016-12-03	0.079	0.144	0.238	0.371	0.358		2016-12-03 07:30:00	-0.23	0.141	0.231	0.369	0.355
2016-12-03 12:30:00	0.093	0.132	0.217	0.361	0.347		2016-12-03 20:00:00	-0.225	0.136	0.206	0.365	0.345
2016-12-04 01:15:00	0.065	0.132	0.201	0.363	0.34		2016-12-04 07:30:00	-0.21	0.129	0.194	0.358	0.335
2016-12-04 13:30:00	0.282	0.265	0.265	0.358	0.324		2016-12-04 20:45:00	-0.116	0.134	0.228	0.36	0.321
2016-12-05 01:45:00	0.235	0.215	0.214	0.355	0.318		2016-12-05 08:30:00	-0.103	0.145	0.229	0.356	0.352
2016-12-05 14:00:00	0.348	0.325	0.302	0.359	0.355		2016-12-05 22:15:00	-0.103	0.155	0.235	0.361	0.354
2016-12-06 02:30:00	0.106	0.152	0.233	0.36	0.35		2016-12-06 09:15:00	-0.195	0.147	0.223	0.356	0.344
2016-12-06 15:15:00	0.256	0.243	0.253	0.361	0.346		2016-12-06 22:30:00	-0.092	0.142	0.232	0.362	0.344
2016-12-07 03:45:00	0.348	0.32	0.306	0.365	0.36		2016-12-07 10:15:00	-0.025	0.163	0.239	0.367	0.36
2016-12-07 15:45:00	0.369	0.36	0.343	0.365	0.363		2016-12-07 23:15:00	-0.047	0.162	0.241	0.368	0.361
2016-12-08 04:15:00	0.352	0.334	0.317	0.368	0.361		2016-12-08 12:00:00	-0.05	0.155	0.236	0.363	0.353
2016-12-08 16:45:00	0.322	0.303	0.293	0.363	0.354		2016-12-09 00:45:00	-0.111	0.155	0.239	0.365	0.353
2016-12-09 05:30:00	0.212	0.211	0.232	0.362	0.351		2016-12-09 13:15:00	-0.179	0.14	0.23	0.362	0.347
2016-12-09 17:30:00	0.101	0.14	0.222	0.361	0.341		2016-12-10 01:30:00	-0.256	0.132	0.181	0.356	0.324
2016-12-10 06:30:00	0.167	0.161	0.178	0.353	0.309		2016-12-10 14:30:00	-0.24	0.128	0.192	0.351	0.305
2016-12-10 18:45:00	0.082	0.127	0.167	0.353	0.305		2016-12-11 02:15:00	-0.277	0.119	0.162	0.346	0.296
2016-12-11 07:45:00	0.277	0.242	0.211	0.345	0.292		2016-12-11 15:15:00	-0.19	0.128	0.222	0.348	0.277
2016-12-11 19:45:00	0.244	0.223	0.208	0.349	0.279		2016-12-12 03:00:00	-0.189	0.125	0.195	0.346	0.3
2016-12-12 08:45:00	0.556	0.527	0.558	0.559	0.566		2016-12-12 16:30:00	-0.023	0.164	0.232	0.361	0.361
2016-12-12 20:15:00	0.375	0.37	0.321	0.363	0.363		2016-12-13 04:15:00	-0.122	0.158	0.232	0.364	0.361

## Sheet: Middlebridge 2017
Time_High	Channel_High	T1_45_I_High	T3_30_I_High	T3_48_C_High	T5_24_C_High		Time_Low	Channel_Low	T1_45_I_Low	T3_30_I_Low	T3_48_C_Low	T5_24_C_Low
2017-09-22 23:45:00	0.4198	0.4198	0.4188	0.4188	0.412		2017-09-22 18:57:00	0.0118	0.1978	0.2338	0.3708	0.36
2017-09-23 12:00:00	0.4498	0.4488	0.4488	0.4498	0.442		2017-09-23 06:57:00	-0.0132	0.1908	0.2338	0.3708	0.359
2017-09-24 00:14:00	0.3438	0.3048	0.2998	0.3698	0.356		2017-09-23 19:26:00	0.0078	0.1898	0.2358	0.3708	0.358
2017-09-24 12:57:00	0.4128	0.4088	0.4108	0.4118	0.404		2017-09-24 07:40:00	-0.0312	0.1738	0.2268	0.3638	0.347
2017-09-25 00:57:00	0.3278	0.2958	0.2918	0.3668	0.352		2017-09-24 19:55:00	0.0288	0.1908	0.2348	0.3708	0.355
2017-09-25 13:26:00	0.3808	0.3748	0.3538	0.3678	0.351		2017-09-25 08:09:00	-0.0142	0.1668	0.2248	0.3598	0.344
2017-09-26 01:40:00	0.2958	0.2778	0.2748	0.3658	0.352		2017-09-25 20:38:00	0.0488	0.1868	0.2348	0.3668	0.354
2017-09-26 15:07:00	0.3808	0.3728	0.3728	0.3708	0.367		2017-09-26 08:24:00	0.0048	0.1728	0.2328	0.3648	0.35
2017-09-27 02:24:00	0.3318	0.3018	0.2908	0.3678	0.353		2017-09-26 21:36:00	0.0828	0.1898	0.2338	0.3678	0.355
2017-09-27 15:21:00	0.4048	0.4038	0.4008	0.4008	0.393		2017-09-27 09:21:00	0.0628	0.1788	0.2298	0.3628	0.348
2017-09-28 03:50:00	0.4188	0.4178	0.4138	0.4138	0.407		2017-09-27 22:04:00	0.1638	0.2088	0.2338	0.3688	0.356
2017-09-28 16:04:00	0.4048	0.4038	0.4008	0.4018	0.394		2017-09-28 10:04:00	0.1758	0.2248	0.2298	0.3668	0.354
2017-09-29 04:19:00	0.2358	0.2428	0.2348	0.3678	0.354		2017-09-29 00:28:00	0.0648	0.1978	0.2338	0.3698	0.357
2017-09-29 17:16:00	0.3618	0.3488	0.3318	0.3638	0.35		2017-09-29 10:48:00	0.0108	0.1718	0.2288	0.3658	0.352
2017-09-30 05:16:00	0.2208	0.2318	0.2278	0.3608	0.346		2017-09-30 00:28:00	0.0238	0.1888	0.2318	0.3598	0.346
2017-09-30 17:45:00	0.3168	0.3048	0.2958	0.3698	0.361		2017-09-30 12:28:00	-0.0422	0.1688	0.2268	0.3608	0.347
2017-10-01 06:14:00	0.2368	0.2368	0.2328	0.3658	0.353		2017-10-01 01:40:00	-0.0212	0.1868	0.2328	0.3668	0.357
2017-10-01 18:57:00	0.2848	0.2738	0.2688	0.3628	0.349		2017-10-01 13:40:00	-0.0622	0.1658	0.2248	0.3618	0.349
2017-10-02 07:12:00	0.1878	0.1878	0.2198	0.3578	0.342		2017-10-02 02:24:00	-0.0682	0.1658	0.2218	0.3588	0.344
2017-10-02 19:55:00	0.3108	0.2888	0.2838	0.3578	0.339		2017-10-02 14:38:00	-0.1062	0.1488	0.2028	0.3558	0.337
2017-10-03 07:55:00	0.3268	0.2918	0.2868	0.3478	0.326		2017-10-03 03:07:00	-0.0612	0.1588	0.2268	0.3548	0.336
2017-10-03 20:09:00	0.3368	0.3058	0.2958	0.3508	0.325		2017-10-03 15:50:00	-0.0412	0.1618	0.2218	0.3518	0.326
2017-10-04 08:38:00	0.2828	0.2648	0.2598	0.3448	0.314		2017-10-04 04:04:00	-0.0802	0.1678	0.2258	0.3488	0.317
2017-10-04 21:07:00	0.3068	0.2798	0.2768	0.3458	0.306		2017-10-04 16:33:00	-0.0792	0.1568	0.2178	0.3438	0.306
2017-10-05 09:36:00	0.2968	0.2718	0.2688	0.3408	0.303		2017-10-05 04:48:00	-0.0962	0.1588	0.2268	0.3458	0.308
2017-10-05 22:04:00	0.3478	0.3148	0.3028	0.3398	0.293		2017-10-05 17:02:00	-0.0902	0.1568	0.2208	0.3408	0.292
2017-10-06 10:19:00	0.4368	0.4428	0.4368	0.4368	0.431		2017-10-06 05:16:00	-0.0852	0.1808	0.2308	0.3408	0.323
2017-10-06 22:33:00	0.4318	0.4298	0.4298	0.4298	0.422		2017-10-06 18:00:00	-0.0322	0.1798	0.2298	0.3598	0.344
2017-10-07 11:02:00	0.5188	0.5128	0.5188	0.5188	0.514		2017-10-07 06:00:00	-0.0442	0.1818	0.2298	0.3618	0.348
2017-10-07 23:16:00	0.4498	0.4478	0.4458	0.4468	0.44		2017-10-07 18:43:00	0.0008	0.1838	0.2318	0.3648	0.35
2017-10-08 11:45:00	0.5668	0.5698	0.5658	0.5648	0.561		2017-10-08 06:28:00	-0.0172	0.1828	0.2308	0.3648	0.351
2017-10-09	0.3948	0.3988	0.3858	0.3878	0.382		2017-10-08 19:40:00	0.0308	0.1888	0.2298	0.3658	0.352
2017-10-09 12:43:00	0.4908	0.4868	0.4878	0.4898	0.482		2017-10-09 07:26:00	-0.0562	0.1848	0.2298	0.3648	0.351
2017-10-10 00:57:00	0.4178	0.4108	0.4168	0.4178	0.41		2017-10-09 19:55:00	0.0318	0.2148	0.2308	0.3698	0.357
2017-10-10 13:26:00	0.4478	0.4448	0.4428	0.4438	0.438		2017-10-10 08:24:00	-0.0442	0.1808	0.2228	0.3598	0.346
2017-10-11 01:55:00	0.2938	0.2748	0.2748	0.3708	0.356		2017-10-10 21:50:00	-0.0472	0.1878	0.2338	0.3708	0.354
2017-10-11 14:24:00	0.3728	0.3658	0.3428	0.3638	0.353		2017-10-11 09:21:00	-0.1032	0.1688	0.2328	0.3658	0.352
2017-10-12 03:07:00	0.3318	0.3038	0.2948	0.3628	0.353		2017-10-11 22:33:00	-0.0802	0.1918	0.2338	0.3668	0.355
2017-10-12 15:50:00	0.4328	0.4378	0.4318	0.4378	0.432		2017-10-12 10:19:00	-0.0632	0.1738	0.2308	0.3648	0.352
2017-10-13 04:19:00	0.3498	0.3278	0.3168	0.3658	0.353		2017-10-12 23:31:00	-0.0212	0.1838	0.2298	0.3658	0.356
2017-10-13 16:48:00	0.3628	0.3428	0.3238	0.3638	0.347		2017-10-13 11:31:00	-0.0632	0.1798	0.2308	0.3648	0.349
2017-10-14 05:02:00	0.2998	0.2738	0.2758	0.3618	0.348		2017-10-14 00:43:00	-0.0482	0.1828	0.2308	0.3608	0.346
2017-10-14 18:00:00	0.3098	0.2898	0.2848	0.3668	0.354		2017-10-14 12:43:00	-0.0842	0.2268	0.2308	0.3678	0.357
2017-10-15 06:28:00	0.2678	0.2628	0.2628	0.3648	0.356		2017-10-15 01:26:00	-0.0952	0.1768	0.2298	0.3658	0.354
2017-10-15 19:12:00	0.4028	0.4018	0.4048	0.4058	0.4		2017-10-15 13:26:00	-0.0902	0.1648	0.2288	0.3628	0.351
2017-10-16 07:12:00	0.3768	0.3778	0.3658	0.3728	0.366		2017-10-16 02:24:00	-0.0222	0.1808	0.2288	0.3638	0.351
2017-10-16 19:40:00	0.2988	0.2858	0.2818	0.3668	0.352		2017-10-16 15:07:00	-0.0762	0.1828	0.2338	0.3678	0.355
2017-10-17 08:09:00	0.3358	0.3018	0.2958	0.3548	0.341		2017-10-17 03:36:00	-0.1312	0.1678	0.2298	0.3618	0.347
2017-10-17 20:24:00	0.4268	0.4268	0.4258	0.4308	0.423		2017-10-17 15:21:00	-0.0732	0.1768	0.2298	0.3618	0.343
2017-10-18 09:07:00	0.3848	0.3858	0.3768	0.3828	0.373		2017-10-18 04:19:00	-0.0652	0.1768	0.2268	0.3618	0.348
2017-10-18 21:21:00	0.3008	0.2788	0.2778	0.3648	0.35		2017-10-18 16:48:00	-0.0782	0.1778	0.2318	0.3648	0.353
2017-10-19 09:50:00	0.3628	0.3428	0.3178	0.3608	0.345		2017-10-19 04:48:00	-0.1272	0.1678	0.2288	0.3608	0.347
2017-10-19 21:50:00	0.3378	0.3028	0.2958	0.3598	0.35		2017-10-19 17:16:00	-0.0742	0.1768	0.2308	0.3598	0.349
2017-10-20 10:19:00	0.3318	0.3008	0.2938	0.3568	0.345		2017-10-20 05:31:00	-0.0912	0.1768	0.2308	0.3578	0.347
2017-10-20 22:48:00	0.2588	0.2458	0.2538	0.3578	0.34		2017-10-20 18:00:00	-0.1152	0.1698	0.2298	0.3558	0.34
2017-10-21 11:02:00	0.3718	0.3598	0.3308	0.3528	0.334		2017-10-21 06:00:00	-0.1372	0.1608	0.2238	0.3548	0.337
2017-10-21 23:16:00	0.2578	0.2508	0.2518	0.3548	0.349		2017-10-21 18:28:00	-0.0912	0.1768	0.2298	0.3568	0.35
2017-10-22 11:45:00	0.3508	0.3278	0.3148	0.3558	0.345		2017-10-22 06:28:00	-0.1232	0.1658	0.2288	0.3558	0.347
2017-10-22 23:45:00	0.2408	0.2378	0.2328	0.3538	0.341		2017-10-22 19:12:00	-0.0962	0.1768	0.2318	0.3558	0.343
2017-10-23 12:14:00	0.3348	0.2978	0.2938	0.3528	0.34		2017-10-23 06:43:00	-0.1232	0.1608	0.2278	0.3508	0.339
2017-10-24 00:28:00	0.2688	0.2538	0.2588	0.3508	0.335		2017-10-23 19:26:00	-0.0732	0.1718	0.2308	0.3498	0.333
2017-10-24 13:12:00	0.4748	0.4698	0.4728	0.4728	0.464		2017-10-24 06:57:00	-0.0362	0.1878	0.2348	0.3588	0.355
2017-10-25 01:12:00	0.4608	0.4608	0.4558	0.4558	0.448		2017-10-24 19:40:00	0.0998	0.1908	0.2338	0.3648	0.354
2017-10-25 13:40:00	0.5538	0.5518	0.5488	0.5528	0.544		2017-10-25 07:26:00	0.1648	0.2378	0.2328	0.3678	0.355
2017-10-26 02:09:00	0.4108	0.4068	0.4098	0.4108	0.401		2017-10-25 20:24:00	0.1478	0.2328	0.2318	0.3678	0.355
2017-10-26 14:09:00	0.5688	0.5668	0.5658	0.5648	0.558		2017-10-26 07:12:00	0.1818	0.2488	0.2318	0.3678	0.356
2017-10-27 02:24:00	0.1708	0.1968	0.2338	0.3688	0.356		2017-10-26 22:48:00	0.0748	0.1968	0.2318	0.3668	0.355
2017-10-27 15:36:00	0.1848	0.1918	0.2258	0.3628	0.349		2017-10-27 09:50:00	-0.1042	0.1688	0.2258	0.3598	0.347
2017-10-28 03:50:00	0.1208	0.1598	0.2198	0.3628	0.347		2017-10-27 22:48:00	-0.1132	0.1618	0.2238	0.3638	0.347
2017-10-28 16:48:00	0.2648	0.2518	0.2568	0.3598	0.342		2017-10-28 09:50:00	-0.1072	0.1548	0.2078	0.3568	0.339
2017-10-29 04:48:00	0.2718	0.2598	0.2608	0.3548	0.339		2017-10-28 23:16:00	-0.0202	0.1578	0.2228	0.3558	0.339
2017-10-29 17:45:00	0.4648	0.4628	0.4628	0.4658	0.46		2017-10-29 11:02:00	0.0098	0.1578	0.2268	0.3548	0.337
2017-10-30 05:16:00	1.0858	1.0738	1.0858	1.0858	1.082		2017-10-29 21:21:00	0.3048	0.3378	0.3368	0.3708	0.361
2017-10-30 11:31:00	0.6848	0.6648	0.6828	0.6848	0.676		2017-10-30 12:43:00	0.5828	0.5738	0.5888	0.5868	0.58
2017-10-30 17:45:00	0.3928	0.3968	0.3968	0.3978	0.387		2017-10-31 01:26:00	0.0148	0.1838	0.2308	0.3678	0.354
2017-10-31 06:14:00	0.2778	0.2638	0.2638	0.3678	0.355		2017-10-31 14:24:00	-0.0562	0.1638	0.2258	0.3628	0.347
2017-10-31 18:57:00	0.1648	0.1818	0.2278	0.3648	0.348		2017-11-01 02:09:00	-0.1232	0.1558	0.2218	0.3598	0.342
2017-11-01 07:40:00	0.2668	0.2558	0.2588	0.3578	0.343		2017-11-01 15:07:00	-0.0942	0.1508	0.2228	0.3568	0.342
2017-11-01 19:55:00	0.2868	0.2648	0.2668	0.3548	0.339		2017-11-02 03:07:00	-0.0552	0.1538	0.2248	0.3548	0.338
2017-11-02 08:24:00	0.4718	0.4718	0.4738	0.4748	0.476		2017-11-02 16:19:00	0.0158	0.1798	0.2308	0.3648	0.356
2017-11-02 20:24:00	0.3678	0.3638	0.3378	0.3628	0.356		2017-11-03 04:19:00	-0.0472	0.1788	0.2308	0.3648	0.356
2017-11-03 09:21:00	0.4978	0.4938	0.4978	0.5008	0.5		2017-11-03 17:02:00	0.0128	0.1808	0.2278	0.3638	0.356
2017-11-03 21:21:00	0.4078	0.4068	0.4088	0.4098	0.402		2017-11-04 05:02:00	-0.0602	0.1808	0.2298	0.3668	0.355
2017-11-04 09:50:00	0.4768	0.4828	0.4778	0.4808	0.481		2017-11-04 17:45:00	-0.0342	0.1808	0.2298	0.3678	0.358
2017-11-04 22:04:00	0.4178	0.4228	0.4148	0.4218	0.41		2017-11-05 05:31:00	-0.0492	0.1798	0.2268	0.3648	0.356
2017-11-05 10:48:00	0.6578	0.6558	0.6548	0.6598	0.66		2017-11-05 18:14:00	0.0858	0.2008	0.2268	0.3648	0.356
2017-11-05 23:02:00	0.5388	0.5308	0.5358	0.5388	0.537		2017-11-06 06:14:00	0.0418	0.1878	0.2268	0.3668	0.356
2017-11-06 11:31:00	0.6958	0.6918	0.6928	0.6948	0.696		2017-11-06 19:40:00	0.0888	0.2258	0.2308	0.3688	0.36
2017-11-06 23:31:00	0.3968	0.3988	0.3948	0.3998	0.393		2017-11-07 07:26:00	-0.0662	0.1828	0.2298	0.3678	0.359
2017-11-07 12:28:00	0.5088	0.5068	0.5048	0.5108	0.512		2017-11-07 20:09:00	-0.0152	0.1908	0.2318	0.3688	0.359
2017-11-08 00:43:00	0.4208	0.4238	0.4218	0.4258	0.423		2017-11-08 07:40:00	-0.0252	0.1828	0.2278	0.3668	0.359
2017-11-08 13:12:00	0.5828	0.5838	0.5838	0.5868	0.586		2017-11-08 21:36:00	0.0478	0.2118	0.2268	0.3658	0.359
2017-11-09 01:40:00	0.4338	0.4368	0.4348	0.4368	0.437		2017-11-09 09:07:00	-0.0082	0.1808	0.2238	0.3618	0.354
2017-11-09 14:09:00	0.5418	0.5408	0.5398	0.5438	0.544		2017-11-09 22:19:00	0.0308	0.1858	0.2298	0.3708	0.362
2017-11-10 02:38:00	0.4358	0.4388	0.4358	0.4418	0.441		2017-11-10 11:02:00	-0.0372	0.1778	0.2298	0.3668	0.361
2017-11-10 14:38:00	0.2298	0.2328	0.2258	0.3668	0.358		2017-11-10 23:45:00	-0.1822	0.1518	0.2108	0.3598	0.347
2017-11-11 04:04:00	0.0888	0.1488	0.1958	0.3568	0.341		2017-11-11 11:16:00	-0.2022	0.1548	0.2108	0.3578	0.344
2017-11-11 16:33:00	0.1698	0.1788	0.2188	0.3648	0.352		2017-11-12 00:14:00	-0.1912	0.1408	0.1898	0.3548	0.341
2017-11-12 05:02:00	0.1758	0.1778	0.1808	0.3528	0.339		2017-11-12 12:43:00	-0.1702	0.1418	0.1978	0.3538	0.337
2017-11-12 17:45:00	0.1988	0.1918	0.1918	0.3558	0.34		2017-11-13 00:57:00	-0.1622	0.1368	0.1818	0.3518	0.334
2017-11-13 06:00:00	0.2528	0.2178	0.2318	0.3508	0.33		2017-11-13 13:40:00	-0.1262	0.1558	0.2148	0.3508	0.342
2017-11-13 18:28:00	0.2518	0.2358	0.2398	0.3578	0.348		2017-11-14 01:55:00	-0.1302	0.1548	0.2198	0.3578	0.35
2017-11-14 06:57:00	0.3498	0.3198	0.3018	0.3588	0.35		2017-11-14 14:24:00	-0.0882	0.1678	0.2208	0.3558	0.346
2017-11-14 19:26:00	0.3398	0.3118	0.2988	0.3578	0.348		2017-11-15 02:24:00	-0.0722	0.1718	0.2228	0.3568	0.346
2017-11-15 07:55:00	0.4918	0.4858	0.4898	0.4968	0.494		2017-11-15 15:36:00	0.0078	0.1798	0.2218	0.3628	0.353
2017-11-15 20:09:00	0.4418	0.4388	0.4398	0.4478	0.445		2017-11-16 03:21:00	-0.0052	0.1778	0.2238	0.3658	0.354
2017-11-16 09:07:00	0.5718	0.5648	0.5698	0.5788	0.574		2017-11-16 16:19:00	0.1198	0.2308	0.2268	0.3688	0.362
2017-11-16 20:24:00	0.4648	0.4608	0.4648	0.4718	0.468		2017-11-17 04:48:00	-0.0362	0.1768	0.2248	0.3658	0.357
2017-11-17 09:07:00	0.3228	0.2908	0.2828	0.3598	0.35		2017-11-17 17:16:00	-0.1132	0.1708	0.2258	0.3628	0.351
2017-11-17 21:36:00	0.1748	0.1928	0.2238	0.3608	0.349		2017-11-18 04:33:00	-0.1612	0.1488	0.2098	0.3568	0.343
2017-11-18 10:04:00	0.3928	0.3958	0.3868	0.3988	0.388		2017-11-18 17:16:00	-0.0562	0.1738	0.2198	0.3628	0.354
2017-11-18 22:19:00	0.4168	0.4148	0.4118	0.4208	0.409		2017-11-19 03:50:00	0.0908	0.1918	0.2228	0.3638	0.356
2017-11-19 10:48:00	0.7238	0.7208	0.7198	0.7308	0.726		2017-11-19 19:12:00	0.1058	0.2148	0.2238	0.3678	0.358
2017-11-19 22:33:00	0.2178	0.2318	0.2248	0.3658	0.356		2017-11-20 06:00:00	-0.1252	0.1638	0.2208	0.3608	0.351
2017-11-20 11:02:00	0.2058	0.2088	0.2198	0.3628	0.352		2017-11-20 19:26:00	-0.1812	0.1498	0.2148	0.3588	0.346
2017-11-20 23:16:00	0.0188	0.1468	0.2118	0.3588	0.346		2017-11-21 06:14:00	-0.2362	0.1448	0.2048	0.3548	0.342
2017-11-21 11:45:00	0.1798	0.1798	0.2038	0.3558	0.341		2017-11-21 19:12:00	-0.1512	0.1418	0.1948	0.3588	0.341
2017-11-22 00:14:00	0.1358	0.1478	0.1918	0.3578	0.342		2017-11-22 06:28:00	-0.1372	0.1488	0.2078	0.3558	0.347
2017-11-22 12:14:00	0.3448	0.3318	0.3188	0.3678	0.36		2017-11-22 21:21:00	-0.0822	0.1748	0.2228	0.3638	0.357
2017-11-23 00:57:00	0.0968	0.1678	0.2208	0.3618	0.353		2017-11-23 07:12:00	-0.1452	0.1558	0.2188	0.3578	0.349
2017-11-23 13:12:00	0.2948	0.2678	0.2698	0.3608	0.35		2017-11-23 20:38:00	-0.0822	0.1548	0.2178	0.3558	0.345
2017-11-24 01:26:00	0.0948	0.1498	0.2158	0.3558	0.343		2017-11-24 08:24:00	-0.1652	0.1408	0.1988	0.3508	0.337
2017-11-24 14:09:00	0.2018	0.1958	0.2168	0.3558	0.343		2017-11-24 21:07:00	-0.0782	0.1408	0.2038	0.3518	0.337
2017-11-25 02:09:00	0.2148	0.2048	0.2018	0.3528	0.336		2017-11-25 09:07:00	-0.0502	0.1388	0.1958	0.3488	0.329
2017-11-25 15:07:00	0.3228	0.2978	0.2938	0.3548	0.331		2017-11-25 21:50:00	0.0138	0.1648	0.2198	0.3518	0.33
2017-11-26 03:07:00	0.2888	0.2608	0.2638	0.3508	0.329		2017-11-26 11:16:00	-0.0752	0.1528	0.2168	0.3498	0.319
2017-11-26 15:21:00	0.0818	0.1528	0.2078	0.3508	0.311		2017-11-26 23:16:00	-0.1812	0.1478	0.1908	0.3458	0.306

## Sheet: Middlebridge 2018
Time_High	Channel_High	T1_45_I_High	T3_30_I_High	T3_48_C_High	T5_24_C_High		Time_Low	Channel_Low	T1_45_I_Low	T3_30_I_Low	T3_48_C_Low	T5_24_C_Low
2018-10-03 17:02:00	0.424	0.428	0.444	0.444	0.445		2018-10-03 11:45:00	0.052	0.213	0.27	NA	NA
2018-10-04 05:16:00	0.383	0.356	0.37	0.416	0.407		2018-10-04 00:28:00	0.077	0.219	0.276	0.418	0.409
2018-10-04 18:00:00	0.457	0.459	0.474	0.471	0.476		2018-10-04 12:43:00	0.057	0.213	0.274	0.412	0.405
2018-10-05 06:14:00	0.366	0.329	0.346	0.416	0.41		2018-10-05 01:40:00	0.074	0.218	0.274	0.411	0.407
2018-10-05 19:12:00	0.478	0.486	0.499	0.495	0.503		2018-10-05 13:55:00	0.028	0.208	0.273	0.412	0.407
2018-10-06 07:26:00	0.462	0.471	0.482	0.481	0.485		2018-10-06 02:38:00	0.082	0.224	0.278	0.418	0.409
2018-10-06 19:55:00	0.505	0.516	0.527	0.524	0.53		2018-10-06 15:21:00	0.08	0.218	0.272	0.412	0.408
2018-10-07 08:24:00	0.498	0.512	0.523	0.519	0.524		2018-10-07 03:50:00	0.081	0.224	0.274	0.412	0.409
2018-10-07 20:38:00	0.47	0.485	0.496	0.489	0.493		2018-10-07 16:19:00	0.072	0.223	0.272	0.412	0.406
2018-10-08 09:21:00	0.523	0.539	0.545	0.542	0.549		2018-10-08 04:33:00	0.043	0.224	0.277	0.416	0.409
2018-10-08 21:36:00	0.514	0.531	0.539	0.536	0.54		2018-10-08 17:02:00	0.065	0.231	0.274	0.415	0.409
2018-10-09 10:04:00	0.536	0.555	0.561	0.558	0.564		2018-10-09 05:31:00	0.06	0.228	0.275	0.414	0.408
2018-10-09 22:33:00	0.432	0.45	0.457	0.454	0.456		2018-10-09 18:00:00	0.071	0.228	0.274	0.417	0.407
2018-10-10 10:48:00	0.465	0.483	0.49	0.485	0.491		2018-10-10 06:00:00	0.011	0.224	0.273	0.415	0.408
2018-10-10 23:16:00	0.436	0.45	0.457	0.456	0.459		2018-10-10 18:43:00	0.035	0.226	0.275	0.416	0.412
2018-10-11 11:45:00	0.644	0.662	0.668	0.665	0.669		2018-10-11 06:14:00	0.041	0.229	0.275	0.415	0.411
2018-10-12	0.597	0.618	0.624	0.621	0.624		2018-10-11 18:57:00	0.19	0.307	0.299	0.417	0.412
2018-10-12 12:14:00	0.669	0.69	0.697	0.691	0.69		2018-10-12 07:12:00	0.213	0.354	0.356	0.427	0.423
2018-10-13 00:28:00	0.486	0.509	0.516	0.51	0.512		2018-10-12 19:55:00	0.2	0.308	0.301	0.421	0.415
2018-10-13 13:12:00	0.563	0.583	0.589	0.587	0.591		2018-10-13 07:26:00	0.125	0.248	0.276	0.417	0.411
2018-10-14 00:57:00	0.299	0.303	0.31	0.416	0.409		2018-10-13 21:21:00	0.109	0.242	0.275	0.419	0.412
2018-10-14 13:40:00	0.373	0.336	0.339	0.409	0.403		2018-10-14 08:38:00	0	0.213	0.27	0.413	0.404
2018-10-15 02:09:00	0.203	0.228	0.271	0.412	0.401		2018-10-14 22:04:00	-0.008	0.218	0.272	0.412	0.402
2018-10-15 15:07:00	0.334	0.314	0.319	0.408	0.399		2018-10-15 09:21:00	-0.039	0.202	0.264	0.409	0.397
2018-10-16 02:09:00	0.26	0.281	0.277	0.413	0.408		2018-10-15 22:04:00	0.066	0.217	0.266	0.409	0.4
2018-10-16 16:19:00	0.164	0.198	0.255	0.406	0.4		2018-10-16 11:16:00	-0.051	0.207	0.264	0.406	0.404
2018-10-17 04:04:00	0.042	0.196	0.243	0.407	0.397		2018-10-16 23:45:00	-0.083	0.197	0.247	0.406	0.399
2018-10-17 16:48:00	0.178	0.185	0.221	0.397	0.387		2018-10-17 11:02:00	-0.11	0.189	0.233	0.401	0.392
2018-10-18 04:33:00	-0.056	0.179	0.21	0.394	0.376		2018-10-18 01:26:00	-0.107	0.18	0.213	0.395	0.38
2018-10-18 18:14:00	0.048	0.171	0.191	0.389	0.36		2018-10-18 12:28:00	-0.193	0.177	0.197	0.394	0.37
2018-10-19 06:14:00	-0.022	0.164	0.183	0.386	0.346		2018-10-19 01:26:00	-0.164	0.165	0.185	0.388	0.349
2018-10-19 18:57:00	0.121	0.162	0.181	0.385	0.345		2018-10-19 12:28:00	-0.161	0.165	0.183	0.388	0.349
2018-10-20 07:12:00	0.229	0.221	0.208	0.384	0.355		2018-10-20 00:28:00	-0.067	0.163	0.182	0.382	0.341
2018-10-20 19:12:00	0.299	0.268	0.292	0.386	0.336		2018-10-20 14:09:00	-0.014	0.171	0.197	0.384	0.338
2018-10-21 07:40:00	0.352	0.339	0.335	0.385	0.365		2018-10-21 02:09:00	0.01	0.186	0.25	0.385	0.329
2018-10-21 19:55:00	0.231	0.238	0.242	0.378	0.335		2018-10-21 15:36:00	-0.018	0.199	0.255	0.377	0.347
2018-10-22 08:24:00	0.322	0.305	0.307	0.378	0.319		2018-10-22 03:07:00	-0.062	0.184	0.224	0.376	0.32
2018-10-22 20:38:00	0.254	0.255	0.268	0.376	0.311		2018-10-22 16:04:00	-0.028	0.192	0.253	0.376	0.314
2018-10-23 09:21:00	0.345	0.314	0.317	0.371	0.305		2018-10-23 04:04:00	-0.066	0.182	0.235	0.377	0.306
2018-10-23 21:21:00	0.385	0.363	0.357	0.383	0.39		2018-10-23 16:19:00	-0.003	0.226	0.263	0.381	0.393
2018-10-24 09:50:00	0.416	0.427	0.427	0.412	0.439		2018-10-24 04:48:00	-0.009	0.217	0.266	0.383	0.381
2018-10-24 21:50:00	0.282	0.274	0.284	0.403	0.398		2018-10-24 17:31:00	-0.008	0.218	0.265	0.404	0.402
2018-10-25 10:33:00	0.376	0.346	0.337	0.397	0.391		2018-10-25 05:31:00	-0.068	0.196	0.259	0.399	0.394
2018-10-25 22:33:00	0.201	0.229	0.259	0.393	0.387		2018-10-25 18:14:00	-0.037	0.213	0.264	0.395	0.391
2018-10-26 11:16:00	0.384	0.366	0.363	0.391	0.38		2018-10-26 06:00:00	-0.109	0.187	0.244	0.389	0.379
2018-10-26 23:16:00	0.277	0.268	0.276	0.394	0.384		2018-10-26 18:57:00	-0.045	0.21	0.263	0.393	0.385
2018-10-27 12:43:00	0.742	0.765	0.765	0.765	0.765		2018-10-27 06:00:00	-0.03	0.23	0.266	0.399	0.402
2018-10-27 23:45:00	0.731	0.758	0.757	0.753	0.756		2018-10-27 18:43:00	0.381	0.42	0.418	0.416	0.415
2018-10-28 12:28:00	0.677	0.7	0.7	0.697	0.7		2018-10-28 07:26:00	0.269	0.362	0.361	0.409	0.404
2018-10-29 00:43:00	0.418	0.445	0.447	0.446	0.448		2018-10-28 20:24:00	0.195	0.325	0.318	0.413	0.407
2018-10-29 13:12:00	0.515	0.539	0.54	0.54	0.544		2018-10-29 07:26:00	0.081	0.236	0.268	0.412	0.404
2018-10-30 01:40:00	0.288	0.29	0.298	0.411	0.402		2018-10-29 21:50:00	0.058	0.225	0.27	0.412	0.405
2018-10-30 14:24:00	0.315	0.3	0.304	0.408	0.401		2018-10-30 09:21:00	-0.022	0.205	0.267	0.409	0.401
2018-10-31 02:38:00	0.229	0.235	0.259	0.403	0.393		2018-10-30 22:33:00	-0.041	0.196	0.261	0.403	0.395
2018-10-31 15:50:00	0.361	0.327	0.328	0.403	0.394		2018-10-31 10:04:00	-0.041	0.197	0.258	0.411	0.401
2018-11-01 04:04:00	0.286	0.283	0.293	0.403	0.391		2018-10-31 23:16:00	0.012	0.208	0.265	0.402	0.392
2018-11-01 16:48:00	0.364	0.333	0.332	0.403	0.387		2018-11-01 11:45:00	-0.008	0.197	0.259	0.4	0.386
2018-11-02 06:00:00	0.382	0.391	0.389	0.401	0.394		2018-11-02	0.018	0.216	0.269	0.406	0.387
2018-11-02 17:45:00	0.416	0.432	0.434	0.435	0.44		2018-11-02 12:28:00	0.08	0.245	0.27	0.411	0.408
2018-11-03 06:14:00	0.544	0.565	0.566	0.564	0.569		2018-11-03 00:57:00	0.08	0.226	0.267	0.41	0.403
2018-11-03 17:45:00	0.302	0.301	0.305	0.405	0.404		2018-11-03 14:09:00	0.171	0.262	0.268	0.409	0.406
2018-11-04 06:57:00	0.112	0.197	0.265	0.404	0.394		2018-11-04 03:21:00	-0.066	0.204	0.267	0.405	0.398
2018-11-04 19:40:00	0.099	0.191	0.253	0.405	0.393		2018-11-04 15:21:00	-0.133	0.194	0.257	0.401	0.397
2018-11-05 08:24:00	0.289	0.265	0.286	0.404	0.39		2018-11-05 03:36:00	-0.154	0.19	0.247	0.406	0.391
2018-11-05 20:38:00	0.403	0.401	0.4	0.406	0.419		2018-11-05 15:50:00	-0.063	0.189	0.255	0.4	0.384
2018-11-06 09:07:00	0.557	0.576	0.575	0.577	0.578		2018-11-06 03:50:00	0.028	0.225	0.268	0.412	0.405
2018-11-06 21:21:00	0.502	0.523	0.523	0.524	0.527		2018-11-06 16:48:00	0.104	0.284	0.267	0.414	0.409
2018-11-07 09:36:00	0.512	0.535	0.533	0.535	0.537		2018-11-07 05:02:00	0.074	0.23	0.269	0.413	0.406
2018-11-07 22:04:00	0.348	0.328	0.331	0.41	0.404		2018-11-07 17:45:00	0.055	0.227	0.271	0.411	0.407
2018-11-08 10:33:00	0.379	0.341	0.334	0.404	0.397		2018-11-08 06:00:00	-0.032	0.208	0.265	0.407	0.4
2018-11-08 22:33:00	0.216	0.238	0.265	0.403	0.397		2018-11-08 18:28:00	-0.035	0.216	0.266	0.404	0.397
2018-11-09 11:16:00	0.385	0.333	0.332	0.408	0.396		2018-11-09 06:00:00	-0.097	0.196	0.259	0.401	0.389
2018-11-09 23:45:00	0.43	0.449	0.447	0.449	0.455		2018-11-09 18:43:00	-0.003	0.224	0.271	0.408	0.398
2018-11-10 11:16:00	0.504	0.526	0.524	0.525	0.529		2018-11-10 06:43:00	0.096	0.232	0.271	0.413	0.406
2018-11-10 17:31:00	0.112	0.278	0.266	0.407	0.406		2018-11-10 21:21:00	-0.004	0.217	0.261	0.402	0.401
2018-11-10 23:45:00	0.094	0.21	0.259	0.401	0.399		2018-11-11 07:40:00	-0.142	0.196	0.254	0.401	0.393
2018-11-11 12:28:00	0.12	0.197	0.257	0.404	0.4		2018-11-11 21:21:00	-0.163	0.19	0.241	0.401	0.391
2018-11-12 00:57:00	-0.014	0.186	0.234	0.399	0.39		2018-11-12 07:55:00	-0.19	0.179	0.216	0.397	0.383
2018-11-12 13:26:00	0.111	0.189	0.232	0.401	0.39		2018-11-12 20:38:00	-0.142	0.185	0.221	0.403	0.384
2018-11-13 02:24:00	0.118	0.203	0.245	0.403	0.396		2018-11-13 05:31:00	0.02	0.264	0.26	0.411	0.407
2018-11-13 14:09:00	0.568	0.583	0.574	0.58	0.585		2018-11-13 21:07:00	0.161	0.308	0.286	0.413	0.407
2018-11-13 20:24:00	0.183	0.326	0.311	0.414	0.408		2018-11-14 10:33:00	-0.104	0.199	0.254	0.401	0.396
2018-11-14 02:38:00	0.101	0.214	0.258	0.407	0.401		2018-11-15 00:14:00	-0.23	0.186	0.226	0.39	0.386
2018-11-14 12:57:00	-0.035	0.2	0.255	0.404	0.399		2018-11-15 09:50:00	-0.267	0.176	0.209	0.388	0.377
2018-11-14 19:12:00	-0.167	0.192	0.236	0.395	0.391		2018-11-15 21:07:00	-0.145	0.192	0.23	0.4	0.381
2018-11-15 03:07:00	-0.18	0.183	0.219	0.391	0.383		2018-11-16 03:21:00	0.312	0.267	0.259	0.405	0.398
2018-11-15 16:33:00	-0.041	0.179	0.223	0.392	0.377		2018-11-16 18:43:00	0.356	0.407	0.402	0.422	0.409
2018-11-16 07:12:00	0.625	0.639	0.632	0.625	0.636		2018-11-17 10:19:00	0.043	0.211	0.261	0.415	0.401
2018-11-16 13:26:00	0.514	0.539	0.531	0.537	0.534		2018-11-18 01:40:00	-0.13	0.192	0.249	0.405	0.392
2018-11-16 19:40:00	0.291	0.379	0.372	0.417	0.404		2018-11-18 12:28:00	-0.071	0.194	0.245	0.408	0.397
2018-11-17 05:02:00	0.242	0.264	0.26	0.412	0.4		2018-11-19 01:40:00	-0.027	0.19	0.253	0.405	0.389
2018-11-17 17:31:00	0.089	0.202	0.259	0.41	0.402		2018-11-19 14:09:00	0.008	0.19	0.254	0.402	0.384
2018-11-18 06:28:00	0.095	0.188	0.24	0.407	0.391		2018-11-20 02:24:00	-0.002	0.2	0.259	0.406	0.384
2018-11-18 18:43:00	0.279	0.265	0.27	0.405	0.393		2018-11-20 15:07:00	0.07	0.236	0.265	0.415	0.404
2018-11-19 07:12:00	0.302	0.285	0.288	0.404	0.387		2018-11-21 03:36:00	-0.004	0.218	0.258	0.409	0.397
2018-11-19 19:12:00	0.335	0.307	0.302	0.404	0.386		2018-11-21 16:19:00	0.02	0.221	0.26	0.408	0.402
2018-11-20 08:09:00	0.424	0.443	0.436	0.442	0.444		2018-11-22 04:33:00	-0.098	0.19	0.232	0.396	0.384
2018-11-20 19:40:00	0.403	0.407	0.398	0.415	0.418		2018-11-22 17:16:00	-0.131	0.18	0.214	0.391	0.372
2018-11-21 08:38:00	0.409	0.409	0.402	0.417	0.424		2018-11-23 05:02:00	-0.156	0.182	0.215	0.385	0.352
2018-11-21 20:09:00	0.274	0.277	0.272	0.408	0.4		2018-11-23 17:45:00	-0.048	0.183	0.234	0.391	0.342
2018-11-22 09:21:00	0.181	0.197	0.238	0.402	0.385		2018-11-24 06:00:00	-0.056	0.176	0.227	0.39	0.33
2018-11-22 21:36:00	0.072	0.176	0.212	0.388	0.362		2018-11-24 18:00:00	-0.028	NA	NA	NA	NA
2018-11-23 10:19:00	0.367	0.298	0.274	0.4	0.338		2018-11-25 04:48:00	0.101	NA	NA	NA	NA
2018-11-23 22:04:00	0.298	0.249	0.233	0.389	0.34
2018-11-24 10:48:00	0.381	0.305	0.315	0.397	0.331
2018-11-24 23:16:00	0.426	NA	NA	NA	NA
